# Supplementary material for: N6-Methyladenosine Methylation Analysis of Long Noncoding RNAs and mRNAs in IPEC-J2 Cells Treated With Clostridium perfringens beta2 Toxin
Source: Front Immunol. 2021 Nov 22;12:769204. doi: 10.3389/fimmu.2021.769204 (PMC8646102; doi:10.3389/fimmu.2021.769204)
Supplement: Supplementary file 1 [file DataSheet_1.zip]

Archive with 10 entries (10 files):
- Table_1.docx
- Table_10.xlsx
- Table_2.docx
- Table_3.docx
- Table_4.docx
- Table_5.xlsx
- Table_6.xlsx
- Table_7.xlsx
- Table_9.xlsx
- Table_8.xlsx
