# Supplementary material for: N6-Methyladenosine Methylation Analysis of Long Noncoding RNAs and mRNAs in IPEC-J2 Cells Treated With Clostridium perfringens beta2 Toxin
Source: Front Immunol. 2021 Nov 22;12:769204. doi: 10.3389/fimmu.2021.769204 (PMC8646102; doi:10.3389/fimmu.2021.769204)
Supplement: Supplementary file 1 [file DataSheet_1.zip › Table_10.xlsx]

## Sheet: GO enrichment gene
GO_ID	GO_Term	GO_function	GO_class	Genes	S gene number	TS gene number	B gene number	TB gene number	pvalue
GO:0051607	defense response to virus	biological_process	5	ENSSSCG00000032436;ENSSSCG00000011166;ENSSSCG00000010451;ENSSSCG00000012076;ENSSSCG00000009881;ENSSSCG00000032652	6	51	91	13550	1.09704e-06
GO:0031849	olfactory receptor binding	molecular_function	7	ENSSSCG00000034802;ENSSSCG00000023710	2	51	2	13550	1.38897e-05
GO:0035455	response to interferon-alpha	biological_process	7	ENSSSCG00000032436;ENSSSCG00000012076	2	51	6	13550	0.000206344
GO:0060337	type I interferon signaling pathway	biological_process	7	ENSSSCG00000009881;ENSSSCG00000032436	2	51	14	13550	0.00122792
GO:0005164	tumor necrosis factor receptor binding	molecular_function	8	ENSSSCG00000026695;ENSSSCG00000040188	2	51	19	13550	0.00227983
GO:0071222	cellular response to lipopolysaccharide	biological_process	8	ENSSSCG00000008953;ENSSSCG00000037815;ENSSSCG00000008647	3	51	81	13550	0.00348619
GO:0002041	intussusceptive angiogenesis	biological_process	6	ENSSSCG00000006940	1	51	1	13550	0.00376384
GO:1902948	negative regulation of tau-protein kinase activity	biological_process	12	ENSSSCG00000015135	1	51	1	13550	0.00376384
GO:0038020	insulin receptor recycling	biological_process	9	ENSSSCG00000015135	1	51	1	13550	0.00376384
GO:0005153	interleukin-8 receptor binding	molecular_function	9	ENSSSCG00000008953	1	51	1	13550	0.00376384
GO:0070251	pristanate-CoA ligase activity	molecular_function	7	ENSSSCG00000004643	1	51	1	13550	0.00376384
GO:1900168	positive regulation of glial cell-derived neurotrophic factor secretion	biological_process	9	ENSSSCG00000015135	1	51	1	13550	0.00376384
GO:1902771	positive regulation of choline O-acetyltransferase activity	biological_process	8	ENSSSCG00000015135	1	51	1	13550	0.00376384
GO:0046636	negative regulation of alpha-beta T cell activation	biological_process	10	ENSSSCG00000010054	1	51	1	13550	0.00376384
GO:0002757	immune response-activating signal transduction	biological_process	5	ENSSSCG00000037815	1	51	1	13550	0.00376384
GO:1902955	positive regulation of early endosome to recycling endosome transport	biological_process	8	ENSSSCG00000015135	1	51	1	13550	0.00376384
GO:0098759	cellular response to interleukin-8	biological_process	8	ENSSSCG00000014336	1	51	1	13550	0.00376384
GO:0033500	carbohydrate homeostasis	biological_process	7	ENSSSCG00000039053	1	51	1	13550	0.00376384
GO:1903487	regulation of lactation	biological_process	6	ENSSSCG00000009881	1	51	1	13550	0.00376384
GO:0001694	histamine biosynthetic process	biological_process	10	ENSSSCG00000004644	1	51	1	13550	0.00376384
GO:0004398	histidine decarboxylase activity	molecular_function	7	ENSSSCG00000004644	1	51	1	13550	0.00376384
GO:0045091	regulation of single stranded viral RNA replication via double stranded DNA intermediate	biological_process	10	ENSSSCG00000008953	1	51	1	13550	0.00376384
GO:0050197	phytanate-CoA ligase activity	molecular_function	7	ENSSSCG00000004643	1	51	1	13550	0.00376384
GO:0008352	katanin complex	cellular_component	5	ENSSSCG00000002813	1	51	1	13550	0.00376384
GO:0010656	negative regulation of muscle cell apoptotic process	biological_process	10	ENSSSCG00000037815	1	51	1	13550	0.00376384
GO:1902997	negative regulation of neurofibrillary tangle assembly	biological_process	9	ENSSSCG00000015135	1	51	1	13550	0.00376384
GO:0031623	receptor internalization	biological_process	9	ENSSSCG00000008953;ENSSSCG00000012076	2	51	26	13550	0.00426076
GO:0045071	negative regulation of viral genome replication	biological_process	10	ENSSSCG00000009881;ENSSSCG00000032436	2	51	26	13550	0.00426076
GO:0005777	peroxisome	cellular_component	7	ENSSSCG00000005467;ENSSSCG00000004643;ENSSSCG00000035615	3	51	88	13550	0.00440192
GO:0032868	response to insulin	biological_process	7	ENSSSCG00000014336;ENSSSCG00000039053	2	51	28	13550	0.00493186
GO:0071347	cellular response to interleukin-1	biological_process	8	ENSSSCG00000037815;ENSSSCG00000008953	2	51	33	13550	0.00680688
GO:0060700	regulation of ribonuclease activity	biological_process	9	ENSSSCG00000009881	1	51	2	13550	0.00751379
GO:0033862	UMP kinase activity	molecular_function	9	ENSSSCG00000008647	1	51	2	13550	0.00751379
GO:0060591	chondroblast differentiation	biological_process	6	ENSSSCG00000006940	1	51	2	13550	0.00751379
GO:0032878	regulation of establishment or maintenance of cell polarity	biological_process	6	ENSSSCG00000033518	1	51	2	13550	0.00751379
GO:0003860	3-hydroxyisobutyryl-CoA hydrolase activity	molecular_function	8	ENSSSCG00000016049	1	51	2	13550	0.00751379
GO:0060086	circadian temperature homeostasis	biological_process	6	ENSSSCG00000014336	1	51	2	13550	0.00751379
GO:0031117	positive regulation of microtubule depolymerization	biological_process	10	ENSSSCG00000002813	1	51	2	13550	0.00751379
GO:0050145	nucleoside monophosphate kinase activity	molecular_function	7	ENSSSCG00000008647	1	51	2	13550	0.00751379
GO:0006233	dTDP biosynthetic process	biological_process	12	ENSSSCG00000008647	1	51	2	13550	0.00751379
GO:1904637	cellular response to ionomycin	biological_process	8	ENSSSCG00000037815	1	51	2	13550	0.00751379
GO:0003278	apoptotic process involved in heart morphogenesis	biological_process	9	ENSSSCG00000006940	1	51	2	13550	0.00751379
GO:2000182	regulation of progesterone biosynthetic process	biological_process	9	ENSSSCG00000014336	1	51	2	13550	0.00751379
GO:0010897	negative regulation of triglyceride catabolic process	biological_process	9	ENSSSCG00000015135	1	51	2	13550	0.00751379
GO:2000627	positive regulation of miRNA catabolic process	biological_process	9	ENSSSCG00000037815	1	51	2	13550	0.00751379
GO:0042423	catecholamine biosynthetic process	biological_process	9	ENSSSCG00000004644	1	51	2	13550	0.00751379
GO:1902960	negative regulation of aspartic-type endopeptidase activity involved in amyloid precursor protein catabolic process	biological_process	12	ENSSSCG00000015135	1	51	2	13550	0.00751379
GO:0033233	regulation of protein sumoylation	biological_process	10	ENSSSCG00000014336	1	51	2	13550	0.00751379
GO:0097356	perinucleolar compartment	cellular_component	6	ENSSSCG00000015135	1	51	2	13550	0.00751379
GO:1902963	negative regulation of metalloendopeptidase activity involved in amyloid precursor protein catabolic process	biological_process	10	ENSSSCG00000015135	1	51	2	13550	0.00751379
GO:0006227	dUDP biosynthetic process	biological_process	12	ENSSSCG00000008647	1	51	2	13550	0.00751379
GO:0000294	nuclear-transcribed mRNA catabolic process, endonucleolytic cleavage-dependent decay	biological_process	12	ENSSSCG00000037815	1	51	2	13550	0.00751379
GO:0004798	thymidylate kinase activity	molecular_function	8	ENSSSCG00000008647	1	51	2	13550	0.00751379
GO:0044729	hemi-methylated DNA-binding	molecular_function	8	ENSSSCG00000014336	1	51	2	13550	0.00751379
GO:0043124	negative regulation of I-kappaB kinase/NF-kappaB signaling	biological_process	10	ENSSSCG00000011166;ENSSSCG00000037815	2	51	37	13550	0.0085041
GO:0030855	epithelial cell differentiation	biological_process	6	ENSSSCG00000035615;ENSSSCG00000011904	2	51	39	13550	0.00941661
GO:1990167	protein K27-linked deubiquitination	biological_process	10	ENSSSCG00000039652	1	51	3	13550	0.0112499
GO:0061418	regulation of transcription from RNA polymerase II promoter in response to hypoxia	biological_process	11	ENSSSCG00000014336	1	51	3	13550	0.0112499
GO:1902953	positive regulation of ER to Golgi vesicle-mediated transport	biological_process	9	ENSSSCG00000015135	1	51	3	13550	0.0112499
GO:0006235	dTTP biosynthetic process	biological_process	12	ENSSSCG00000008647	1	51	3	13550	0.0112499
GO:0009041	uridylate kinase activity	molecular_function	8	ENSSSCG00000008647	1	51	3	13550	0.0112499
GO:0015820	leucine transport	biological_process	8	ENSSSCG00000033518	1	51	3	13550	0.0112499
GO:2001137	positive regulation of endocytic recycling	biological_process	9	ENSSSCG00000015135	1	51	3	13550	0.0112499
GO:0097089	methyl-branched fatty acid metabolic process	biological_process	10	ENSSSCG00000004643	1	51	3	13550	0.0112499
GO:0060354	negative regulation of cell adhesion molecule production	biological_process	7	ENSSSCG00000008953	1	51	3	13550	0.0112499
GO:1903003	positive regulation of protein deubiquitination	biological_process	10	ENSSSCG00000037815	1	51	3	13550	0.0112499
GO:0055118	negative regulation of cardiac muscle contraction	biological_process	10	ENSSSCG00000037815	1	51	3	13550	0.0112499
GO:0007079	mitotic chromosome movement towards spindle pole	biological_process	7	ENSSSCG00000002813	1	51	3	13550	0.0112499
GO:0031328	positive regulation of cellular biosynthetic process	biological_process	8	ENSSSCG00000008953	1	51	3	13550	0.0112499
GO:0020005	symbiont-containing vacuole membrane	cellular_component	5	ENSSSCG00000030801	1	51	3	13550	0.0112499
GO:0120001	apical plasma membrane urothelial plaque	cellular_component	7	ENSSSCG00000011904	1	51	3	13550	0.0112499
GO:0001730	2'-5'-oligoadenylate synthetase activity	molecular_function	8	ENSSSCG00000009881	1	51	3	13550	0.0112499
GO:0046886	positive regulation of hormone biosynthetic process	biological_process	9	ENSSSCG00000014336	1	51	3	13550	0.0112499
GO:0044313	protein K6-linked deubiquitination	biological_process	10	ENSSSCG00000039652	1	51	3	13550	0.0112499
GO:0031410	cytoplasmic vesicle	cellular_component	6	ENSSSCG00000012076;ENSSSCG00000039053;ENSSSCG00000030801;ENSSSCG00000015135	4	51	241	13550	0.0126888
GO:0006955	immune response	biological_process	4	ENSSSCG00000026695;ENSSSCG00000008953;ENSSSCG00000040188	3	51	131	13550	0.0131196
GO:0014904	myotube cell development	biological_process	8	ENSSSCG00000022034	1	51	4	13550	0.0149722
GO:0010518	positive regulation of phospholipase activity	biological_process	9	ENSSSCG00000006940	1	51	4	13550	0.0149722
GO:1904179	positive regulation of adipose tissue development	biological_process	7	ENSSSCG00000015135	1	51	4	13550	0.0149722
GO:0044849	estrous cycle	biological_process	5	ENSSSCG00000014336	1	51	4	13550	0.0149722
GO:0045053	protein retention in Golgi apparatus	biological_process	7	ENSSSCG00000015135	1	51	4	13550	0.0149722
GO:0051205	protein insertion into membrane	biological_process	8	ENSSSCG00000034802	1	51	4	13550	0.0149722
GO:0001609	G protein-coupled adenosine receptor activity	molecular_function	7	ENSSSCG00000010054	1	51	4	13550	0.0149722
GO:1903936	cellular response to sodium arsenite	biological_process	7	ENSSSCG00000037815	1	51	4	13550	0.0149722
GO:0046822	regulation of nucleocytoplasmic transport	biological_process	8	ENSSSCG00000012076	1	51	4	13550	0.0149722
GO:0004127	cytidylate kinase activity	molecular_function	8	ENSSSCG00000008647	1	51	4	13550	0.0149722
GO:0042760	very long-chain fatty acid catabolic process	biological_process	11	ENSSSCG00000004643	1	51	4	13550	0.0149722
GO:0006548	histidine catabolic process	biological_process	11	ENSSSCG00000004644	1	51	4	13550	0.0149722
GO:0042481	regulation of odontogenesis	biological_process	8	ENSSSCG00000017522	1	51	4	13550	0.0149722
GO:0032230	positive regulation of synaptic transmission, GABAergic	biological_process	10	ENSSSCG00000010054	1	51	4	13550	0.0149722
GO:0006574	valine catabolic process	biological_process	11	ENSSSCG00000016049	1	51	4	13550	0.0149722
GO:0051294	establishment of spindle orientation	biological_process	9	ENSSSCG00000033518	1	51	4	13550	0.0149722
GO:0004532	exoribonuclease activity	molecular_function	8	ENSSSCG00000037815	1	51	4	13550	0.0149722
GO:1990845	adaptive thermogenesis	biological_process	4	ENSSSCG00000015135	1	51	4	13550	0.0149722
GO:0015245	fatty acid transmembrane transporter activity	molecular_function	5	ENSSSCG00000004643	1	51	4	13550	0.0149722
GO:0060080	inhibitory postsynaptic potential	biological_process	7	ENSSSCG00000010054	1	51	4	13550	0.0149722
GO:0060710	chorio-allantoic fusion	biological_process	4	ENSSSCG00000006940	1	51	4	13550	0.0149722
GO:2000304	positive regulation of ceramide biosynthetic process	biological_process	9	ENSSSCG00000006940	1	51	4	13550	0.0149722
GO:0014910	regulation of smooth muscle cell migration	biological_process	8	ENSSSCG00000015135	1	51	4	13550	0.0149722
GO:0035064	methylated histone binding	molecular_function	6	ENSSSCG00000011166;ENSSSCG00000007931	2	51	50	13550	0.0151636
GO:0009615	response to virus	biological_process	7	ENSSSCG00000012076;ENSSSCG00000010451	2	51	50	13550	0.0151636
GO:0032091	negative regulation of protein binding	biological_process	7	ENSSSCG00000015135;ENSSSCG00000010451	2	51	54	13550	0.0175454
GO:1904468	negative regulation of tumor necrosis factor secretion	biological_process	10	ENSSSCG00000037815	1	51	5	13550	0.0186808
GO:0010385	double-stranded methylated DNA binding	molecular_function	8	ENSSSCG00000014336	1	51	5	13550	0.0186808
GO:0050930	induction of positive chemotaxis	biological_process	10	ENSSSCG00000008953	1	51	5	13550	0.0186808
GO:0098844	postsynaptic endocytic zone membrane	cellular_component	5	ENSSSCG00000012076	1	51	5	13550	0.0186808
GO:0044327	dendritic spine head	cellular_component	4	ENSSSCG00000012076	1	51	5	13550	0.0186808
GO:0042755	eating behavior	biological_process	5	ENSSSCG00000010054	1	51	5	13550	0.0186808
GO:0001973	adenosine receptor signaling pathway	biological_process	7	ENSSSCG00000010054	1	51	5	13550	0.0186808
GO:2000535	regulation of entry of bacterium into host cell	biological_process	7	ENSSSCG00000008953	1	51	5	13550	0.0186808
GO:0001561	fatty acid alpha-oxidation	biological_process	11	ENSSSCG00000004643	1	51	5	13550	0.0186808
GO:0042923	neuropeptide binding	molecular_function	6	ENSSSCG00000015135	1	51	6	13550	0.0223757
GO:0019953	sexual reproduction	biological_process	4	ENSSSCG00000039053	1	51	6	13550	0.0223757
GO:0010884	positive regulation of lipid storage	biological_process	6	ENSSSCG00000037815	1	51	6	13550	0.0223757
GO:0042406	extrinsic component of endoplasmic reticulum membrane	cellular_component	6	ENSSSCG00000037815	1	51	6	13550	0.0223757
GO:0001963	synaptic transmission, dopaminergic	biological_process	10	ENSSSCG00000010054	1	51	6	13550	0.0223757
GO:2000320	negative regulation of T-helper 17 cell differentiation	biological_process	9	ENSSSCG00000037815	1	51	6	13550	0.0223757
GO:0044828	negative regulation by host of viral genome replication	biological_process	9	ENSSSCG00000037815	1	51	6	13550	0.0223757
GO:0045019	negative regulation of nitric oxide biosynthetic process	biological_process	9	ENSSSCG00000037815	1	51	6	13550	0.0223757
GO:0045236	CXCR chemokine receptor binding	molecular_function	8	ENSSSCG00000008953	1	51	6	13550	0.0223757
GO:0030306	ADP-ribosylation factor binding	molecular_function	8	ENSSSCG00000015135	1	51	6	13550	0.0223757
GO:0002021	response to dietary excess	biological_process	7	ENSSSCG00000039053	1	51	6	13550	0.0223757
GO:0006892	post-Golgi vesicle-mediated transport	biological_process	8	ENSSSCG00000015135	1	51	6	13550	0.0223757
GO:0048285	organelle fission	biological_process	6	ENSSSCG00000012076	1	51	6	13550	0.0223757
GO:0032585	multivesicular body membrane	cellular_component	10	ENSSSCG00000015135	1	51	6	13550	0.0223757
GO:0016185	synaptic vesicle budding from presynaptic endocytic zone membrane	biological_process	9	ENSSSCG00000012076	1	51	6	13550	0.0223757
GO:0002024	diet induced thermogenesis	biological_process	5	ENSSSCG00000015135	1	51	6	13550	0.0223757
GO:0031293	membrane protein intracellular domain proteolysis	biological_process	9	ENSSSCG00000012165	1	51	6	13550	0.0223757
GO:0044539	long-chain fatty acid import into cell	biological_process	10	ENSSSCG00000004643	1	51	6	13550	0.0223757
GO:1900119	positive regulation of execution phase of apoptosis	biological_process	10	ENSSSCG00000037815	1	51	6	13550	0.0223757
GO:0009617	response to bacterium	biological_process	7	ENSSSCG00000011904;ENSSSCG00000009881	2	51	62	13550	0.0227481
GO:0071356	cellular response to tumor necrosis factor	biological_process	8	ENSSSCG00000037815;ENSSSCG00000008953	2	51	63	13550	0.0234382
GO:0003181	atrioventricular valve morphogenesis	biological_process	6	ENSSSCG00000006940	1	51	7	13550	0.0260569
GO:0010820	positive regulation of T cell chemotaxis	biological_process	10	ENSSSCG00000026695	1	51	7	13550	0.0260569
GO:1902966	positive regulation of protein localization to early endosome	biological_process	10	ENSSSCG00000015135	1	51	7	13550	0.0260569
GO:0009083	branched-chain amino acid catabolic process	biological_process	10	ENSSSCG00000016049	1	51	7	13550	0.0260569
GO:0035456	response to interferon-beta	biological_process	7	ENSSSCG00000032436	1	51	7	13550	0.0260569
GO:0051591	response to cAMP	biological_process	8	ENSSSCG00000039053	1	51	7	13550	0.0260569
GO:0045159	myosin II binding	molecular_function	7	ENSSSCG00000033518	1	51	7	13550	0.0260569
GO:0061003	positive regulation of dendritic spine morphogenesis	biological_process	11	ENSSSCG00000013305	1	51	7	13550	0.0260569
GO:0006699	bile acid biosynthetic process	biological_process	8	ENSSSCG00000004643	1	51	7	13550	0.0260569
GO:0060413	atrial septum morphogenesis	biological_process	6	ENSSSCG00000006940	1	51	7	13550	0.0260569
GO:0045475	locomotor rhythm	biological_process	5	ENSSSCG00000014336	1	51	7	13550	0.0260569
GO:0030658	transport vesicle membrane	cellular_component	7	ENSSSCG00000015135	1	51	7	13550	0.0260569
GO:0031672	A band	cellular_component	5	ENSSSCG00000011286	1	51	7	13550	0.0260569
GO:0003374	dynamin family protein polymerization involved in mitochondrial fission	biological_process	10	ENSSSCG00000012076	1	51	7	13550	0.0260569
GO:0098884	postsynaptic neurotransmitter receptor internalization	biological_process	6	ENSSSCG00000012076	1	51	7	13550	0.0260569
GO:0045080	positive regulation of chemokine biosynthetic process	biological_process	9	ENSSSCG00000014336	1	51	7	13550	0.0260569
GO:0005184	neuropeptide hormone activity	molecular_function	8	ENSSSCG00000039053	1	51	7	13550	0.0260569
GO:0003723	RNA binding	molecular_function	6	ENSSSCG00000013305;ENSSSCG00000037815;ENSSSCG00000040926;ENSSSCG00000011940;ENSSSCG00000009881;ENSSSCG00000010451	6	51	610	13550	0.0262204
GO:0045766	positive regulation of angiogenesis	biological_process	8	ENSSSCG00000037815;ENSSSCG00000008953	2	51	69	13550	0.0277563
GO:0005324	long-chain fatty acid transporter activity	molecular_function	5	ENSSSCG00000004643	1	51	8	13550	0.0297246
GO:0009142	nucleoside triphosphate biosynthetic process	biological_process	9	ENSSSCG00000008647	1	51	8	13550	0.0297246
GO:0031985	Golgi cisterna	cellular_component	7	ENSSSCG00000015135	1	51	8	13550	0.0297246
GO:0007019	microtubule depolymerization	biological_process	9	ENSSSCG00000002813	1	51	8	13550	0.0297246
GO:0006091	generation of precursor metabolites and energy	biological_process	5	ENSSSCG00000039053	1	51	8	13550	0.0297246
GO:1903799	negative regulation of production of miRNAs involved in gene silencing by miRNA	biological_process	9	ENSSSCG00000037815	1	51	8	13550	0.0297246
GO:0050803	regulation of synapse structure or activity	biological_process	5	ENSSSCG00000012076	1	51	8	13550	0.0297246
GO:0071786	endoplasmic reticulum tubular network organization	biological_process	7	ENSSSCG00000023710	1	51	8	13550	0.0297246
GO:0031957	very long-chain fatty acid-CoA ligase activity	molecular_function	8	ENSSSCG00000004643	1	51	8	13550	0.0297246
GO:0070863	positive regulation of protein exit from endoplasmic reticulum	biological_process	10	ENSSSCG00000015135	1	51	8	13550	0.0297246
GO:0006953	acute-phase response	biological_process	8	ENSSSCG00000013369	1	51	8	13550	0.0297246
GO:0035457	cellular response to interferon-alpha	biological_process	8	ENSSSCG00000010451	1	51	8	13550	0.0297246
GO:0002237	response to molecule of bacterial origin	biological_process	6	ENSSSCG00000008953	1	51	8	13550	0.0297246
GO:0008568	microtubule-severing ATPase activity	molecular_function	11	ENSSSCG00000002813	1	51	8	13550	0.0297246
GO:0002376	immune system process	biological_process	3	ENSSSCG00000009881;ENSSSCG00000012076	2	51	72	13550	0.0300264
GO:0016579	protein deubiquitination	biological_process	9	ENSSSCG00000037815;ENSSSCG00000039652	2	51	72	13550	0.0300264
GO:0008017	microtubule binding	molecular_function	7	ENSSSCG00000023710;ENSSSCG00000012076;ENSSSCG00000002813	3	51	185	13550	0.0323157
GO:0070213	protein auto-ADP-ribosylation	biological_process	10	ENSSSCG00000016502	1	51	9	13550	0.0333787
GO:1990440	positive regulation of transcription from RNA polymerase II promoter in response to endoplasmic reticulum stress	biological_process	7	ENSSSCG00000012165	1	51	9	13550	0.0333787
GO:0042119	neutrophil activation	biological_process	8	ENSSSCG00000008953	1	51	9	13550	0.0333787
GO:0001580	detection of chemical stimulus involved in sensory perception of bitter taste	biological_process	8	ENSSSCG00000034802	1	51	9	13550	0.0333787
GO:0005641	nuclear envelope lumen	cellular_component	6	ENSSSCG00000015135	1	51	9	13550	0.0333787
GO:0001162	RNA polymerase II intronic transcription regulatory region sequence-specific DNA binding	molecular_function	10	ENSSSCG00000022034	1	51	9	13550	0.0333787
GO:0071549	cellular response to dexamethasone stimulus	biological_process	7	ENSSSCG00000022034	1	51	9	13550	0.0333787
GO:0140289	protein mono-ADP-ribosylation	biological_process	10	ENSSSCG00000016502	1	51	9	13550	0.0333787
GO:0061036	positive regulation of cartilage development	biological_process	7	ENSSSCG00000006940	1	51	9	13550	0.0333787
GO:0004843	thiol-dependent ubiquitin-specific protease activity	molecular_function	10	ENSSSCG00000039652;ENSSSCG00000037815	2	51	80	13550	0.0364249
GO:0033690	positive regulation of osteoblast proliferation	biological_process	8	ENSSSCG00000006940	1	51	10	13550	0.0370193
GO:0050775	positive regulation of dendrite morphogenesis	biological_process	10	ENSSSCG00000013305	1	51	10	13550	0.0370193
GO:0035871	protein K11-linked deubiquitination	biological_process	10	ENSSSCG00000039652	1	51	10	13550	0.0370193
GO:0001975	response to amphetamine	biological_process	6	ENSSSCG00000010054	1	51	10	13550	0.0370193
GO:0030169	low-density lipoprotein particle binding	molecular_function	7	ENSSSCG00000015135	1	51	10	13550	0.0370193
GO:1902430	negative regulation of amyloid-beta formation	biological_process	9	ENSSSCG00000015135	1	51	10	13550	0.0370193
GO:0050708	regulation of protein secretion	biological_process	9	ENSSSCG00000033518	1	51	11	13550	0.0406465
GO:0004540	ribonuclease activity	molecular_function	7	ENSSSCG00000037815	1	51	11	13550	0.0406465
GO:0044319	wound healing, spreading of cells	biological_process	7	ENSSSCG00000006940	1	51	11	13550	0.0406465
GO:0051013	microtubule severing	biological_process	8	ENSSSCG00000002813	1	51	11	13550	0.0406465
GO:0032691	negative regulation of interleukin-1 beta production	biological_process	9	ENSSSCG00000037815	1	51	11	13550	0.0406465
GO:0004467	long-chain fatty acid-CoA ligase activity	molecular_function	8	ENSSSCG00000004643	1	51	11	13550	0.0406465
GO:0035613	RNA stem-loop binding	molecular_function	7	ENSSSCG00000037815	1	51	11	13550	0.0406465
GO:0045744	negative regulation of G protein-coupled receptor signaling pathway	biological_process	9	ENSSSCG00000008953	1	51	11	13550	0.0406465
GO:0048566	embryonic digestive tract development	biological_process	7	ENSSSCG00000008953	1	51	11	13550	0.0406465
GO:1900016	negative regulation of cytokine production involved in inflammatory response	biological_process	8	ENSSSCG00000037815	1	51	11	13550	0.0406465
GO:1901741	positive regulation of myoblast fusion	biological_process	11	ENSSSCG00000026695	1	51	11	13550	0.0406465
GO:0015908	fatty acid transport	biological_process	8	ENSSSCG00000004643	1	51	11	13550	0.0406465
GO:0034364	high-density lipoprotein particle	cellular_component	5	ENSSSCG00000013369	1	51	11	13550	0.0406465
GO:0046628	positive regulation of insulin receptor signaling pathway	biological_process	9	ENSSSCG00000015135	1	51	11	13550	0.0406465
GO:0030595	leukocyte chemotaxis	biological_process	5	ENSSSCG00000008953	1	51	12	13550	0.0442603
GO:0051259	protein complex oligomerization	biological_process	7	ENSSSCG00000037815	1	51	12	13550	0.0442603
GO:0006622	protein targeting to lysosome	biological_process	13	ENSSSCG00000015135	1	51	12	13550	0.0442603
GO:0031674	I band	cellular_component	5	ENSSSCG00000011286	1	51	12	13550	0.0442603
GO:0034204	lipid translocation	biological_process	8	ENSSSCG00000004646	1	51	12	13550	0.0442603
GO:0046597	negative regulation of viral entry into host cell	biological_process	10	ENSSSCG00000032436	1	51	12	13550	0.0442603
GO:0061014	positive regulation of mRNA catabolic process	biological_process	9	ENSSSCG00000037815	1	51	12	13550	0.0442603
GO:0046940	nucleoside monophosphate phosphorylation	biological_process	9	ENSSSCG00000008647	1	51	12	13550	0.0442603
GO:1990869	cellular response to chemokine	biological_process	8	ENSSSCG00000037815	1	51	12	13550	0.0442603
GO:0045663	positive regulation of myoblast differentiation	biological_process	8	ENSSSCG00000026695	1	51	12	13550	0.0442603
GO:0004602	glutathione peroxidase activity	molecular_function	5	ENSSSCG00000035615	1	51	13	13550	0.0478607
GO:1990404	protein ADP-ribosylase activity	molecular_function	7	ENSSSCG00000016502	1	51	13	13550	0.0478607
GO:0005576	extracellular region	cellular_component	3	ENSSSCG00000015135;ENSSSCG00000008953;ENSSSCG00000006940;ENSSSCG00000040926;ENSSSCG00000013369	5	51	530	13550	0.0482681
GO:0031295	T cell costimulation	biological_process	5	ENSSSCG00000026695	1	51	14	13550	0.0514479
GO:0046329	negative regulation of JNK cascade	biological_process	13	ENSSSCG00000011166	1	51	14	13550	0.0514479
GO:0042832	defense response to protozoan	biological_process	8	ENSSSCG00000030801	1	51	14	13550	0.0514479
GO:1901223	negative regulation of NIK/NF-kappaB signaling	biological_process	10	ENSSSCG00000037815	1	51	14	13550	0.0514479
GO:0004712	protein serine/threonine/tyrosine kinase activity	molecular_function	8	ENSSSCG00000021443	1	51	14	13550	0.0514479
GO:0008593	regulation of Notch signaling pathway	biological_process	8	ENSSSCG00000033518	1	51	14	13550	0.0514479
GO:0019752	carboxylic acid metabolic process	biological_process	7	ENSSSCG00000004644	1	51	14	13550	0.0514479
GO:0140326	ATPase-coupled intramembrane lipid transporter activity	molecular_function	5	ENSSSCG00000004646	1	51	14	13550	0.0514479
GO:0005779	integral component of peroxisomal membrane	cellular_component	7	ENSSSCG00000004643	1	51	14	13550	0.0514479
GO:0070498	interleukin-1-mediated signaling pathway	biological_process	7	ENSSSCG00000014336	1	51	15	13550	0.0550218
GO:0061158	3'-UTR-mediated mRNA destabilization	biological_process	12	ENSSSCG00000037815	1	51	15	13550	0.0550218
GO:0000038	very long-chain fatty acid metabolic process	biological_process	10	ENSSSCG00000004643	1	51	15	13550	0.0550218
GO:0060716	labyrinthine layer blood vessel development	biological_process	7	ENSSSCG00000006940	1	51	15	13550	0.0550218
GO:0031929	TOR signaling	biological_process	6	ENSSSCG00000006301	1	51	15	13550	0.0550218
GO:0006401	RNA catabolic process	biological_process	9	ENSSSCG00000009881	1	51	15	13550	0.0550218
GO:0070840	dynein complex binding	molecular_function	5	ENSSSCG00000002813	1	51	15	13550	0.0550218
GO:0016831	carboxy-lyase activity	molecular_function	6	ENSSSCG00000004644	1	51	15	13550	0.0550218
GO:0001676	long-chain fatty acid metabolic process	biological_process	10	ENSSSCG00000004643	1	51	15	13550	0.0550218
GO:0035066	positive regulation of histone acetylation	biological_process	11	ENSSSCG00000007931	1	51	15	13550	0.0550218
GO:0034341	response to interferon-gamma	biological_process	7	ENSSSCG00000032436	1	51	15	13550	0.0550218
GO:0006165	nucleoside diphosphate phosphorylation	biological_process	9	ENSSSCG00000008647	1	51	16	13550	0.0585824
GO:0044344	cellular response to fibroblast growth factor stimulus	biological_process	8	ENSSSCG00000008953	1	51	16	13550	0.0585824
GO:0051604	protein maturation	biological_process	7	ENSSSCG00000015135	1	51	16	13550	0.0585824
GO:0071782	endoplasmic reticulum tubular network	cellular_component	7	ENSSSCG00000023710	1	51	16	13550	0.0585824
GO:1900745	positive regulation of p38MAPK cascade	biological_process	13	ENSSSCG00000037815	1	51	16	13550	0.0585824
GO:0070372	regulation of ERK1 and ERK2 cascade	biological_process	11	ENSSSCG00000006940	1	51	16	13550	0.0585824
GO:0005520	insulin-like growth factor binding	molecular_function	6	ENSSSCG00000006940	1	51	17	13550	0.06213
GO:0000266	mitochondrial fission	biological_process	7	ENSSSCG00000012076	1	51	17	13550	0.06213
GO:0071310	cellular response to organic substance	biological_process	6	ENSSSCG00000014336	1	51	17	13550	0.06213
GO:0004550	nucleoside diphosphate kinase activity	molecular_function	7	ENSSSCG00000008647	1	51	17	13550	0.06213
GO:0005839	proteasome core complex	cellular_component	4	ENSSSCG00000035914	1	51	17	13550	0.06213
GO:0002230	positive regulation of defense response to virus by host	biological_process	9	ENSSSCG00000037815	1	51	17	13550	0.06213
GO:0004364	glutathione transferase activity	molecular_function	6	ENSSSCG00000035615	1	51	17	13550	0.06213
GO:0004298	threonine-type endopeptidase activity	molecular_function	8	ENSSSCG00000035914	1	51	17	13550	0.06213
GO:2000379	positive regulation of reactive oxygen species metabolic process	biological_process	8	ENSSSCG00000037815	1	51	17	13550	0.06213
GO:0035925	mRNA 3'-UTR AU-rich region binding	molecular_function	9	ENSSSCG00000037815	1	51	18	13550	0.0656644
GO:0010499	proteasomal ubiquitin-independent protein catabolic process	biological_process	9	ENSSSCG00000035914	1	51	18	13550	0.0656644
GO:0009409	response to cold	biological_process	5	ENSSSCG00000039053	1	51	18	13550	0.0656644
GO:0034067	protein localization to Golgi apparatus	biological_process	8	ENSSSCG00000015135	1	51	18	13550	0.0656644
GO:0042788	polysomal ribosome	cellular_component	7	ENSSSCG00000013889	1	51	18	13550	0.0656644
GO:0045332	phospholipid translocation	biological_process	9	ENSSSCG00000004646	1	51	19	13550	0.0691858
GO:0006520	cellular amino acid metabolic process	biological_process	8	ENSSSCG00000004644	1	51	19	13550	0.0691858
GO:0030073	insulin secretion	biological_process	11	ENSSSCG00000039053	1	51	19	13550	0.0691858
GO:0048741	skeletal muscle fiber development	biological_process	9	ENSSSCG00000011286	1	51	19	13550	0.0691858
GO:0010942	positive regulation of cell death	biological_process	7	ENSSSCG00000037815	1	51	19	13550	0.0691858
GO:0050768	negative regulation of neurogenesis	biological_process	9	ENSSSCG00000015135	1	51	20	13550	0.0726941
GO:0015459	potassium channel regulator activity	molecular_function	6	ENSSSCG00000021443	1	51	20	13550	0.0726941
GO:0001541	ovarian follicle development	biological_process	6	ENSSSCG00000039053	1	51	20	13550	0.0726941
GO:0098586	cellular response to virus	biological_process	8	ENSSSCG00000037815	1	51	20	13550	0.0726941
GO:0031491	nucleosome binding	molecular_function	5	ENSSSCG00000007931	1	51	20	13550	0.0726941
GO:0006749	glutathione metabolic process	biological_process	8	ENSSSCG00000035615	1	51	20	13550	0.0726941
GO:0008009	chemokine activity	molecular_function	8	ENSSSCG00000008953	1	51	20	13550	0.0726941
GO:0003950	NAD+ ADP-ribosyltransferase activity	molecular_function	7	ENSSSCG00000016502	1	51	20	13550	0.0726941
GO:0007026	negative regulation of microtubule depolymerization	biological_process	10	ENSSSCG00000002813	1	51	20	13550	0.0726941
GO:0002931	response to ischemia	biological_process	5	ENSSSCG00000014336	1	51	20	13550	0.0726941
GO:0061844	antimicrobial humoral immune response mediated by antimicrobial peptide	biological_process	7	ENSSSCG00000008953	1	51	21	13550	0.0761895
GO:1901215	negative regulation of neuron death	biological_process	8	ENSSSCG00000015135	1	51	21	13550	0.0761895
GO:0048167	regulation of synaptic plasticity	biological_process	9	ENSSSCG00000039053	1	51	21	13550	0.0761895
GO:0015035	protein disulfide oxidoreductase activity	molecular_function	7	ENSSSCG00000035615	1	51	21	13550	0.0761895
GO:0003281	ventricular septum development	biological_process	6	ENSSSCG00000006940	1	51	21	13550	0.0761895
GO:0032731	positive regulation of interleukin-1 beta production	biological_process	9	ENSSSCG00000014336	1	51	21	13550	0.0761895
GO:0035035	histone acetyltransferase binding	molecular_function	6	ENSSSCG00000014336	1	51	21	13550	0.0761895
GO:0010628	positive regulation of gene expression	biological_process	8	ENSSSCG00000014336;ENSSSCG00000008953;ENSSSCG00000037815	3	51	264	13550	0.0769633
GO:0034968	histone lysine methylation	biological_process	12	ENSSSCG00000022034	1	51	22	13550	0.079672
GO:0050661	NADP binding	molecular_function	6	ENSSSCG00000007931	1	51	22	13550	0.079672
GO:0032689	negative regulation of interferon-gamma production	biological_process	8	ENSSSCG00000037815	1	51	22	13550	0.079672
GO:2001235	positive regulation of apoptotic signaling pathway	biological_process	9	ENSSSCG00000010054	1	51	22	13550	0.079672
GO:0009749	response to glucose	biological_process	9	ENSSSCG00000014336	1	51	22	13550	0.079672
GO:0005802	trans-Golgi network	cellular_component	7	ENSSSCG00000004646;ENSSSCG00000015135	2	51	125	13550	0.0803622
GO:0015630	microtubule cytoskeleton	cellular_component	7	ENSSSCG00000002813;ENSSSCG00000012076	2	51	126	13550	0.0814678
GO:0006897	endocytosis	biological_process	7	ENSSSCG00000013554;ENSSSCG00000015135	2	51	127	13550	0.0825781
GO:0050840	extracellular matrix binding	molecular_function	4	ENSSSCG00000006940	1	51	23	13550	0.0831416
GO:0010811	positive regulation of cell-substrate adhesion	biological_process	7	ENSSSCG00000006940	1	51	23	13550	0.0831416
GO:0035198	miRNA binding	molecular_function	8	ENSSSCG00000037815	1	51	23	13550	0.0831416
GO:0004521	endoribonuclease activity	molecular_function	8	ENSSSCG00000037815	1	51	23	13550	0.0831416
GO:0031333	negative regulation of protein complex assembly	biological_process	7	ENSSSCG00000015135	1	51	23	13550	0.0831416
GO:0030217	T cell differentiation	biological_process	8	ENSSSCG00000014336	1	51	23	13550	0.0831416
GO:0018024	histone-lysine N-methyltransferase activity	molecular_function	9	ENSSSCG00000022034	1	51	23	13550	0.0831416
GO:0071480	cellular response to gamma radiation	biological_process	8	ENSSSCG00000014336	1	51	23	13550	0.0831416
GO:0090501	RNA phosphodiester bond hydrolysis	biological_process	9	ENSSSCG00000037815	1	51	23	13550	0.0831416
GO:0030866	cortical actin cytoskeleton organization	biological_process	8	ENSSSCG00000033518	1	51	23	13550	0.0831416
GO:0030155	regulation of cell adhesion	biological_process	5	ENSSSCG00000008953	1	51	24	13550	0.0865984
GO:0045597	positive regulation of cell differentiation	biological_process	7	ENSSSCG00000006940	1	51	24	13550	0.0865984
GO:0005771	multivesicular body	cellular_component	9	ENSSSCG00000015135	1	51	24	13550	0.0865984
GO:0045944	positive regulation of transcription by RNA polymerase II	biological_process	10	ENSSSCG00000017522;ENSSSCG00000022034;ENSSSCG00000014336;ENSSSCG00000037815;ENSSSCG00000006940;ENSSSCG00000007931	6	51	826	13550	0.0884228
GO:0045184	establishment of protein localization	biological_process	6	ENSSSCG00000022034	1	51	25	13550	0.0900423
GO:0032435	negative regulation of proteasomal ubiquitin-dependent protein catabolic process	biological_process	12	ENSSSCG00000011286	1	51	25	13550	0.0900423
GO:0000993	RNA polymerase II complex binding	molecular_function	7	ENSSSCG00000022034	1	51	26	13550	0.0934736
GO:0005791	rough endoplasmic reticulum	cellular_component	7	ENSSSCG00000037815	1	51	26	13550	0.0934736
GO:0048511	rhythmic process	biological_process	3	ENSSSCG00000014336	1	51	26	13550	0.0934736
GO:0006605	protein targeting	biological_process	11	ENSSSCG00000015135	1	51	26	13550	0.0934736
GO:0051898	negative regulation of protein kinase B signaling	biological_process	10	ENSSSCG00000039652	1	51	26	13550	0.0934736
GO:0005737	cytoplasm	cellular_component	5	ENSSSCG00000029200;ENSSSCG00000013305;ENSSSCG00000034802;ENSSSCG00000011940;ENSSSCG00000033518;ENSSSCG00000037815;ENSSSCG00000012076;ENSSSCG00000014336;ENSSSCG00000004644;ENSSSCG00000008647;ENSSSCG00000021443;ENSSSCG00000011286;ENSSSCG00000002813;ENSSSCG00000010451;ENSSSCG00000039652;ENSSSCG00000035914;ENSSSCG00000012165;ENSSSCG00000009881	18	51	3542	13550	0.0941757
GO:0010498	proteasomal protein catabolic process	biological_process	8	ENSSSCG00000035914	1	51	27	13550	0.0968922
GO:0072593	reactive oxygen species metabolic process	biological_process	5	ENSSSCG00000006940	1	51	27	13550	0.0968922
GO:0005778	peroxisomal membrane	cellular_component	8	ENSSSCG00000004643	1	51	27	13550	0.0968922
GO:0000077	DNA damage checkpoint	biological_process	7	ENSSSCG00000006301	1	51	27	13550	0.0968922
GO:0030513	positive regulation of BMP signaling pathway	biological_process	11	ENSSSCG00000006940	1	51	27	13550	0.0968922
GO:0045600	positive regulation of fat cell differentiation	biological_process	8	ENSSSCG00000037815	1	51	28	13550	0.100298
GO:0042149	cellular response to glucose starvation	biological_process	9	ENSSSCG00000037815	1	51	28	13550	0.100298
GO:0051287	NAD binding	molecular_function	6	ENSSSCG00000007931	1	51	28	13550	0.100298
GO:0030501	positive regulation of bone mineralization	biological_process	8	ENSSSCG00000006940	1	51	28	13550	0.100298
GO:0008233	peptidase activity	molecular_function	5	ENSSSCG00000012165;ENSSSCG00000039652;ENSSSCG00000035914	3	51	298	13550	0.101607
GO:0032515	negative regulation of phosphoprotein phosphatase activity	biological_process	12	ENSSSCG00000006301	1	51	29	13550	0.103691
GO:0043280	positive regulation of cysteine-type endopeptidase activity involved in apoptotic process	biological_process	10	ENSSSCG00000006940	1	51	29	13550	0.103691
GO:0042307	positive regulation of protein import into nucleus	biological_process	10	ENSSSCG00000037815	1	51	29	13550	0.103691
GO:0045087	innate immune response	biological_process	5	ENSSSCG00000012076;ENSSSCG00000009881	2	51	147	13550	0.105713
GO:0043407	negative regulation of MAP kinase activity	biological_process	12	ENSSSCG00000015135	1	51	30	13550	0.107072
GO:0031593	polyubiquitin modification-dependent protein binding	molecular_function	6	ENSSSCG00000011940	1	51	30	13550	0.107072
GO:0090503	RNA phosphodiester bond hydrolysis, exonucleolytic	biological_process	10	ENSSSCG00000037815	1	51	30	13550	0.107072
GO:0019902	phosphatase binding	molecular_function	6	ENSSSCG00000011940	1	51	30	13550	0.107072
GO:0032720	negative regulation of tumor necrosis factor production	biological_process	9	ENSSSCG00000037815	1	51	31	13550	0.110441
GO:0035914	skeletal muscle cell differentiation	biological_process	6	ENSSSCG00000014336	1	51	31	13550	0.110441
GO:0071108	protein K48-linked deubiquitination	biological_process	10	ENSSSCG00000039652	1	51	31	13550	0.110441
GO:0032715	negative regulation of interleukin-6 production	biological_process	8	ENSSSCG00000037815	1	51	31	13550	0.110441
GO:2001237	negative regulation of extrinsic apoptotic signaling pathway	biological_process	10	ENSSSCG00000011166	1	51	31	13550	0.110441
GO:0061025	membrane fusion	biological_process	6	ENSSSCG00000012076	1	51	31	13550	0.110441
GO:0030424	axon	cellular_component	6	ENSSSCG00000012076;ENSSSCG00000002813	2	51	151	13550	0.110534
GO:0097191	extrinsic apoptotic signaling pathway	biological_process	6	ENSSSCG00000040188	1	51	32	13550	0.113796
GO:0010595	positive regulation of endothelial cell migration	biological_process	10	ENSSSCG00000037815	1	51	32	13550	0.113796
GO:0070098	chemokine-mediated signaling pathway	biological_process	7	ENSSSCG00000008953	1	51	32	13550	0.113796
GO:0030514	negative regulation of BMP signaling pathway	biological_process	11	ENSSSCG00000015135	1	51	32	13550	0.113796
GO:0006612	protein targeting to membrane	biological_process	12	ENSSSCG00000034802	1	51	33	13550	0.11714
GO:0006952	defense response	biological_process	5	ENSSSCG00000008953	1	51	33	13550	0.11714
GO:0005179	hormone activity	molecular_function	7	ENSSSCG00000039053	1	51	33	13550	0.11714
GO:0007218	neuropeptide signaling pathway	biological_process	6	ENSSSCG00000015135	1	51	33	13550	0.11714
GO:1902895	positive regulation of pri-miRNA transcription by RNA polymerase II	biological_process	11	ENSSSCG00000014336	1	51	33	13550	0.11714
GO:0002181	cytoplasmic translation	biological_process	9	ENSSSCG00000013889	1	51	34	13550	0.120471
GO:0015914	phospholipid transport	biological_process	8	ENSSSCG00000004646	1	51	34	13550	0.120471
GO:0010629	negative regulation of gene expression	biological_process	8	ENSSSCG00000037815;ENSSSCG00000008953	2	51	161	13550	0.122832
GO:0006406	mRNA export from nucleus	biological_process	11	ENSSSCG00000040926	1	51	36	13550	0.127096
GO:0060548	negative regulation of cell death	biological_process	7	ENSSSCG00000006940	1	51	36	13550	0.127096
GO:0001540	amyloid-beta binding	molecular_function	6	ENSSSCG00000015135	1	51	36	13550	0.127096
GO:0006898	receptor-mediated endocytosis	biological_process	8	ENSSSCG00000015135	1	51	36	13550	0.127096
GO:0043666	regulation of phosphoprotein phosphatase activity	biological_process	11	ENSSSCG00000006301	1	51	36	13550	0.127096
GO:0030593	neutrophil chemotaxis	biological_process	7	ENSSSCG00000008953	1	51	36	13550	0.127096
GO:0006635	fatty acid beta-oxidation	biological_process	11	ENSSSCG00000004643	1	51	36	13550	0.127096
GO:0010508	positive regulation of autophagy	biological_process	9	ENSSSCG00000037815	1	51	37	13550	0.13039
GO:0045860	positive regulation of protein kinase activity	biological_process	11	ENSSSCG00000006940	1	51	37	13550	0.13039
GO:0031252	cell leading edge	cellular_component	4	ENSSSCG00000013305	1	51	37	13550	0.13039
GO:0048812	neuron projection morphogenesis	biological_process	8	ENSSSCG00000021443	1	51	38	13550	0.133672
GO:0030864	cortical actin cytoskeleton	cellular_component	8	ENSSSCG00000033518	1	51	38	13550	0.133672
GO:0051603	proteolysis involved in cellular protein catabolic process	biological_process	8	ENSSSCG00000035914	1	51	38	13550	0.133672
GO:0031397	negative regulation of protein ubiquitination	biological_process	11	ENSSSCG00000011286	1	51	39	13550	0.136942
GO:0043154	negative regulation of cysteine-type endopeptidase activity involved in apoptotic process	biological_process	10	ENSSSCG00000026695	1	51	40	13550	0.1402
GO:1990841	promoter-specific chromatin binding	molecular_function	5	ENSSSCG00000014336	1	51	40	13550	0.1402
GO:0055038	recycling endosome membrane	cellular_component	9	ENSSSCG00000015135	1	51	40	13550	0.1402
GO:0043065	positive regulation of apoptotic process	biological_process	9	ENSSSCG00000010451;ENSSSCG00000006940	2	51	177	13550	0.143159
GO:0045669	positive regulation of osteoblast differentiation	biological_process	8	ENSSSCG00000006940	1	51	41	13550	0.143446
GO:0005643	nuclear pore	cellular_component	4	ENSSSCG00000012076	1	51	41	13550	0.143446
GO:0005881	cytoplasmic microtubule	cellular_component	8	ENSSSCG00000023710	1	51	41	13550	0.143446
GO:0050830	defense response to Gram-positive bacterium	biological_process	9	ENSSSCG00000030801	1	51	41	13550	0.143446
GO:0098794	postsynapse	cellular_component	4	ENSSSCG00000010054	1	51	42	13550	0.146679
GO:0001649	osteoblast differentiation	biological_process	6	ENSSSCG00000006940	1	51	42	13550	0.146679
GO:0030170	pyridoxal phosphate binding	molecular_function	6	ENSSSCG00000004644	1	51	43	13550	0.149901
GO:0008270	zinc ion binding	molecular_function	8	ENSSSCG00000029200;ENSSSCG00000049020;ENSSSCG00000014336;ENSSSCG00000011166	4	51	548	13550	0.150336
GO:0004519	endonuclease activity	molecular_function	7	ENSSSCG00000037815	1	51	44	13550	0.153111
GO:0030509	BMP signaling pathway	biological_process	10	ENSSSCG00000014336	1	51	45	13550	0.156309
GO:0043022	ribosome binding	molecular_function	6	ENSSSCG00000037815	1	51	45	13550	0.156309
GO:0007626	locomotory behavior	biological_process	4	ENSSSCG00000010054	1	51	46	13550	0.159495
GO:0007165	signal transduction	biological_process	4	ENSSSCG00000010054;ENSSSCG00000039053;ENSSSCG00000008953;ENSSSCG00000006301;ENSSSCG00000006940	5	51	770	13550	0.162227
GO:0005788	endoplasmic reticulum lumen	cellular_component	7	ENSSSCG00000004643	1	51	47	13550	0.162669
GO:0030165	PDZ domain binding	molecular_function	6	ENSSSCG00000033518	1	51	47	13550	0.162669
GO:0005615	extracellular space	cellular_component	4	ENSSSCG00000040188;ENSSSCG00000015135;ENSSSCG00000039053;ENSSSCG00000008953	4	51	573	13550	0.168275
GO:0098869	cellular oxidant detoxification	biological_process	5	ENSSSCG00000035615	1	51	49	13550	0.168983
GO:0006935	chemotaxis	biological_process	5	ENSSSCG00000008953	1	51	50	13550	0.172122
GO:0045732	positive regulation of protein catabolic process	biological_process	8	ENSSSCG00000015135	1	51	50	13550	0.172122
GO:0090502	RNA phosphodiester bond hydrolysis, endonucleolytic	biological_process	10	ENSSSCG00000037815	1	51	51	13550	0.175249
GO:0006334	nucleosome assembly	biological_process	7	ENSSSCG00000022034	1	51	51	13550	0.175249
GO:0000049	tRNA binding	molecular_function	7	ENSSSCG00000032652	1	51	51	13550	0.175249
GO:0007050	cell cycle arrest	biological_process	5	ENSSSCG00000008953	1	51	51	13550	0.175249
GO:0000502	proteasome complex	cellular_component	5	ENSSSCG00000035914	1	51	51	13550	0.175249
GO:0061630	ubiquitin protein ligase activity	molecular_function	7	ENSSSCG00000008124;ENSSSCG00000011940	2	51	202	13550	0.176189
GO:0032922	circadian regulation of gene expression	biological_process	5	ENSSSCG00000014336	1	51	52	13550	0.178365
GO:0022625	cytosolic large ribosomal subunit	cellular_component	8	ENSSSCG00000013889	1	51	52	13550	0.178365
GO:0010494	cytoplasmic stress granule	cellular_component	8	ENSSSCG00000013305	1	51	52	13550	0.178365
GO:0006469	negative regulation of protein kinase activity	biological_process	11	ENSSSCG00000022034	1	51	52	13550	0.178365
GO:0046872	metal ion binding	molecular_function	6	ENSSSCG00000004646;ENSSSCG00000011940;ENSSSCG00000049020;ENSSSCG00000008124;ENSSSCG00000029200;ENSSSCG00000016502;ENSSSCG00000011166;ENSSSCG00000014336;ENSSSCG00000037815	9	51	1690	13550	0.178756
GO:0034599	cellular response to oxidative stress	biological_process	6	ENSSSCG00000037815	1	51	53	13550	0.18147
GO:0032088	negative regulation of NF-kappaB transcription factor activity	biological_process	7	ENSSSCG00000037815	1	51	54	13550	0.184563
GO:0003730	mRNA 3'-UTR binding	molecular_function	8	ENSSSCG00000037815	1	51	54	13550	0.184563
GO:0017148	negative regulation of translation	biological_process	10	ENSSSCG00000013305	1	51	54	13550	0.184563
GO:0005789	endoplasmic reticulum membrane	cellular_component	5	ENSSSCG00000015135;ENSSSCG00000004643;ENSSSCG00000023710	3	51	397	13550	0.187532
GO:0000786	nucleosome	cellular_component	5	ENSSSCG00000007931	1	51	55	13550	0.187644
GO:0071346	cellular response to interferon-gamma	biological_process	8	ENSSSCG00000030801	1	51	55	13550	0.187644
GO:0003725	double-stranded RNA binding	molecular_function	7	ENSSSCG00000009881	1	51	55	13550	0.187644
GO:0050852	T cell receptor signaling pathway	biological_process	8	ENSSSCG00000037815	1	51	55	13550	0.187644
GO:0001933	negative regulation of protein phosphorylation	biological_process	10	ENSSSCG00000037815	1	51	56	13550	0.190714
GO:0036464	cytoplasmic ribonucleoprotein granule	cellular_component	7	ENSSSCG00000037815	1	51	56	13550	0.190714
GO:0004518	nuclease activity	molecular_function	6	ENSSSCG00000037815	1	51	57	13550	0.193773
GO:0034976	response to endoplasmic reticulum stress	biological_process	6	ENSSSCG00000008953	1	51	58	13550	0.19682
GO:0031901	early endosome membrane	cellular_component	9	ENSSSCG00000015135	1	51	58	13550	0.19682
GO:0033138	positive regulation of peptidyl-serine phosphorylation	biological_process	11	ENSSSCG00000022034	1	51	59	13550	0.199856
GO:0007189	adenylate cyclase-activating G protein-coupled receptor signaling pathway	biological_process	8	ENSSSCG00000010054	1	51	59	13550	0.199856
GO:0043197	dendritic spine	cellular_component	7	ENSSSCG00000012076	1	51	59	13550	0.199856
GO:0006508	proteolysis	biological_process	7	ENSSSCG00000039652;ENSSSCG00000012165;ENSSSCG00000035914	3	51	410	13550	0.200005
GO:0000932	P-body	cellular_component	8	ENSSSCG00000037815	1	51	60	13550	0.202881
GO:0016779	nucleotidyltransferase activity	molecular_function	6	ENSSSCG00000009881	1	51	60	13550	0.202881
GO:0001666	response to hypoxia	biological_process	5	ENSSSCG00000014336	1	51	61	13550	0.205895
GO:0003690	double-stranded DNA binding	molecular_function	7	ENSSSCG00000011166	1	51	61	13550	0.205895
GO:0000976	transcription regulatory region sequence-specific DNA binding	molecular_function	8	ENSSSCG00000017522;ENSSSCG00000014336	2	51	225	13550	0.207548
GO:0045211	postsynaptic membrane	cellular_component	5	ENSSSCG00000012076	1	51	63	13550	0.211888
GO:0004175	endopeptidase activity	molecular_function	7	ENSSSCG00000035914	1	51	65	13550	0.217838
GO:0003924	GTPase activity	molecular_function	9	ENSSSCG00000030801;ENSSSCG00000012076	2	51	235	13550	0.221378
GO:0006887	exocytosis	biological_process	7	ENSSSCG00000033518	1	51	67	13550	0.223743
GO:0019899	enzyme binding	molecular_function	5	ENSSSCG00000010054;ENSSSCG00000004643	2	51	238	13550	0.225544
GO:0050728	negative regulation of inflammatory response	biological_process	9	ENSSSCG00000010054	1	51	68	13550	0.226679
GO:0005856	cytoskeleton	cellular_component	6	ENSSSCG00000037815;ENSSSCG00000013554;ENSSSCG00000002813	3	51	438	13550	0.227522
GO:0098793	presynapse	cellular_component	4	ENSSSCG00000012076	1	51	71	13550	0.235423
GO:0005819	spindle	cellular_component	6	ENSSSCG00000002813	1	51	72	13550	0.238315
GO:0005938	cell cortex	cellular_component	7	ENSSSCG00000013554	1	51	73	13550	0.241198
GO:0008201	heparin binding	molecular_function	6	ENSSSCG00000006940	1	51	74	13550	0.244069
GO:0005178	integrin binding	molecular_function	6	ENSSSCG00000006940	1	51	74	13550	0.244069
GO:0036459	thiol-dependent ubiquitinyl hydrolase activity	molecular_function	9	ENSSSCG00000039652	1	51	75	13550	0.24693
GO:0055037	recycling endosome	cellular_component	8	ENSSSCG00000015135	1	51	75	13550	0.24693
GO:0051091	positive regulation of DNA-binding transcription factor activity	biological_process	6	ENSSSCG00000012165	1	51	75	13550	0.24693
GO:0098609	cell-cell adhesion	biological_process	5	ENSSSCG00000006940	1	51	76	13550	0.24978
GO:0004222	metalloendopeptidase activity	molecular_function	8	ENSSSCG00000012165	1	51	77	13550	0.25262
GO:0007030	Golgi organization	biological_process	6	ENSSSCG00000004646	1	51	80	13550	0.261076
GO:0045202	synapse	cellular_component	3	ENSSSCG00000010054;ENSSSCG00000012076	2	51	265	13550	0.263254
GO:0030176	integral component of endoplasmic reticulum membrane	cellular_component	7	ENSSSCG00000004643	1	51	81	13550	0.263873
GO:0042593	glucose homeostasis	biological_process	8	ENSSSCG00000039053	1	51	82	13550	0.266661
GO:0000922	spindle pole	cellular_component	6	ENSSSCG00000002813	1	51	82	13550	0.266661
GO:0006974	cellular response to DNA damage stimulus	biological_process	6	ENSSSCG00000037815;ENSSSCG00000021443	2	51	274	13550	0.275864
GO:0090090	negative regulation of canonical Wnt signaling pathway	biological_process	10	ENSSSCG00000014336	1	51	88	13550	0.283169
GO:0031966	mitochondrial membrane	cellular_component	5	ENSSSCG00000012076	1	51	88	13550	0.283169
GO:0016829	lyase activity	molecular_function	4	ENSSSCG00000004644	1	51	89	13550	0.285884
GO:0005125	cytokine activity	molecular_function	7	ENSSSCG00000008953	1	51	89	13550	0.285884
GO:0000981	DNA-binding transcription factor activity, RNA polymerase II-specific	molecular_function	5	ENSSSCG00000014336;ENSSSCG00000017522	2	51	283	13550	0.28847
GO:0008234	cysteine-type peptidase activity	molecular_function	7	ENSSSCG00000039652	1	51	90	13550	0.28859
GO:0005886	plasma membrane	cellular_component	4	ENSSSCG00000015135;ENSSSCG00000033518;ENSSSCG00000002813;ENSSSCG00000004643;ENSSSCG00000010054;ENSSSCG00000040188;ENSSSCG00000004646;ENSSSCG00000012076;ENSSSCG00000013554;ENSSSCG00000032436	10	51	2160	13550	0.289089
GO:0005525	GTP binding	molecular_function	8	ENSSSCG00000012076;ENSSSCG00000030801	2	51	291	13550	0.29966
GO:0005815	microtubule organizing center	cellular_component	6	ENSSSCG00000002813	1	51	98	13550	0.309876
GO:0004888	transmembrane signaling receptor activity	molecular_function	5	ENSSSCG00000015135	1	51	104	13550	0.325429
GO:0030198	extracellular matrix organization	biological_process	6	ENSSSCG00000006940	1	51	105	13550	0.327988
GO:0017137	Rab GTPase binding	molecular_function	9	ENSSSCG00000033518	1	51	108	13550	0.335607
GO:0035556	intracellular signal transduction	biological_process	5	ENSSSCG00000008953;ENSSSCG00000021443	2	51	317	13550	0.335825
GO:0051726	regulation of cell cycle	biological_process	6	ENSSSCG00000012076	1	51	111	13550	0.343141
GO:0014069	postsynaptic density	cellular_component	5	ENSSSCG00000012076	1	51	111	13550	0.343141
GO:0042981	regulation of apoptotic process	biological_process	8	ENSSSCG00000014336	1	51	113	13550	0.348117
GO:0001934	positive regulation of protein phosphorylation	biological_process	10	ENSSSCG00000006940	1	51	117	13550	0.357959
GO:0050821	protein stabilization	biological_process	6	ENSSSCG00000039652	1	51	119	13550	0.362825
GO:0051301	cell division	biological_process	4	ENSSSCG00000002813	1	51	122	13550	0.370056
GO:0000209	protein polyubiquitination	biological_process	12	ENSSSCG00000011940	1	51	124	13550	0.374833
GO:0010008	endosome membrane	cellular_component	8	ENSSSCG00000015135	1	51	125	13550	0.377207
GO:0043231	intracellular membrane-bounded organelle	cellular_component	5	ENSSSCG00000039053;ENSSSCG00000013554;ENSSSCG00000033518	3	51	588	13550	0.382134
GO:0003682	chromatin binding	molecular_function	4	ENSSSCG00000037815;ENSSSCG00000007931	2	51	353	13550	0.385011
GO:0042393	histone binding	molecular_function	5	ENSSSCG00000007931	1	51	129	13550	0.386618
GO:0006954	inflammatory response	biological_process	6	ENSSSCG00000008953	1	51	129	13550	0.386618
GO:0018105	peptidyl-serine phosphorylation	biological_process	10	ENSSSCG00000021443	1	51	130	13550	0.388949
GO:0043565	sequence-specific DNA binding	molecular_function	7	ENSSSCG00000014336;ENSSSCG00000017507	2	51	362	13550	0.397086
GO:0043161	proteasome-mediated ubiquitin-dependent protein catabolic process	biological_process	11	ENSSSCG00000035914	1	51	134	13550	0.398186
GO:0005829	cytosol	cellular_component	6	ENSSSCG00000006301;ENSSSCG00000013305;ENSSSCG00000040053;ENSSSCG00000022034;ENSSSCG00000021443;ENSSSCG00000033518;ENSSSCG00000007931;ENSSSCG00000009881;ENSSSCG00000010451;ENSSSCG00000002813	10	51	2380	13550	0.406016
GO:0030036	actin cytoskeleton organization	biological_process	7	ENSSSCG00000013554	1	51	138	13550	0.407286
GO:0031012	extracellular matrix	cellular_component	4	ENSSSCG00000006940	1	51	141	13550	0.414022
GO:0003824	catalytic activity	molecular_function	3	ENSSSCG00000004643;ENSSSCG00000004644	2	51	377	13550	0.416979
GO:0000166	nucleotide binding	molecular_function	5	ENSSSCG00000021443;ENSSSCG00000032652;ENSSSCG00000012076;ENSSSCG00000004646;ENSSSCG00000004643	5	51	1141	13550	0.431029
GO:0032259	methylation	biological_process	4	ENSSSCG00000022034	1	51	152	13550	0.438086
GO:0007049	cell cycle	biological_process	4	ENSSSCG00000002813	1	51	153	13550	0.440225
GO:0005769	early endosome	cellular_component	8	ENSSSCG00000015135	1	51	154	13550	0.442356
GO:0030335	positive regulation of cell migration	biological_process	8	ENSSSCG00000006940	1	51	155	13550	0.444479
GO:0006397	mRNA processing	biological_process	10	ENSSSCG00000040926	1	51	158	13550	0.450801
GO:0003729	mRNA binding	molecular_function	7	ENSSSCG00000037815	1	51	162	13550	0.45912
GO:0008168	methyltransferase activity	molecular_function	6	ENSSSCG00000022034	1	51	163	13550	0.46118
GO:0005102	signaling receptor binding	molecular_function	5	ENSSSCG00000040188	1	51	164	13550	0.463233
GO:0000287	magnesium ion binding	molecular_function	7	ENSSSCG00000004646	1	51	166	13550	0.467315
GO:0006915	apoptotic process	biological_process	6	ENSSSCG00000026695	1	51	173	13550	0.481366
GO:0005874	microtubule	cellular_component	7	ENSSSCG00000002813	1	51	174	13550	0.483343
GO:0016324	apical plasma membrane	cellular_component	5	ENSSSCG00000011904	1	51	174	13550	0.483343
GO:0003735	structural constituent of ribosome	molecular_function	4	ENSSSCG00000013889	1	51	177	13550	0.489231
GO:0000790	nuclear chromatin	cellular_component	7	ENSSSCG00000014336	1	51	178	13550	0.491179
GO:0005096	GTPase activator activity	molecular_function	6	ENSSSCG00000033518	1	51	185	13550	0.504611
GO:0004842	ubiquitin-protein transferase activity	molecular_function	6	ENSSSCG00000011940	1	51	189	13550	0.512131
GO:0005840	ribosome	cellular_component	6	ENSSSCG00000013889	1	51	190	13550	0.513993
GO:0005739	mitochondrion	cellular_component	6	ENSSSCG00000016049;ENSSSCG00000035615;ENSSSCG00000008647;ENSSSCG00000005467	4	51	997	13550	0.522985
GO:0005764	lysosome	cellular_component	8	ENSSSCG00000013554	1	51	195	13550	0.5232
GO:0005794	Golgi apparatus	cellular_component	6	ENSSSCG00000004646;ENSSSCG00000039053;ENSSSCG00000015135	3	51	746	13550	0.538204
GO:0046982	protein heterodimerization activity	molecular_function	6	ENSSSCG00000002813	1	51	210	13550	0.549807
GO:0005783	endoplasmic reticulum	cellular_component	6	ENSSSCG00000010451;ENSSSCG00000015135;ENSSSCG00000004643	3	51	764	13550	0.554667
GO:0005887	integral component of plasma membrane	cellular_component	6	ENSSSCG00000011904;ENSSSCG00000010054	2	51	493	13550	0.558551
GO:0003700	DNA-binding transcription factor activity	molecular_function	4	ENSSSCG00000014336;ENSSSCG00000017507	2	51	499	13550	0.565207
GO:0016021	integral component of membrane	cellular_component	5	ENSSSCG00000003080;ENSSSCG00000040188;ENSSSCG00000004643;ENSSSCG00000030801;ENSSSCG00000004646;ENSSSCG00000040053;ENSSSCG00000026695;ENSSSCG00000015135;ENSSSCG00000011904;ENSSSCG00000023710;ENSSSCG00000032436;ENSSSCG00000010054;ENSSSCG00000015241;ENSSSCG00000012165	14	51	3753	13550	0.568764
GO:0000139	Golgi membrane	cellular_component	7	ENSSSCG00000015135	1	51	222	13550	0.57004
GO:0000977	RNA polymerase II regulatory region sequence-specific DNA binding	molecular_function	9	ENSSSCG00000014336	1	51	223	13550	0.571686
GO:0007275	multicellular organism development	biological_process	4	ENSSSCG00000011286	1	51	226	13550	0.576584
GO:0043547	positive regulation of GTPase activity	biological_process	8	ENSSSCG00000033518	1	51	228	13550	0.57982
GO:0007155	cell adhesion	biological_process	4	ENSSSCG00000006940	1	51	232	13550	0.586218
GO:0030154	cell differentiation	biological_process	5	ENSSSCG00000013305	1	51	242	13550	0.601798
GO:0010468	regulation of gene expression	biological_process	7	ENSSSCG00000037815	1	51	242	13550	0.601798
GO:0055114	oxidation-reduction process	biological_process	4	ENSSSCG00000007931;ENSSSCG00000035615	2	51	545	13550	0.613902
GO:0005768	endosome	cellular_component	7	ENSSSCG00000015135	1	51	257	13550	0.624096
GO:0005524	ATP binding	molecular_function	5	ENSSSCG00000032652;ENSSSCG00000009881;ENSSSCG00000021443;ENSSSCG00000004646	4	51	1133	13550	0.626904
GO:0006412	translation	biological_process	8	ENSSSCG00000013889	1	51	259	13550	0.626975
GO:0005654	nucleoplasm	cellular_component	6	ENSSSCG00000007931;ENSSSCG00000014336;ENSSSCG00000037815;ENSSSCG00000022034;ENSSSCG00000009881;ENSSSCG00000035914;ENSSSCG00000013554;ENSSSCG00000011166	8	51	2250	13550	0.628284
GO:0004930	G protein-coupled receptor activity	molecular_function	6	ENSSSCG00000010054	1	51	262	13550	0.631253
GO:0016607	nuclear speck	cellular_component	8	ENSSSCG00000021443	1	51	279	13550	0.654601
GO:0016787	hydrolase activity	molecular_function	4	ENSSSCG00000035914;ENSSSCG00000016049;ENSSSCG00000037815	3	51	884	13550	0.6554
GO:0043066	negative regulation of apoptotic process	biological_process	9	ENSSSCG00000006940	1	51	281	13550	0.657251
GO:0009986	cell surface	cellular_component	4	ENSSSCG00000015135	1	51	290	13550	0.66893
GO:0001228	DNA-binding transcription activator activity, RNA polymerase II-specific	molecular_function	6	ENSSSCG00000014336	1	51	291	13550	0.670203
GO:0016020	membrane	cellular_component	3	ENSSSCG00000003080;ENSSSCG00000013554;ENSSSCG00000023710;ENSSSCG00000040053;ENSSSCG00000012165;ENSSSCG00000011904;ENSSSCG00000010054;ENSSSCG00000032436;ENSSSCG00000030801;ENSSSCG00000040188;ENSSSCG00000015241;ENSSSCG00000009881;ENSSSCG00000015135;ENSSSCG00000012076;ENSSSCG00000004646;ENSSSCG00000026695	16	51	4573	13550	0.689787
GO:0004674	protein serine/threonine kinase activity	molecular_function	8	ENSSSCG00000021443	1	51	320	13550	0.705112
GO:0016740	transferase activity	molecular_function	4	ENSSSCG00000022034;ENSSSCG00000035615;ENSSSCG00000021443	3	51	971	13550	0.71795
GO:0048471	perinuclear region of cytoplasm	cellular_component	6	ENSSSCG00000009881	1	51	334	13550	0.720641
GO:0007186	G protein-coupled receptor signaling pathway	biological_process	5	ENSSSCG00000010054	1	51	340	13550	0.727049
GO:0003677	DNA binding	molecular_function	6	ENSSSCG00000014336;ENSSSCG00000037815;ENSSSCG00000007931	3	51	986	13550	0.727831
GO:1990837	sequence-specific double-stranded DNA binding	molecular_function	8	ENSSSCG00000014336	1	51	342	13550	0.729152
GO:0016567	protein ubiquitination	biological_process	11	ENSSSCG00000008124	1	51	351	13550	0.738423
GO:0016491	oxidoreductase activity	molecular_function	4	ENSSSCG00000007931	1	51	398	13550	0.782009
GO:0032991	protein-containing complex	cellular_component	3	ENSSSCG00000037815	1	51	407	13550	0.789502
GO:0005813	centrosome	cellular_component	7	ENSSSCG00000002813	1	51	413	13550	0.794357
GO:0045893	positive regulation of transcription, DNA-templated	biological_process	9	ENSSSCG00000014336	1	51	416	13550	0.796743
GO:0000978	RNA polymerase II proximal promoter sequence-specific DNA binding	molecular_function	10	ENSSSCG00000022034	1	51	431	13550	0.808271
GO:0004672	protein kinase activity	molecular_function	7	ENSSSCG00000021443	1	51	445	13550	0.818451
GO:0006357	regulation of transcription by RNA polymerase II	biological_process	9	ENSSSCG00000017507	1	51	446	13550	0.819158
GO:0016301	kinase activity	molecular_function	6	ENSSSCG00000021443	1	51	455	13550	0.825396
GO:0016310	phosphorylation	biological_process	7	ENSSSCG00000021443	1	51	467	13550	0.833387
GO:0006468	protein phosphorylation	biological_process	9	ENSSSCG00000021443	1	51	507	13550	0.857519
GO:0042802	identical protein binding	molecular_function	5	ENSSSCG00000010054;ENSSSCG00000013554	2	51	930	13550	0.873841
GO:0000122	negative regulation of transcription by RNA polymerase II	biological_process	10	ENSSSCG00000014336	1	51	567	13550	0.887427
GO:0003676	nucleic acid binding	molecular_function	5	ENSSSCG00000040926	1	51	671	13550	0.925364
GO:0005634	nucleus	cellular_component	6	ENSSSCG00000011166;ENSSSCG00000021443;ENSSSCG00000022034;ENSSSCG00000009881;ENSSSCG00000012076;ENSSSCG00000014336;ENSSSCG00000017507;ENSSSCG00000017522;ENSSSCG00000035914;ENSSSCG00000037815	10	51	3739	13550	0.92876
GO:0006355	regulation of transcription, DNA-templated	biological_process	8	ENSSSCG00000014336	1	51	881	13550	0.967781

## Sheet: KEGG enrichment gene
pathway_id	pathway_name	Genes	S gene number	TS gene number	B gene number	TB gene number	pvalue
4060	Cytokine-cytokine receptor interaction	ENSSSCG00000026695;ENSSSCG00000040188;ENSSSCG00000008953	3	17	157	5332	0.0125719
4064	NF-kappa B signaling pathway	ENSSSCG00000008953;ENSSSCG00000026695	2	17	68	5332	0.019265
4146	Peroxisome	ENSSSCG00000035615;ENSSSCG00000004643	2	17	75	5332	0.0231638
4933	AGE-RAGE signaling pathway in diabetic complications	ENSSSCG00000008953;ENSSSCG00000014336	2	17	82	5332	0.0273621
4621	NOD-like receptor signaling pathway	ENSSSCG00000009881;ENSSSCG00000008953	2	17	112	5332	0.0484357
340	Histidine metabolism	ENSSSCG00000004644	1	17	18	5332	0.055947
5164	Influenza A	ENSSSCG00000008953;ENSSSCG00000009881	2	17	122	5332	0.0564565
5020	Prion diseases	ENSSSCG00000014336	1	17	21	5332	0.0649801
982	Drug metabolism - cytochrome P450	ENSSSCG00000035615	1	17	25	5332	0.0768978
410	beta-Alanine metabolism	ENSSSCG00000016049	1	17	26	5332	0.0798547
4960	Aldosterone-regulated sodium reabsorption	ENSSSCG00000021443	1	17	29	5332	0.0886723
980	Metabolism of xenobiotics by cytochrome P450	ENSSSCG00000035615	1	17	29	5332	0.0886723
640	Propanoate metabolism	ENSSSCG00000016049	1	17	29	5332	0.0886723
5204	Chemical carcinogenesis	ENSSSCG00000035615	1	17	33	5332	0.100305
5144	Malaria	ENSSSCG00000008953	1	17	33	5332	0.100305
5219	Bladder cancer	ENSSSCG00000008953	1	17	36	5332	0.108938
3050	Proteasome	ENSSSCG00000035914	1	17	38	5332	0.11465
480	Glutathione metabolism	ENSSSCG00000035615	1	17	41	5332	0.123154
280	Valine, leucine and isoleucine degradation	ENSSSCG00000016049	1	17	43	5332	0.12878
5134	Legionellosis	ENSSSCG00000008953	1	17	44	5332	0.13158
240	Pyrimidine metabolism	ENSSSCG00000008647	1	17	49	5332	0.145455
4622	RIG-I-like receptor signaling pathway	ENSSSCG00000008953	1	17	50	5332	0.148205
3320	PPAR signaling pathway	ENSSSCG00000004643	1	17	52	5332	0.153679
5133	Pertussis	ENSSSCG00000008953	1	17	59	5332	0.172581
5132	Salmonella infection	ENSSSCG00000008953	1	17	62	5332	0.180559
5323	Rheumatoid arthritis	ENSSSCG00000008953	1	17	63	5332	0.183203
4657	IL-17 signaling pathway	ENSSSCG00000008953	1	17	68	5332	0.1963
5168	Herpes simplex virus 1 infection	ENSSSCG00000009881;ENSSSCG00000026695	2	17	259	5332	0.198688
5146	Amoebiasis	ENSSSCG00000008953	1	17	69	5332	0.198895
4912	GnRH signaling pathway	ENSSSCG00000014336	1	17	72	5332	0.206634
4620	Toll-like receptor signaling pathway	ENSSSCG00000008953	1	17	74	5332	0.211755
5142	Chagas disease (American trypanosomiasis)	ENSSSCG00000008953	1	17	87	5332	0.244287
4928	Parathyroid hormone synthesis, secretion and action	ENSSSCG00000014336	1	17	89	5332	0.249178
4270	Vascular smooth muscle contraction	ENSSSCG00000010054	1	17	91	5332	0.25404
4931	Insulin resistance	ENSSSCG00000004643	1	17	98	5332	0.270823
5162	Measles	ENSSSCG00000009881	1	17	108	5332	0.294183
4371	Apelin signaling pathway	ENSSSCG00000014336	1	17	109	5332	0.29648
4072	Phospholipase D signaling pathway	ENSSSCG00000008953	1	17	111	5332	0.301053
5034	Alcoholism	ENSSSCG00000010054	1	17	112	5332	0.303329
3010	Ribosome	ENSSSCG00000013889	1	17	115	5332	0.310114
4068	FoxO signaling pathway	ENSSSCG00000021443	1	17	118	5332	0.316838
4910	Insulin signaling pathway	ENSSSCG00000013554	1	17	121	5332	0.3235
5012	Parkinson disease	ENSSSCG00000010054	1	17	122	5332	0.325707
5160	Hepatitis C	ENSSSCG00000009881	1	17	123	5332	0.327907
4390	Hippo signaling pathway	ENSSSCG00000033518	1	17	123	5332	0.327907
4150	mTOR signaling pathway	ENSSSCG00000021443	1	17	127	5332	0.33664
4020	Calcium signaling pathway	ENSSSCG00000010054	1	17	128	5332	0.338807
4932	Non-alcoholic fatty liver disease (NAFLD)	ENSSSCG00000008953	1	17	128	5332	0.338807
4530	Tight junction	ENSSSCG00000033518	1	17	129	5332	0.340967
4062	Chemokine signaling pathway	ENSSSCG00000008953	1	17	134	5332	0.351667
4218	Cellular senescence	ENSSSCG00000008953	1	17	134	5332	0.351667
5202	Transcriptional misregulation in cancer	ENSSSCG00000008953	1	17	135	5332	0.353787
5161	Hepatitis B	ENSSSCG00000008953	1	17	136	5332	0.355901
4080	Neuroactive ligand-receptor interaction	ENSSSCG00000010054	1	17	136	5332	0.355901
5167	Kaposi sarcoma-associated herpesvirus infection	ENSSSCG00000008953	1	17	137	5332	0.358009
4024	cAMP signaling pathway	ENSSSCG00000010054	1	17	141	5332	0.366373
4141	Protein processing in endoplasmic reticulum	ENSSSCG00000012165	1	17	147	5332	0.378728
4015	Rap1 signaling pathway	ENSSSCG00000010054	1	17	155	5332	0.394849
5169	Epstein-Barr virus infection	ENSSSCG00000009881	1	17	161	5332	0.40668
5163	Human cytomegalovirus infection	ENSSSCG00000008953	1	17	174	5332	0.431571
5166	Human T-cell leukemia virus 1 infection	ENSSSCG00000014336	1	17	194	5332	0.467955
4151	PI3K-Akt signaling pathway	ENSSSCG00000021443	1	17	247	5332	0.554062
5165	Human papillomavirus infection	ENSSSCG00000033518	1	17	257	5332	0.568761
5200	Pathways in cancer	ENSSSCG00000008953	1	17	400	5332	0.734931
