# Supplementary material for: N6-Methyladenosine Methylation Analysis of Long Noncoding RNAs and mRNAs in IPEC-J2 Cells Treated With Clostridium perfringens beta2 Toxin
Source: Front Immunol. 2021 Nov 22;12:769204. doi: 10.3389/fimmu.2021.769204 (PMC8646102; doi:10.3389/fimmu.2021.769204)
Supplement: Supplementary file 1 [file DataSheet_1.zip › Table_5.xlsx]

## Sheet: Sheet1
PEAK INFO							m6A regulation INFO			gene regulation INFO
seqnames	start	end	geneId	transcriptId	transcript_type	geneName	peak_annotation	diff.p	diff.log2.fc	m6A_regulation	fc	log2(fc)	pval	gene_regulation
chr1	16473227	16473555	ENSSSCG00000004109	ENSSSCT00000004544	protein_coding	ZC3H12D	5' UTR	0.00151356	0.754	up	1.94028	0.956262	2.98971e-05	up
chr1	57131818	57131998	ENSSSCG00000039953	ENSSSCT00000058910	protein_coding	PNRC1	3' UTR	0.0158489	0.677	up	1.59922	0.677371	3.85524e-05	up
chr1	116268567	116269017	ENSSSCG00000035798	ENSSSCT00000055885	protein_coding	PRTG	3' UTR	0.0446684	0.957	up	0.660227	-0.598967	0.00144765	down
chr1	26474177	26474356	ENSSSCG00000004154	ENSSSCT00000034426	protein_coding	TNFAIP3	3' UTR	0.0138038	1.01	up	1.66771	0.737866	2.40514e-29	up
chr2	105385	105475	ENSSSCG00000014565	ENSSSCT00000082936	protein_coding	ENSSSCG00000014565	3' UTR	0.00776247	2	up	3.73299	1.90033	2.6984e-56	up
chr2	5835194	5835851	ENSSSCG00000012933	ENSSSCT00000014138	protein_coding	CCDC87	5' UTR	0.000512861	0.675	up	1.85441	0.890957	0.00898185	up
chr2	6430153	6432607	ENSSSCG00000012967	ENSSSCT00000014174	protein_coding	FOSL1	5' UTR	5.62341e-10	0.959	up	0.43316	-1.20703	1.02119e-15	down
chr2	150590412	150590651	ENSSSCG00000048976	ENSSSCT00000086245	lncRNA	ENSSSCG00000048976	Exon (ENSSSCT00000086245/ENSSSCG00000048976, exon 1 of 2)	0.000912011	1.15	up	1.57677	0.656975	0.0339756	up
chr2	5835172	5835856	ENSSSCG00000012933	ENSSSCT00000014138	protein_coding	CCDC87	5' UTR	0.00060256	0.659	up	1.85441	0.890957	0.00898185	up
chr2	51105636	51105845	ENSSSCG00000024671	ENSSSCT00000024810	protein_coding	WNT9A	Exon (ENSSSCT00000024810/ENSSSCG00000024671, exon 4 of 4)	0.017378	1.49	up	0.364345	-1.45662	7.38843e-07	down
chr2	58383779	58384228	ENSSSCG00000013934	ENSSSCT00000015220	protein_coding	CILP2	3' UTR	0.0316228	2.04	up	2.53802	1.3437	0.000354327	up
chr3	8490873	8491023	ENSSSCG00000007664	ENSSSCT00000008404	protein_coding	AGFG2	3' UTR	0.0125893	0.766	up	1.71565	0.778754	8.30481e-35	up
chr3	8491860	8492129	ENSSSCG00000007664	ENSSSCT00000008404	protein_coding	AGFG2	3' UTR	2.0893e-06	0.87	up	1.71565	0.778754	8.30481e-35	up
chr3	8492846	8493025	ENSSSCG00000007664	ENSSSCT00000008404	protein_coding	AGFG2	3' UTR	2.95121e-06	1.27	up	1.71565	0.778754	8.30481e-35	up
chr3	8494072	8494490	ENSSSCG00000007664	ENSSSCT00000008404	protein_coding	AGFG2	3' UTR	4.7863e-10	1.94	up	1.71565	0.778754	8.30481e-35	up
chr3	39761015	39761449	ENSSSCG00000008047	ENSSSCT00000008819	protein_coding	E4F1	3' UTR	1e-09	1.55	up	0.565468	-0.822483	0.0278244	down
chr3	39760992	39761455	ENSSSCG00000008047	ENSSSCT00000008819	protein_coding	E4F1	3' UTR	7.94328e-11	1.55	up	0.565468	-0.822483	0.0278244	down
chr3	59177278	59177367	ENSSSCG00000033135	ENSSSCT00000058950	protein_coding	VAMP5	3' UTR	0.0177828	1.44	up	1.62868	0.7037	8.7583e-06	up
chr4	107959571	107959930	ENSSSCG00000006779	ENSSSCT00000064851	protein_coding	ST7L	3' UTR	0.0177828	0.689	up	1.6567	0.728308	1.10684e-05	up
chr5	3603268	3603532	ENSSSCG00000045416	ENSSSCT00000086400	lncRNA	ENSSSCG00000045416	Exon (ENSSSCT00000086400/ENSSSCG00000045416, exon 1 of 2)	0.00398107	1.32	up	0.619374	-0.691118	0.0318039	down
chr5	4843637	4843876	ENSSSCG00000039522	ENSSSCT00000056379	protein_coding	SHISAL1	3' UTR	0.0489779	2.75	up	2.95911	1.56516	7.34509e-06	up
chr5	14173209	14174349	ENSSSCG00000032861	ENSSSCT00000060131	protein_coding	NUAK1	3' UTR	0.0112202	0.686	up	1.83559	0.876241	0.000781901	up
chr5	70183308	70183578	ENSSSCG00000000774	ENSSSCT00000064310	protein_coding	USP18	5' UTR	0.0190546	2.04	up	6.91629	2.79	5.78214e-32	up
chr5	5752923	5753013	ENSSSCG00000042788	ENSSSCT00000066632	lncRNA	ENSSSCG00000042788	Exon (ENSSSCT00000066632/ENSSSCG00000042788, exon 4 of 4)	0.0204174	0.595	up	1.93707	0.953874	7.54145e-12	up
chr5	59807183	59807450	ENSSSCG00000032097	ENSSSCT00000038763	protein_coding	DUSP16	3' UTR	2.34423e-07	1.92	up	1.51671	0.600944	6.84667e-10	up
chr5	63885889	63886365	ENSSSCG00000000680	ENSSSCT00000000741	protein_coding	GPR162	3' UTR	0.0346737	0.672	up	1.59921	0.677363	0.0494225	up
chr6	58521243	58521690	ENSSSCG00000003228	ENSSSCT00000003587	protein_coding	VSIG10L	Exon (ENSSSCT00000003587/ENSSSCG00000003228, exon 2 of 10)	0.0147911	0.733	up	2.19184	1.13214	0.000410552	up
chr6	59765929	59766345	ENSSSCG00000040721	ENSSSCT00000040073	protein_coding	ZNF581	3' UTR	3.01995e-05	1.39	up	1.93329	0.951061	0.00318875	up
chr6	80597190	80597459	ENSSSCG00000038706	ENSSSCT00000065650	protein_coding	C1QC	3' UTR	0.0040738	1.42	up	2.00991	1.00713	0.00538076	up
chr6	85824669	85824877	ENSSSCG00000027401	ENSSSCT00000024600	protein_coding	OPRD1	3' UTR	0.0436516	1.14	up	2.14376	1.10015	2.67016e-06	up
chr6	155883073	155893392	ENSSSCG00000003839	ENSSSCT00000054751	protein_coding	ENSSSCG00000003839	3' UTR	0.000489779	0.631	up	3.67989	1.87966	2.14658e-64	up
chr6	167962428	167962669	ENSSSCG00000003951	ENSSSCT00000004370	protein_coding	C1orf210	5' UTR	0.047863	0.66	up	0.661985	-0.595129	0.000484606	down
chr6	12221358	12222070	ENSSSCG00000047099	ENSSSCT00000079061	protein_coding	ENSSSCG00000047099	3' UTR	0.0251189	1.02	up	1.70605	0.770656	0.0363509	up
chr6	45519719	45520714	ENSSSCG00000037792	ENSSSCT00000043036	protein_coding	COX7A1	5' UTR	0.00234423	0.723	up	1.97376	0.980946	0.000204598	up
chr6	46376651	46376860	ENSSSCG00000029420	ENSSSCT00000085215	protein_coding	ZNF569	3' UTR	0.040738	2.88	up	0.570984	-0.808479	0.00327235	down
chr6	55347826	55348036	ENSSSCG00000029960	ENSSSCT00000061379	protein_coding	LRRC4B	Exon (ENSSSCT00000061379/ENSSSCG00000029960, exon 3 of 4)	0.0204174	0.966	up	1.83807	0.878195	5.75973e-05	up
chr6	134665257	134666708	ENSSSCG00000027660	ENSSSCT00000043655	protein_coding	IFI44L	Exon (ENSSSCT00000043655/ENSSSCG00000027660, exon 5 of 8)	0.00134896	1.23	up	2.81563	1.49346	2.31401e-44	up
chr7	25077248	25077308	ENSSSCG00000001463	ENSSSCT00000001625	protein_coding	PSMB9	3' UTR	0.0269153	0.885	up	1.66131	0.732325	4.58491e-10	up
chr7	2567666	2568236	ENSSSCG00000033701	ENSSSCT00000090316	lncRNA	ENSSSCG00000033701	Exon (ENSSSCT00000044552/ENSSSCG00000033701, exon 1 of 4)	0.0131826	1.08	up	3.2364	1.69439	7.31542e-06	up
chr7	26058467	26058617	ENSSSCG00000001483	ENSSSCT00000001655	protein_coding	FAM83B	3' UTR	0.0223872	0.731	up	1.97101	0.978933	1.93265e-13	up
chr7	26062119	26062568	ENSSSCG00000001483	ENSSSCT00000001655	protein_coding	FAM83B	3' UTR	0.00812831	0.81	up	1.97101	0.978933	1.93265e-13	up
chr7	32087698	32088533	ENSSSCG00000001561	ENSSSCT00000001740	protein_coding	ETV7	3' UTR	1.25893e-12	1.11	up	4.82076	2.26926	2.05119e-31	up
chr7	32088891	32090416	ENSSSCG00000001561	ENSSSCT00000001740	protein_coding	ETV7	3' UTR	7.94328e-19	0.984	up	4.82076	2.26926	2.05119e-31	up
chr8	77825563	77826042	ENSSSCG00000009018	ENSSSCT00000009877	protein_coding	SH3D19	5' UTR	0.0120226	0.715	up	0.600005	-0.736954	8.46709e-11	down
chr8	89333600	89334198	ENSSSCG00000032749	ENSSSCT00000052546	protein_coding	PCDH18	3' UTR	0.000316228	1.02	up	0.566116	-0.820832	5.46075e-06	down
chr8	52327175	52327560	ENSSSCG00000026079	ENSSSCT00000026422	protein_coding	TKTL2	Exon (ENSSSCT00000026422/ENSSSCG00000026079, exon 3 of 4)	0.0436516	0.734	up	0.645643	-0.631192	0.0324965	down
chr9	26956295	26956385	ENSSSCG00000014960	ENSSSCT00000066175	protein_coding	AMOTL1	Exon (ENSSSCT00000066175/ENSSSCG00000014960, exon 10 of 16)	0.0218776	2.51	up	1.50401	0.588818	0.00558615	up
chr9	46145296	46146309	ENSSSCG00000015098	ENSSSCT00000016464	protein_coding	CXCR5	3' UTR	1.58489e-11	1.21	up	7.39619	2.88678	6.81381e-25	up
chr9	97324426	97350816	ENSSSCG00000015401	ENSSSCT00000025400	protein_coding	PCLO	Exon (ENSSSCT00000025400/ENSSSCG00000015401, exon 7 of 27)	0.0398107	0.6	up	0.409825	-1.28692	5.31677e-14	down
chr9	121457335	121457425	ENSSSCG00000033352	ENSSSCT00000059629	lncRNA	ENSSSCG00000033352	Exon (ENSSSCT00000059629/ENSSSCG00000033352, exon 5 of 5)	0.0223872	5.17	up	2.77372	1.47182	0.0028618	up
chr9	9752837	9754089	ENSSSCG00000046488	ENSSSCT00000077475	lncRNA	ENSSSCG00000046488	Exon (ENSSSCT00000077475/ENSSSCG00000046488, exon 2 of 2)	0.0199526	0.771	up	3.10559	1.63487	2.02018e-06	up
chr9	10413457	10413996	ENSSSCG00000022347	ENSSSCT00000073379	protein_coding	WNT11	3' UTR	0.00616595	1.25	up	2.56145	1.35696	0.00137295	up
chr10	64998578	64999533	ENSSSCG00000022849	ENSSSCT00000037150	protein_coding	IL2RA	3' UTR	3.16228e-16	2.15	up	23.4326	4.55044	1.00626e-30	up
chr10	66494984	66495610	ENSSSCG00000035212	ENSSSCT00000039193	protein_coding	KLF6	3' UTR	3.98107e-16	0.667	up	0.606294	-0.72191	4.5335e-31	down
chr11	14858699	14915474	ENSSSCG00000051376	ENSSSCT00000080786	lncRNA	ENSSSCG00000051376	Exon (ENSSSCT00000071859/ENSSSCG00000043719, exon 1 of 3)	0.00812831	3.52	up	1.81073	0.856573	0.0349111	up
chr11	76652084	76652474	ENSSSCG00000034763	ENSSSCT00000043241	protein_coding	IRS2	Exon (ENSSSCT00000043241/ENSSSCG00000034763, exon 1 of 4)	0.000870964	0.604	up	1.76983	0.823611	1.21556e-06	up
chr12	560315	560793	ENSSSCG00000047757	ENSSSCT00000090820	lncRNA	ENSSSCG00000047757	Exon (ENSSSCT00000090820/ENSSSCG00000047757, exon 2 of 2)	0.00323594	1.21	up	3.18996	1.67354	8.26241e-06	up
chr12	19265596	19265715	ENSSSCG00000017367	ENSSSCT00000059031	protein_coding	MPP2	3' UTR	0.0131826	0.987	up	1.95045	0.963808	6.84447e-10	up
chr12	52777512	52778077	ENSSSCG00000021258	ENSSSCT00000022875	protein_coding	ENSSSCG00000021258	Exon (ENSSSCT00000022875/ENSSSCG00000021258, exon 2 of 2)	0.0346737	0.815	up	1.65047	0.722875	0.0232754	up
chr12	59434620	59435009	ENSSSCG00000035051	ENSSSCT00000040616	protein_coding	ADORA2B	3' UTR	0.000691831	0.797	up	1.75181	0.808849	0.00353709	up
chr12	2089270	2089916	ENSSSCG00000030277	ENSSSCT00000018665	protein_coding	ENDOV	5' UTR	0.000123027	1.25	up	1.79868	0.846941	1.88695e-28	up
chr12	47846558	47846797	ENSSSCG00000024071	ENSSSCT00000032386	protein_coding	SCARF1	Exon (ENSSSCT00000032386/ENSSSCG00000024071, exon 18 of 18)	0.0218776	0.616	up	1.54576	0.628315	0.00213192	up
chr13	18829668	18829966	ENSSSCG00000036996	ENSSSCT00000054666	protein_coding	TRIM71	Exon (ENSSSCT00000054666/ENSSSCG00000036996, exon 4 of 4)	0.0331131	1.4	up	1.63441	0.708772	0.0277635	up
chr13	21974607	21974907	ENSSSCG00000011239	ENSSSCT00000068424	protein_coding	TRANK1	Exon (ENSSSCT00000068424/ENSSSCG00000011239, exon 15 of 18)	0.00323594	0.958	up	2.76941	1.46958	6.04669e-24	up
chr13	82044117	82044237	ENSSSCG00000011670	ENSSSCT00000040346	protein_coding	PXYLP1	3' UTR	0.00562341	0.61	up	2.41167	1.27003	2.37584e-17	up
chr13	135355170	135355469	ENSSSCG00000011859	ENSSSCT00000022398	protein_coding	ENSSSCG00000011859	3' UTR	0.00537032	0.645	up	1.72154	0.783697	1.05245e-08	up
chr13	30409302	30409601	ENSSSCG00000039224	ENSSSCT00000041596	protein_coding	CSPG5	5' UTR	0.0416869	0.662	up	3.13728	1.64952	0.000437395	up
chr13	31356221	31357000	ENSSSCG00000011360	ENSSSCT00000091456	protein_coding	CELSR3	Exon (ENSSSCT00000091456/ENSSSCG00000011360, exon 1 of 35)	0.0017378	0.592	up	2.22379	1.15302	1.82023e-14	up
chr14	30118277	30118995	ENSSSCG00000037735	ENSSSCT00000065403	protein_coding	ENSSSCG00000037735	3' UTR	7.94328e-13	0.969	up	5.68642	2.50752	2.44044e-20	up
chr14	101237531	101248486	ENSSSCG00000010452	ENSSSCT00000011439	protein_coding	IFIT1	5' UTR	5.12861e-09	0.674	up	6.18419	2.62858	3.8753e-145	up
chr14	113890179	113890625	ENSSSCG00000010593	ENSSSCT00000055838	protein_coding	CNNM2	Exon (ENSSSCT00000055838/ENSSSCG00000010593, exon 1 of 8)	0.000776247	1.08	up	1.8931	0.920752	8.60256e-05	up
chr14	38600907	38601296	ENSSSCG00000009874	ENSSSCT00000010822	protein_coding	RASAL1	3' UTR	0.0295121	0.998	up	2.46674	1.3026	2.12988e-06	up
chr14	51286350	51286860	ENSSSCG00000041594	ENSSSCT00000087271	lncRNA	ENSSSCG00000041594	Exon (ENSSSCT00000087271/ENSSSCG00000041594, exon 1 of 2)	0.000676083	0.785	up	1.77199	0.825372	0.000156611	up
chr14	56239036	56239485	ENSSSCG00000043646	ENSSSCT00000091513	lncRNA	ENSSSCG00000043646	Exon (ENSSSCT00000091513/ENSSSCG00000043646, exon 4 of 4)	0.0436516	0.927	up	2.35276	1.23435	1.09529e-07	up
chr15	118857957	118858286	ENSSSCG00000025924	ENSSSCT00000032259	protein_coding	IGFBP5	3' UTR	1.31826e-05	1.3	up	4.42196	2.14469	3.51499e-94	up
chr16	21563272	21563599	ENSSSCG00000016838	ENSSSCT00000018333	protein_coding	RANBP3L	3' UTR	0.00316228	0.6	up	3.78408	1.91994	9.21184e-159	up
chr16	65592387	65592655	ENSSSCG00000038248	ENSSSCT00000056879	protein_coding	LSM11	Exon (ENSSSCT00000056879/ENSSSCG00000038248, exon 5 of 5)	0.0162181	0.591	up	0.595266	-0.748393	6.89317e-05	down
chr17	15555807	15556227	ENSSSCG00000043125	ENSSSCT00000081393	lncRNA	ENSSSCG00000043125	Exon (ENSSSCT00000081393/ENSSSCG00000043125, exon 2 of 2)	0.00630957	1.06	up	2.803	1.48697	6.29594e-09	up
chr17	30224275	30224485	ENSSSCG00000042607	ENSSSCT00000070105	protein_coding	THBD	5' UTR	0.0281838	0.691	up	2.07875	1.05572	1.23259e-11	up
chr17	52088290	52089573	ENSSSCG00000007470	ENSSSCT00000026410	protein_coding	RIPOR3	3' UTR	0.0030903	0.674	up	4.36589	2.12628	1.17565e-32	up
chr17	54974318	54999097	ENSSSCG00000007485	ENSSSCT00000044472	protein_coding	BCAS1	Exon (ENSSSCT00000044472/ENSSSCG00000007485, exon 4 of 12)	0.0316228	0.785	up	0.608473	-0.716736	0.00014922	down
chr18	14053801	14054398	ENSSSCG00000027118	ENSSSCT00000029662	protein_coding	ENSSSCG00000027118	3' UTR	0.00512861	0.604	up	1.70889	0.773061	0.00632572	up
chr18	6382423	6383081	ENSSSCG00000033909	ENSSSCT00000055608	protein_coding	ENSSSCG00000033909	Exon (ENSSSCT00000055608/ENSSSCG00000033909, exon 4 of 6)	3.01995e-07	5.11	up	3.59995	1.84798	1.22348e-06	up
X	15249032	15250933	ENSSSCG00000030274	ENSSSCT00000031758	protein_coding	PPEF1	3' UTR	0.0245471	1.06	up	0.654504	-0.611525	0.0159405	down
Y	7149373	7149493	ENSSSCG00000046273	ENSSSCT00000069138	lncRNA	ENSSSCG00000046273	Exon (ENSSSCT00000069138/ENSSSCG00000046273, exon 3 of 3)	0.0380189	3.75	up	1.85929	0.894755	0.000106286	up
chr1	833523	833793	ENSSSCG00000049501	ENSSSCT00000084595	lncRNA	ENSSSCG00000049501	Exon (ENSSSCT00000084595/ENSSSCG00000049501, exon 1 of 2)	0.0239883	-0.856	down	2.40638	1.26687	1.34223e-15	up
chr1	1513706	1515027	ENSSSCG00000004017	ENSSSCT00000027970	protein_coding	ENSSSCG00000004017	Exon (ENSSSCT00000027970/ENSSSCG00000004017, exon 3 of 12)	7.94328e-05	-2.38	down	1.65477	0.726634	0.00548632	up
chr1	31674395	31674633	ENSSSCG00000004192	ENSSSCT00000004631	protein_coding	CCN2	5' UTR	0.00107152	-1.18	down	0.271417	-1.88142	1.62122e-158	down
chr1	86633378	86675413	ENSSSCG00000004469	ENSSSCT00000065390	protein_coding	LCA5	Exon (ENSSSCT00000065390/ENSSSCG00000004469, exon 3 of 8)	0.00234423	-1.67	down	1.52735	0.611028	0.0450726	up
chr1	236156476	236158004	ENSSSCG00000005305	ENSSSCT00000084499	protein_coding	ENSSSCG00000005305	3' UTR	9.54993e-06	-0.659	down	0.662569	-0.593857	0.000338679	down
chr1	251154816	251155055	ENSSSCG00000033120	ENSSSCT00000062069	protein_coding	PALM2AKAP2	Exon (ENSSSCT00000062069/ENSSSCG00000033120, exon 9 of 12)	0.01	-0.853	down	1.61922	0.695299	0.00641564	up
chr1	273008706	273011164	ENSSSCG00000031407	ENSSSCT00000050026	protein_coding	STKLD1	Exon (ENSSSCT00000050026/ENSSSCG00000031407, exon 10 of 15)	0.0138038	-0.854	down	1.91526	0.93754	0.00309035	up
chr1	14911594	14912138	ENSSSCG00000031733	ENSSSCT00000063559	protein_coding	AKAP12	Exon (ENSSSCT00000063559/ENSSSCG00000031733, exon 3 of 6)	0.00138038	-0.602	down	0.550088	-0.862265	6.42132e-21	down
chr1	15016821	15017001	ENSSSCG00000031733	ENSSSCT00000063559	protein_coding	AKAP12	5' UTR	0.0234423	-0.608	down	0.550088	-0.862265	6.42132e-21	down
chr1	29901741	29905108	ENSSSCG00000004172	ENSSSCT00000004611	protein_coding	SLC2A12	3' UTR	0.000954993	-0.611	down	2.03855	1.02754	0.000994035	up
chr1	81608273	81608692	ENSSSCG00000004434	ENSSSCT00000004899	protein_coding	FRK	3' UTR	0.0436516	-0.742	down	2.94754	1.55951	1.11535e-09	up
chr1	147805993	147806441	ENSSSCG00000041275	ENSSSCT00000068775	lncRNA	ENSSSCG00000041275	Exon (ENSSSCT00000085320/ENSSSCG00000041275, exon 4 of 4)	0.0154882	-0.9	down	1.93279	0.950685	9.06483e-05	up
chr1	147807249	147816638	ENSSSCG00000041275	ENSSSCT00000068775	lncRNA	ENSSSCG00000041275	Exon (ENSSSCT00000068775/ENSSSCG00000041275, exon 2 of 4)	9.33254e-05	-0.756	down	1.93279	0.950685	9.06483e-05	up
chr1	184256957	184257106	ENSSSCG00000035715	ENSSSCT00000062967	protein_coding	GCH1	Exon (ENSSSCT00000062967/ENSSSCG00000035715, exon 1 of 6)	0.000112202	-1.26	down	0.624823	-0.678481	5.89403e-09	down
chr1	216668024	216668294	ENSSSCG00000005211	ENSSSCT00000005744	protein_coding	CD274	5' UTR	0.0398107	-1.6	down	9.07896	3.18253	9.44322e-19	up
chr1	248607054	248607353	ENSSSCG00000005437	ENSSSCT00000082360	protein_coding	KLF4	Exon (ENSSSCT00000082360/ENSSSCG00000005437, exon 3 of 5)	0.0162181	-1.25	down	2.74489	1.45675	1.32852e-06	up
chr2	5492604	5492903	ENSSSCG00000049464	ENSSSCT00000080970	lncRNA	ENSSSCG00000049464	Exon (ENSSSCT00000080970/ENSSSCG00000049464, exon 3 of 3)	8.91251e-05	-1.59	down	1.87086	0.9037	8.87272e-14	up
chr2	9066762	9066910	ENSSSCG00000024917	ENSSSCT00000025514	pseudogene	ENSSSCG00000024917	Exon (ENSSSCT00000025514/ENSSSCG00000024917, exon 2 of 2)	0.00812831	-2.83	down	1.50319	0.588027	0.0350144	up
chr2	69833988	69834161	ENSSSCG00000028512	ENSSSCT00000070645	protein_coding	LDLR	5' UTR	7.07946e-08	-3.08	down	0.536283	-0.898934	2.9997e-47	down
chr2	85360026	85360145	ENSSSCG00000014088	ENSSSCT00000015389	protein_coding	IQGAP2	Exon (ENSSSCT00000089990/ENSSSCG00000045040, exon 3 of 3)	0.0199526	-4.46	down	0.595983	-0.746656	1.23731e-14	down
chr2	91391211	91455520	ENSSSCG00000014136	ENSSSCT00000015440	protein_coding	VCAN	5' UTR	0.00331131	-0.676	down	0.580186	-0.785413	0.001222	down
chr2	6323737	6324378	ENSSSCG00000012960	ENSSSCT00000014166	protein_coding	CST6	3' UTR	0.00128825	-0.745	down	0.509305	-0.973398	0.000105162	down
chr2	7767812	7768112	ENSSSCG00000013042	ENSSSCT00000014255	protein_coding	ENSSSCG00000013042	Exon (ENSSSCT00000014255/ENSSSCG00000013042, exon 13 of 13)	0.00204174	-1.56	down	1.59056	0.669532	0.0308311	up
chr2	7779664	7780283	ENSSSCG00000013042	ENSSSCT00000065949	protein_coding	ENSSSCG00000013042	5' UTR	0.0138038	-0.806	down	1.59056	0.669532	0.0308311	up
chr2	76109776	76110015	ENSSSCG00000022689	ENSSSCT00000064965	protein_coding	GADD45B	5' UTR	4.57088e-08	-0.955	down	1.59402	0.672669	2.92547e-11	up
chr2	80548740	80549129	ENSSSCG00000037535	ENSSSCT00000049175	protein_coding	SLC34A1	Exon (ENSSSCT00000049175/ENSSSCG00000037535, exon 12 of 12)	0.0275423	-0.638	down	0.651435	-0.618307	0.00957534	down
chr2	82652469	82652647	ENSSSCG00000043000	ENSSSCT00000072090	lncRNA	ENSSSCG00000043000	Exon (ENSSSCT00000072090/ENSSSCG00000043000, exon 1 of 2)	0.0165959	-1.32	down	1.6644	0.735003	0.0210468	up
chr2	119445567	119453487	ENSSSCG00000029866	ENSSSCT00000023333	protein_coding	CCDC112	Exon (ENSSSCT00000023333/ENSSSCG00000029866, exon 6 of 12)	0.00288403	-0.642	down	0.39614	-1.33592	4.32708e-05	down
chr2	151248804	151249013	ENSSSCG00000014443	ENSSSCT00000052397	protein_coding	CAMK2A	3' UTR	0.0047863	-1.43	down	1.74845	0.806075	0.000143437	up
chr3	8496299	8496568	ENSSSCG00000007665	ENSSSCT00000008405	protein_coding	ENSSSCG00000007665	3' UTR	0.0218776	-1.93	down	5.5107	2.46223	1.46507e-21	up
chr3	87346685	87346954	ENSSSCG00000008413	ENSSSCT00000048891	protein_coding	GPR75	Exon (ENSSSCT00000048891/ENSSSCG00000008413, exon 2 of 2)	0.0245471	-1.23	down	1.75912	0.814854	0.0263102	up
chr3	1021389	1023084	ENSSSCG00000042230	ENSSSCT00000078193	lncRNA	ENSSSCG00000042230	Exon (ENSSSCT00000078193/ENSSSCG00000042230, exon 1 of 3)	0.00676083	-0.866	down	2.37912	1.25043	0.000824456	up
chr3	124171066	124171514	ENSSSCG00000039080	ENSSSCT00000066283	protein_coding	TRIB2	3' UTR	0.00218776	-0.608	down	0.647531	-0.626979	5.96974e-06	down
chr4	15764748	15766151	ENSSSCG00000005979	ENSSSCT00000006562	protein_coding	ANXA13	3' UTR	1.31826e-08	-0.685	down	0.482705	-1.05079	4.22895e-13	down
chr4	641501	641649	ENSSSCG00000005922	ENSSSCT00000006502	protein_coding	ENSSSCG00000005922	5' UTR	0.0371535	-1.95	down	2.24147	1.16444	0.00272287	up
chr4	98181099	98181368	ENSSSCG00000006639	ENSSSCT00000007275	protein_coding	C1orf56	3' UTR	0.00354813	-3.54	down	2.69837	1.43209	5.13971e-09	up
chr4	106647087	106647686	ENSSSCG00000006761	ENSSSCT00000007407	protein_coding	DCLRE1B	3' UTR	0.00040738	-1.24	down	1.52359	0.607479	1.52272e-06	up
chr5	30526008	30526218	ENSSSCG00000000475	ENSSSCT00000035165	protein_coding	IRAK3	5' UTR	0.0331131	-1.65	down	1.62954	0.704461	1.8949e-15	up
chr5	5832307	5832662	ENSSSCG00000048701	ENSSSCT00000090756	lncRNA	ENSSSCG00000048701	Exon (ENSSSCT00000090756/ENSSSCG00000048701, exon 2 of 2)	0.00707946	-1.15	down	6.90997	2.78868	1.8745e-16	up
chr5	10707444	10707504	ENSSSCG00000000135	ENSSSCT00000000141	protein_coding	KCTD17	3' UTR	0.00776247	-1.52	down	1.61061	0.687605	1.64977e-09	up
chr5	63572600	63572869	ENSSSCG00000000672	ENSSSCT00000037575	protein_coding	CLSTN3	3' UTR	0.00057544	-0.614	down	1.80959	0.855659	8.06672e-36	up
chr6	851076	852791	ENSSSCG00000002648	ENSSSCT00000002938	protein_coding	CBFA2T3	Exon (ENSSSCT00000002938/ENSSSCG00000002648, exon 10 of 11)	0.0141254	-0.769	down	1.77536	0.828111	0.00247526	up
chr6	1383311	1383578	ENSSSCG00000046569	ENSSSCT00000089294	lncRNA	ENSSSCG00000046569	Exon (ENSSSCT00000089294/ENSSSCG00000046569, exon 2 of 2)	0.00288403	-1.48	down	2.27294	1.18456	0.000936931	up
chr6	28543284	28543673	ENSSSCG00000031781	ENSSSCT00000080952	protein_coding	PSMB10	3' UTR	0.0234423	-0.62	down	1.9342	0.951735	4.27758e-09	up
chr6	28806363	28827667	ENSSSCG00000035227	ENSSSCT00000060046	protein_coding	ESRP2	5' UTR	0.0354813	-1.17	down	1.5162	0.600458	0.0116871	up
chr6	51231551	51231761	ENSSSCG00000003081	ENSSSCT00000034675	protein_coding	CEACAM16	3' UTR	0.00912011	-2.18	down	7.36266	2.88023	5.56782e-49	up
chr6	83856690	83856900	ENSSSCG00000003555	ENSSSCT00000061680	protein_coding	HMGN2	5' UTR	8.31764e-06	-0.75	down	3.18547	1.67151	0.000166266	up
chr6	83856698	83856908	ENSSSCG00000003555	ENSSSCT00000061680	protein_coding	HMGN2	5' UTR	6.76083e-06	-0.761	down	3.18547	1.67151	0.000166266	up
chr6	85832084	85832234	ENSSSCG00000041817	ENSSSCT00000082517	lncRNA	ENSSSCG00000041817	Exon (ENSSSCT00000082517/ENSSSCG00000041817, exon 1 of 2)	0.0169824	-1.32	down	2.03691	1.02638	8.89165e-05	up
chr6	95752927	95753166	ENSSSCG00000003669	ENSSSCT00000004065	protein_coding	MFSD2A	3' UTR	0.00162181	-0.777	down	0.57868	-0.789161	3.11015e-06	down
chr6	153859482	153859718	ENSSSCG00000003832	ENSSSCT00000004241	protein_coding	TACSTD2	5' UTR	0.000123027	-0.763	down	2.22047	1.15087	1.6989e-74	up
chr6	1421461	1421670	ENSSSCG00000020678	ENSSSCT00000023919	protein_coding	BANP	3' UTR	0.00398107	-2.43	down	1.59069	0.669651	1.19319e-05	up
chr6	17512867	17513104	ENSSSCG00000046070	ENSSSCT00000085729	lncRNA	ENSSSCG00000046070	Exon (ENSSSCT00000085729/ENSSSCG00000046070, exon 2 of 2)	0.00489779	-1.78	down	1.5484	0.630777	0.00319351	up
chr6	28543283	28543672	ENSSSCG00000031781	ENSSSCT00000080952	protein_coding	PSMB10	3' UTR	0.0269153	-0.603	down	1.9342	0.951735	4.27758e-09	up
chr6	37580629	37580929	ENSSSCG00000045362	ENSSSCT00000090827	lncRNA	ENSSSCG00000045362	Exon (ENSSSCT00000090827/ENSSSCG00000045362, exon 1 of 3)	0.0354813	-0.966	down	2.08344	1.05897	3.82066e-05	up
chr6	51970466	51970795	ENSSSCG00000037184	ENSSSCT00000048531	protein_coding	GPR4	5' UTR	0.040738	-1.31	down	2.04017	1.02869	0.000442932	up
chr6	54269262	54271117	ENSSSCG00000044760	ENSSSCT00000061205	protein_coding	ENSSSCG00000044760	5' UTR	0.00190546	-1.41	down	2.01906	1.01369	0.0244437	up
chr6	58317994	58318293	ENSSSCG00000047144	ENSSSCT00000069320	lncRNA	ENSSSCG00000047144	Exon (ENSSSCT00000069320/ENSSSCG00000047144, exon 2 of 2)	1.44544e-06	-1.01	down	1.84646	0.884759	0.000201429	up
chr6	58318682	58320611	ENSSSCG00000047144	ENSSSCT00000069320	lncRNA	ENSSSCG00000047144	Exon (ENSSSCT00000069320/ENSSSCG00000047144, exon 1 of 2)	1.23027e-06	-1.03	down	1.84646	0.884759	0.000201429	up
chr6	81309958	81310198	ENSSSCG00000028108	ENSSSCT00000064920	protein_coding	ASAP3	3' UTR	0.00851138	-3.41	down	1.99939	0.999557	0.000691625	up
chr6	85832084	85832234	ENSSSCG00000041817	ENSSSCT00000082517	lncRNA	ENSSSCG00000041817	Exon (ENSSSCT00000082517/ENSSSCG00000041817, exon 1 of 2)	0.0169824	-1.32	down	2.03691	1.02638	8.89165e-05	up
chr6	93767343	93767672	ENSSSCG00000038675	ENSSSCT00000040596	protein_coding	EPHA10	3' UTR	0.0030903	-1.33	down	1.50357	0.588393	0.015869	up
chr6	167973444	167973799	ENSSSCG00000024697	ENSSSCT00000057480	protein_coding	TMEM125	3' UTR	0.0295121	-0.626	down	0.604888	-0.725261	0.0147184	down
chr7	12295467	12295706	ENSSSCG00000001064	ENSSSCT00000075711	protein_coding	ENSSSCG00000001064	3' UTR	0.00346737	-1.62	down	2.75435	1.46171	1.19767e-18	up
chr7	38265072	38265611	ENSSSCG00000026568	ENSSSCT00000001854	protein_coding	DNPH1	3' UTR	0.000691831	-0.591	down	0.583096	-0.778195	0.000879092	down
chr7	100263544	100275856	ENSSSCG00000002398	ENSSSCT00000002666	protein_coding	TMEM63C	5' UTR	0.020893	-0.837	down	1.50912	0.593706	1.60084e-05	up
chr7	2566618	2567007	ENSSSCG00000033701	ENSSSCT00000090316	lncRNA	ENSSSCG00000033701	Exon (ENSSSCT00000044552/ENSSSCG00000033701, exon 1 of 4)	0.011749	-2.04	down	3.2364	1.69439	7.31542e-06	up
chr7	22637732	22638144	ENSSSCG00000025208	ENSSSCT00000031373	protein_coding	RNF39	Exon (ENSSSCT00000031373/ENSSSCG00000025208, exon 4 of 5)	1.94984e-08	-1.07	down	0.378824	-1.4004	1.13454e-11	down
chr7	22642251	22642427	ENSSSCG00000025208	ENSSSCT00000031373	protein_coding	RNF39	Exon (ENSSSCT00000031373/ENSSSCG00000025208, exon 1 of 5)	3.01995e-05	-1.12	down	0.378824	-1.4004	1.13454e-11	down
chr7	32096348	32107740	ENSSSCG00000001561	ENSSSCT00000001740	protein_coding	ETV7	5' UTR	5.37032e-06	-0.858	down	4.82076	2.26926	2.05119e-31	up
chr7	34711912	34712089	ENSSSCG00000001592	ENSSSCT00000001772	protein_coding	KCNK17	3' UTR	0.0112202	-1.27	down	1.88384	0.913676	0.00293451	up
chr7	46767572	46771015	ENSSSCG00000032538	ENSSSCT00000042648	protein_coding	GCM1	3' UTR	6.16595e-05	-2.11	down	3.40506	1.76768	1.24033e-06	up
chr7	67173316	67173616	ENSSSCG00000024517	ENSSSCT00000041802	protein_coding	AKAP6	Exon (ENSSSCT00000041802/ENSSSCG00000024517, exon 7 of 17)	0.00794328	-2.37	down	1.74717	0.805017	0.0120666	up
chr7	67280685	67295302	ENSSSCG00000024517	ENSSSCT00000041802	protein_coding	AKAP6	5' UTR	0.0204174	-0.644	down	1.74717	0.805017	0.0120666	up
chr7	100478765	100483819	ENSSSCG00000002403	ENSSSCT00000023660	protein_coding	VIPAS39	5' UTR	0.000933254	-0.948	down	2.34726	1.23098	0.00011533	up
chr8	37960148	37960298	ENSSSCG00000037950	ENSSSCT00000046701	protein_coding	NIPAL1	3' UTR	0.00501187	-1.64	down	0.517968	-0.949064	5.70933e-21	down
chr8	52326725	52327055	ENSSSCG00000026079	ENSSSCT00000026422	protein_coding	TKTL2	Exon (ENSSSCT00000026422/ENSSSCG00000026079, exon 4 of 4)	0.0131826	-0.948	down	0.645643	-0.631192	0.0324965	down
chr8	134911271	134911391	ENSSSCG00000042575	ENSSSCT00000074561	lncRNA	ENSSSCG00000042575	Exon (ENSSSCT00000074561/ENSSSCG00000042575, exon 1 of 2)	0.000851138	-0.999	down	0.551086	-0.859651	0.000647348	down
chr8	134909861	134910158	ENSSSCG00000042575	ENSSSCT00000074561	lncRNA	ENSSSCG00000042575	Exon (ENSSSCT00000074046/ENSSSCG00000047292, exon 2 of 2)	5.01187e-18	-2.7	down	0.551086	-0.859651	0.000647348	down
chr9	5784327	5788890	ENSSSCG00000014780	ENSSSCT00000066626	protein_coding	TRIM21	Exon (ENSSSCT00000066626/ENSSSCG00000014780, exon 3 of 8)	1.25893e-06	-0.585	down	1.78063	0.832389	1.41449e-12	up
chr9	10567471	10568046	ENSSSCG00000032157	ENSSSCT00000043599	protein_coding	ENSSSCG00000032157	Exon (ENSSSCT00000043599/ENSSSCG00000032157, exon 1 of 1)	5.88844e-06	-0.783	down	1.72944	0.790307	0.00635964	up
chr9	27104416	27105073	ENSSSCG00000014964	ENSSSCT00000016325	protein_coding	ENSSSCG00000014964	3' UTR	0.000724436	-1.51	down	4.95528	2.30897	5.58887e-10	up
chr9	28409017	28409763	ENSSSCG00000034924	ENSSSCT00000038595	protein_coding	JRKL	3' UTR	9.33254e-05	-0.61	down	0.645356	-0.631833	0.000187707	down
chr9	46144670	46145117	ENSSSCG00000015098	ENSSSCT00000016464	protein_coding	CXCR5	3' UTR	0.000275423	-0.86	down	7.39619	2.88678	6.81381e-25	up
chr9	65951427	65951667	ENSSSCG00000015287	ENSSSCT00000047552	protein_coding	TMCC2	3' UTR	0.0074131	-0.686	down	0.609912	-0.713327	7.86079e-06	down
chr9	113748186	113748246	ENSSSCG00000015474	ENSSSCT00000016857	protein_coding	PPFIA4	Exon (ENSSSCT00000016857/ENSSSCG00000015474, exon 11 of 31)	0.0316228	-2.26	down	0.577171	-0.792928	3.70532e-06	down
chr9	125141799	125142248	ENSSSCG00000015563	ENSSSCT00000086994	protein_coding	RGL1	3' UTR	0.00263027	-1.47	down	2.0055	1.00396	0.000551511	up
chr9	4180488	4182539	ENSSSCG00000014672	ENSSSCT00000032023	protein_coding	ENSSSCG00000014672	Exon (ENSSSCT00000032023/ENSSSCG00000014672, exon 3 of 10)	8.70964e-05	-0.629	down	1.92376	0.94393	3.09476e-15	up
chr9	4183258	4183558	ENSSSCG00000014672	ENSSSCT00000032023	protein_coding	ENSSSCG00000014672	5' UTR	0.0114815	-1.36	down	1.92376	0.94393	3.09476e-15	up
chr9	60490214	60490483	ENSSSCG00000015255	ENSSSCT00000044600	protein_coding	IGSF9B	Exon (ENSSSCT00000044600/ENSSSCG00000015255, exon 18 of 20)	0.0416869	-0.737	down	1.53158	0.615024	0.00367553	up
chr10	14623012	14623566	ENSSSCG00000010861	ENSSSCT00000011883	protein_coding	COQ8A	Exon (ENSSSCT00000011883/ENSSSCG00000010861, exon 4 of 17)	0.0194984	-1.02	down	2.33599	1.22404	2.08853e-06	up
chr10	33891373	33891523	ENSSSCG00000011004	ENSSSCT00000022741	protein_coding	TOPORS	5' UTR	0.0263027	-3.3	down	1.99664	0.997575	7.44528e-55	up
chr10	48644733	48645431	ENSSSCG00000048017	ENSSSCT00000088780	lncRNA	ENSSSCG00000048017	Exon (ENSSSCT00000088780/ENSSSCG00000048017, exon 4 of 6)	0.0467735	-0.929	down	1.67471	0.743915	4.00248e-05	up
chr10	48646511	48646840	ENSSSCG00000048017	ENSSSCT00000088780	lncRNA	ENSSSCG00000048017	Exon (ENSSSCT00000088780/ENSSSCG00000048017, exon 6 of 6)	0.0018197	-1.21	down	1.67471	0.743915	4.00248e-05	up
chr10	56265964	56266412	ENSSSCG00000045382	ENSSSCT00000091129	lncRNA	ENSSSCG00000045382	Exon (ENSSSCT00000091129/ENSSSCG00000045382, exon 2 of 2)	0.018197	-1.9	down	2.26311	1.17831	0.000289515	up
chr10	56267039	56267248	ENSSSCG00000045382	ENSSSCT00000091129	lncRNA	ENSSSCG00000045382	Exon (ENSSSCT00000091129/ENSSSCG00000045382, exon 2 of 2)	0.00165959	-2	down	2.26311	1.17831	0.000289515	up
chr10	64068973	64069273	ENSSSCG00000024480	ENSSSCT00000026286	protein_coding	SFMBT2	3' UTR	3.89045e-05	-3.18	down	1.53401	0.617304	0.0149253	up
chr10	56282671	56283691	ENSSSCG00000011102	ENSSSCT00000085902	protein_coding	NRP1	3' UTR	3.38844e-06	-1.52	down	1.73858	0.797906	0.00943749	up
chr10	66436258	66436733	ENSSSCG00000038429	ENSSSCT00000070569	lncRNA	ENSSSCG00000038429	Exon (ENSSSCT00000070569/ENSSSCG00000038429, exon 1 of 3)	8.91251e-05	-0.85	down	1.62044	0.696387	0.000703026	up
chr11	2637507	2638345	ENSSSCG00000009283	ENSSSCT00000010168	protein_coding	TNFRSF19	3' UTR	3.31131e-05	-2.18	down	1.59796	0.676229	0.0320907	up
chr11	17723294	17723504	ENSSSCG00000041698	ENSSSCT00000088132	lncRNA	ENSSSCG00000041698	Exon (ENSSSCT00000067211/ENSSSCG00000041698, exon 2 of 2)	5.37032e-05	-2.32	down	1.50057	0.585509	0.0193306	up
chr11	19434507	19434626	ENSSSCG00000043734	ENSSSCT00000076953	lncRNA	ENSSSCG00000043734	Exon (ENSSSCT00000076953/ENSSSCG00000043734, exon 2 of 2)	0.0144544	-1.31	down	2.10306	1.07249	8.65775e-05	up
chr11	51862659	51863018	ENSSSCG00000051611	ENSSSCT00000090443	lncRNA	ENSSSCG00000051611	Exon (ENSSSCT00000090443/ENSSSCG00000051611, exon 3 of 3)	0.042658	-0.817	down	1.58714	0.666431	0.0115114	up
chr12	44169467	44170347	ENSSSCG00000017754	ENSSSCT00000043321	protein_coding	ENSSSCG00000017754	3' UTR	4.67735e-09	-2.5	down	1.90934	0.933074	4.05107e-45	up
chr12	44172620	44172858	ENSSSCG00000017754	ENSSSCT00000043321	protein_coding	ENSSSCG00000017754	3' UTR	0.0114815	-0.609	down	1.90934	0.933074	4.05107e-45	up
chr12	46158135	46158375	ENSSSCG00000017794	ENSSSCT00000019366	protein_coding	EFCAB5	Exon (ENSSSCT00000019366/ENSSSCG00000017794, exon 12 of 24)	0.0251189	-1.17	down	1.60328	0.681026	0.0133218	up
chr12	51991560	51991798	ENSSSCG00000046841	ENSSSCT00000083362	lncRNA	ENSSSCG00000046841	Exon (ENSSSCT00000083362/ENSSSCG00000046841, exon 2 of 2)	0.0158489	-1.82	down	1.9536	0.966137	0.00107986	up
chr12	52778405	52778762	ENSSSCG00000021258	ENSSSCT00000022875	protein_coding	ENSSSCG00000021258	3' UTR	0.000512861	-1.44	down	1.65047	0.722875	0.0232754	up
chr12	3975136	3975286	ENSSSCG00000042133	ENSSSCT00000077140	lncRNA	ENSSSCG00000042133	Exon (ENSSSCT00000077140/ENSSSCG00000042133, exon 2 of 2)	0.0138038	-3.42	down	1.69135	0.758178	0.0110779	up
chr12	20020841	20021230	ENSSSCG00000037487	ENSSSCT00000055757	protein_coding	ENSSSCG00000037487	Exon (ENSSSCT00000055757/ENSSSCG00000037487, exon 2 of 6)	0.0018197	-1.87	down	3.38882	1.76078	5.74263e-07	up
chr12	24796923	24797342	ENSSSCG00000017533	ENSSSCT00000019087	protein_coding	HOXB2	3' UTR	0.00288403	-0.718	down	0.583408	-0.777423	0.00517531	down
chr12	25424216	25424424	ENSSSCG00000045794	ENSSSCT00000071457	protein_coding	ENSSSCG00000045794	Exon (ENSSSCT00000071457/ENSSSCG00000045794, exon 1 of 3)	0.0147911	-1.94	down	3.48919	1.80289	1.06776e-32	up
chr12	47845692	47846438	ENSSSCG00000024071	ENSSSCT00000032386	protein_coding	SCARF1	3' UTR	0.0025704	-0.606	down	1.54576	0.628315	0.00213192	up
chr13	18033973	18034330	ENSSSCG00000051746	ENSSSCT00000080892	lncRNA	ENSSSCG00000051746	Exon (ENSSSCT00000080892/ENSSSCG00000051746, exon 2 of 2)	0.025704	-1.11	down	2.03823	1.02732	0.00437967	up
chr13	22205507	22206526	ENSSSCG00000011243	ENSSSCT00000070002	protein_coding	GOLGA4	5' UTR	1.86209e-06	-0.665	down	0.655396	-0.609562	2.30073e-09	down
chr13	22205483	22206533	ENSSSCG00000011243	ENSSSCT00000070002	protein_coding	GOLGA4	5' UTR	2.81838e-07	-0.706	down	0.655396	-0.609562	2.30073e-09	down
chr13	22831915	22836564	ENSSSCG00000011246	ENSSSCT00000059475	protein_coding	VILL	5' UTR	0.0398107	-0.593	down	0.5269	-0.924399	4.66161e-22	down
chr13	32331692	32332170	ENSSSCG00000011393	ENSSSCT00000038164	protein_coding	UBA7	Exon (ENSSSCT00000088399/ENSSSCG00000049797, exon 2 of 2)	0.0042658	-0.64	down	2.46438	1.30123	1.06084e-17	up
chr13	122131361	122131421	ENSSSCG00000026185	ENSSSCT00000067763	protein_coding	VWA5B2	5' UTR	0.0177828	-3.61	down	1.66382	0.734501	0.0130617	up
chr13	151355277	151356504	ENSSSCG00000011941	ENSSSCT00000013066	protein_coding	IFT57	3' UTR	0.0020893	-0.854	down	0.629557	-0.667591	0.00727025	down
chr13	196172217	196172692	ENSSSCG00000021598	ENSSSCT00000027220	protein_coding	EVA1C	3' UTR	0.0245471	-0.692	down	3.66975	1.87568	8.26997e-11	up
chr13	151419395	151420722	ENSSSCG00000050493	ENSSSCT00000073823	lncRNA	ENSSSCG00000050493	Exon (ENSSSCT00000073823/ENSSSCG00000050493, exon 2 of 3)	0.00141254	-1.52	down	2.6605	1.4117	0.000124283	up
chr14	14965930	14966288	ENSSSCG00000028699	ENSSSCT00000023064	protein_coding	NEIL2	3' UTR	1.31826e-05	-2.86	down	0.66025	-0.598916	0.00306524	down
chr14	21083380	21083619	ENSSSCG00000009720	ENSSSCT00000069544	protein_coding	DDX60	5' UTR	0.0316228	-2.67	down	4.32657	2.11322	1.51691e-68	up
chr14	77795070	77795961	ENSSSCG00000047719	ENSSSCT00000084970	lncRNA	ENSSSCG00000047719	Exon (ENSSSCT00000084970/ENSSSCG00000047719, exon 5 of 6)	0.0263027	-0.761	down	1.68357	0.751526	0.00921544	up
chr14	105760428	105763684	ENSSSCG00000010483	ENSSSCT00000039474	protein_coding	PLCE1	3' UTR	0.0199526	-1.73	down	0.564323	-0.825406	3.1472e-05	down
chr14	39844880	39845594	ENSSSCG00000038099	ENSSSCT00000058771	protein_coding	ENSSSCG00000038099	Exon (ENSSSCT00000058771/ENSSSCG00000038099, exon 1 of 2)	0.000977237	-1.47	down	1.59247	0.671267	0.0361177	up
chr14	40909124	40911221	ENSSSCG00000009921	ENSSSCT00000010872	protein_coding	OASL	Exon (ENSSSCT00000010872/ENSSSCG00000009921, exon 2 of 5)	0.0275423	-1.82	down	6.88904	2.7843	2.70213e-14	up
chr14	49676263	49676472	ENSSSCG00000025393	ENSSSCT00000023162	pseudogene	ENSSSCG00000025393	Exon (ENSSSCT00000023162/ENSSSCG00000025393, exon 15 of 16)	2.04174e-05	-1.13	down	0.566485	-0.819891	5.33437e-15	down
chr14	56241944	56242094	ENSSSCG00000043646	ENSSSCT00000091513	lncRNA	ENSSSCG00000043646	Exon (ENSSSCT00000091513/ENSSSCG00000043646, exon 4 of 4)	0.0114815	-2.71	down	2.35276	1.23435	1.09529e-07	up
chr15	76031701	76031790	ENSSSCG00000015937	ENSSSCT00000062516	protein_coding	KLHL23	Exon (ENSSSCT00000062516/ENSSSCG00000015937, exon 2 of 4)	0.0120226	-0.887	down	0.6436	-0.635764	7.51169e-07	down
chr15	140127382	140129199	ENSSSCG00000016368	ENSSSCT00000067315	protein_coding	FARP2	3' UTR	0.0275423	-1.26	down	1.5053	0.590055	9.41206e-05	up
chr15	20103063	20103303	ENSSSCG00000048791	ENSSSCT00000083146	lncRNA	ENSSSCG00000048791	Exon (ENSSSCT00000083146/ENSSSCG00000048791, exon 1 of 9)	0.047863	-0.692	down	1.90106	0.926807	0.00197498	up
chr15	71353816	71357841	ENSSSCG00000025598	ENSSSCT00000030173	protein_coding	COBLL1	Exon (ENSSSCT00000030173/ENSSSCG00000025598, exon 12 of 15)	0.000912011	-0.611	down	0.580678	-0.784189	6.06647e-06	down
chr15	118861605	118861874	ENSSSCG00000025924	ENSSSCT00000032259	protein_coding	IGFBP5	3' UTR	0.00851138	-0.716	down	4.42196	2.14469	3.51499e-94	up
chr15	138693803	138694700	ENSSSCG00000048785	ENSSSCT00000067776	lncRNA	ENSSSCG00000048785	Exon (ENSSSCT00000067776/ENSSSCG00000048785, exon 2 of 2)	0.0102329	-2.93	down	8.57319	3.09983	5.84014e-15	up
chr16	18352753	18353142	ENSSSCG00000016810	ENSSSCT00000023589	protein_coding	ENSSSCG00000016810	3' UTR	0.00676083	-0.658	down	0.660684	-0.597968	3.76061e-08	down
chr16	34341478	34341863	ENSSSCG00000021973	ENSSSCT00000030961	protein_coding	GPX8	3' UTR	0.00724436	-0.797	down	0.539756	-0.889622	0.00256379	down
chr16	59573019	59573643	ENSSSCG00000048341	ENSSSCT00000080787	protein_coding	ENSSSCG00000048341	Exon (ENSSSCT00000080787/ENSSSCG00000048341, exon 1 of 1)	9.12011e-09	-1.3	down	0.511441	-0.967361	2.6787e-56	down
chr16	59573881	59574534	ENSSSCG00000048341	ENSSSCT00000080787	protein_coding	ENSSSCG00000048341	Exon (ENSSSCT00000080787/ENSSSCG00000048341, exon 1 of 1)	1.58489e-44	-1.44	down	0.511441	-0.967361	2.6787e-56	down
chr16	71515086	71518765	ENSSSCG00000017084	ENSSSCT00000018600	protein_coding	FAT2	Exon (ENSSSCT00000018600/ENSSSCG00000017084, exon 22 of 27)	0.0229087	-0.779	down	1.69737	0.763303	4.24406e-07	up
chr16	19550605	19550845	ENSSSCG00000016816	ENSSSCT00000018309	protein_coding	ADAMTS12	3' UTR	0.0151356	-1.49	down	0.410996	-1.2828	3.18532e-06	down
chr17	26984140	26984648	ENSSSCG00000007099	ENSSSCT00000007771	protein_coding	SCP2D1	3' UTR	0.000707946	-1.72	down	2.24396	1.16605	0.000285372	up
chr17	32031498	32031824	ENSSSCG00000007145	ENSSSCT00000007817	protein_coding	ADAM33	Exon (ENSSSCT00000007817/ENSSSCG00000007145, exon 8 of 23)	0.0338844	-0.968	down	1.52256	0.606499	0.00324426	up
chr17	5444255	5450099	ENSSSCG00000040013	ENSSSCT00000058433	protein_coding	MTUS1	Exon (ENSSSCT00000058433/ENSSSCG00000040013, exon 3 of 15)	3.16228e-06	-1.21	down	0.277515	-1.84936	1.65088e-13	down
chr17	15556317	15556557	ENSSSCG00000043125	ENSSSCT00000081393	lncRNA	ENSSSCG00000043125	Exon (ENSSSCT00000081393/ENSSSCG00000043125, exon 2 of 2)	0.00389045	-1.75	down	2.803	1.48697	6.29594e-09	up
chr17	25934551	25934996	ENSSSCG00000007084	ENSSSCT00000007756	protein_coding	BFSP1	Exon (ENSSSCT00000007756/ENSSSCG00000007084, exon 8 of 9)	0.0123027	-1.57	down	1.85943	0.894858	0.0407485	up
chr17	35527024	35527322	ENSSSCG00000033613	ENSSSCT00000062709	protein_coding	FOXS1	5' UTR	0.0416869	-0.636	down	3.41266	1.7709	6.58739e-38	up
chr17	48081402	48081669	ENSSSCG00000007430	ENSSSCT00000008133	protein_coding	NEURL2	Exon (ENSSSCT00000008133/ENSSSCG00000007430, exon 5 of 6)	0.0234423	-2.41	down	1.59254	0.671331	0.0255205	up
chr17	62810494	62810884	ENSSSCG00000034186	ENSSSCT00000046601	protein_coding	SAMD10	3' UTR	7.76247e-09	-0.945	down	0.502697	-0.99224	2.72425e-08	down
chr18	14054457	14054785	ENSSSCG00000027118	ENSSSCT00000029662	protein_coding	ENSSSCG00000027118	3' UTR	0.0204174	-0.809	down	1.70889	0.773061	0.00632572	up
chr18	6312868	6313378	ENSSSCG00000016442	ENSSSCT00000037065	protein_coding	AOC1	Exon (ENSSSCT00000037065/ENSSSCG00000016442, exon 4 of 8)	0.011749	-1.55	down	1.9304	0.948902	0.00345178	up
chr18	6381676	6381975	ENSSSCG00000033909	ENSSSCT00000055608	protein_coding	ENSSSCG00000033909	3' UTR	0.0229087	-2.18	down	3.59995	1.84798	1.22348e-06	up
chr18	14301963	14302293	ENSSSCG00000016535	ENSSSCT00000018005	protein_coding	CALD1	Exon (ENSSSCT00000018005/ENSSSCG00000016535, exon 3 of 12)	0.00346737	-0.872	down	0.439723	-1.18533	1.4952e-60	down
X	57139041	57139428	ENSSSCG00000012399	ENSSSCT00000013557	protein_coding	FOXO4	3' UTR	0.0363078	-1.35	down	1.74371	0.802158	0.000144947	up
X	57317492	57317911	ENSSSCG00000022209	ENSSSCT00000028651	protein_coding	ITGB1BP2	3' UTR	0.0269153	-0.883	down	1.51668	0.600918	0.0308779	up
chr3	10479957	10480106	ENSSSCG00000042036	ENSSSCT00000082144	lncRNA	ENSSSCG00000042036	Exon (ENSSSCT00000082144/ENSSSCG00000042036, exon 2 of 2)	0.00057544	-3.41	down	1.8309	0.872556	0.000691175	up
chr4	89310159	89310456	ENSSSCG00000042114	ENSSSCT00000067062	lncRNA	ENSSSCG00000042114	Exon (ENSSSCT00000067062/ENSSSCG00000042114, exon 1 of 2)	0.042658	-0.805	down	1.54064	0.623531	0.00061832	up
chr12	3975117	3975296	ENSSSCG00000042133	ENSSSCT00000077140	lncRNA	ENSSSCG00000042133	Exon (ENSSSCT00000077140/ENSSSCG00000042133, exon 2 of 2)	0.0138038	-2.76	down	1.69135	0.758178	0.0110779	up
chr12	3981815	3981965	ENSSSCG00000042133	ENSSSCT00000077140	lncRNA	ENSSSCG00000042133	Exon (ENSSSCT00000077140/ENSSSCG00000042133, exon 1 of 2)	0.00457088	-4.64	down	1.69135	0.758178	0.0110779	up
chr15	110916615	110916764	ENSSSCG00000016140	ENSSSCT00000071296	protein_coding	FZD5	3' UTR	0.000912011	-1.32	down	1.85625	0.892393	3.14985e-27	up
