# Supplementary material for: N6-Methyladenosine Methylation Analysis of Long Noncoding RNAs and mRNAs in IPEC-J2 Cells Treated With Clostridium perfringens beta2 Toxin
Source: Front Immunol. 2021 Nov 22;12:769204. doi: 10.3389/fimmu.2021.769204 (PMC8646102; doi:10.3389/fimmu.2021.769204)
Supplement: Supplementary file 1 [file DataSheet_1.zip › Table_6.xlsx]

## Sheet: Sheet1
PEAK INFO						m6A regulation INFO		gene regulation INFO
seqnames	geneId	transcriptId	geneName	GO	KEGG	diff.p	diff.log2.fc	fc	log2(fc)	pval	gene_regulation	FPKM.CPB2_1_input	FPKM.CPB2_2_input	FPKM.CPB2_3_input	FPKM.Control1_input	FPKM.Control2_input	FPKM.Control3_input
chr1	ENSSSCG00000004017	ENSSSCT00000027970	ENSSSCG00000004017	GO:0005856(cytoskeleton)	04390(Hippo signaling pathway);04392(Hippo signaling pathway - multiple species)	7.94328e-05	-2.38	1.65477	0.726634	0.00548632	up	1.33086	1.04217	1.10677	0.744991	0.799526	0.558374
chr1	ENSSSCG00000004053	ENSSSCT00000004481	TAGAP	GO:0005096(GTPase activator activity);GO:0007165(signal transduction);GO:0043547(positive regulation of GTPase activity);GO:0043547(positive regulation of GTPase activity)	NA	0.00186209	-1.05	1.39771	0.48307	0.20803	up	0.120465	0.259943	0.23591	0.116108	0.152345	0.172494
chr1	ENSSSCG00000032525	ENSSSCT00000053471	ENSSSCG00000032525	GO:0005615(extracellular space);GO:0009897(external side of plasma membrane);GO:0016020(membrane);GO:0016021(integral component of membrane);GO:0016021(integral component of membrane)	NA	5.62341e-05	-0.379	1.03138	0.0445802	0.894655	up	4.32452	4.29113	3.95334	3.75681	4.14397	4.28576
chr1	ENSSSCG00000004106	ENSSSCT00000004541	LATS1	GO:0000082(G1/S transition of mitotic cell cycle);GO:0000086(G2/M transition of mitotic cell cycle);GO:0000166(nucleotide binding);GO:0000278(mitotic cell cycle);GO:0000287(magnesium ion binding);GO:0000819(sister chromatid segregation);GO:0000922(spindle pole);GO:0001827(inner cell mass cell fate commitment);GO:0001828(inner cell mass cellular morphogenesis);GO:0004672(protein kinase activity);G…	04390(Hippo signaling pathway);04392(Hippo signaling pathway - multiple species);04392(Hippo signaling pathway - multiple species)	0.0165959	0.253	1.02837	0.040364	0.87893	up	9.78086	9.2484	8.90251	9.30071	8.89059	8.96983
chr1	ENSSSCG00000004109	ENSSSCT00000004544	ZC3H12D	GO:0000932(P-body);GO:0003729(mRNA binding);GO:0004518(nuclease activity);GO:0004519(endonuclease activity);GO:0004521(endoribonuclease activity);GO:0005634(nucleus);GO:0005654(nucleoplasm);GO:0006402(mRNA catabolic process);GO:0016787(hydrolase activity);GO:0036464(cytoplasmic ribonucleoprotein granule);GO:0046872(metal ion binding);GO:0090502(RNA phosphodiester bond hydrolysis, endonucleolytic)	NA	0.00151356	0.754	1.94028	0.956262	2.98971e-05	up	1.96916	1.93813	2.00387	1.20812	0.900249	0.938184
chr1	ENSSSCG00000004109	ENSSSCT00000004544	ZC3H12D	GO:0000932(P-body);GO:0003729(mRNA binding);GO:0004518(nuclease activity);GO:0004519(endonuclease activity);GO:0004521(endoribonuclease activity);GO:0005634(nucleus);GO:0005654(nucleoplasm);GO:0006402(mRNA catabolic process);GO:0016787(hydrolase activity);GO:0036464(cytoplasmic ribonucleoprotein granule);GO:0046872(metal ion binding);GO:0090502(RNA phosphodiester bond hydrolysis, endonucleolytic)	NA	0.0275423	0.442	1.94028	0.956262	2.98971e-05	up	1.96916	1.93813	2.00387	1.20812	0.900249	0.938184
chr1	ENSSSCG00000004138	ENSSSCT00000056296	HIVEP2	GO:0005654(nucleoplasm)	NA	5.24807e-05	-0.281	1.00193	0.00278368	0.685764	up	9.17991	8.63198	8.76885	9.08546	8.54109	8.90295
chr1	ENSSSCG00000004142	ENSSSCT00000055465	CITED2	GO:0000790(nuclear chromatin);GO:0001102(RNA polymerase II activating transcription factor binding);GO:0001568(blood vessel development);GO:0001570(vasculogenesis);GO:0001701(in utero embryonic development);GO:0001829(trophectodermal cell differentiation);GO:0001841(neural tube formation);GO:0001843(neural tube closure);GO:0001889(liver development);GO:0001892(embryonic placenta development);GO:0…	04137(Mitophagy - animal);04137(Mitophagy - animal)	0.00977237	0.421	2.32838	1.21932	5.77948e-07	up	1.11845	1.30058	1.37709	0.499083	0.461881	0.669404
chr1	ENSSSCG00000004149	ENSSSCT00000063827	NHSL1	NA	NA	2.81838e-05	-0.719	1.22528	0.293112	7.52144e-06	up	10.7624	11.1364	10.7339	9.00748	8.90139	8.72402
chr1	ENSSSCG00000004156	ENSSSCT00000034018	IFNGR1	GO:0004896(cytokine receptor activity);GO:0005886(plasma membrane);GO:0016020(membrane);GO:0016021(integral component of membrane);GO:0019221(cytokine-mediated signaling pathway);GO:0019955(cytokine binding)	04060(Cytokine-cytokine receptor interaction);04066(HIF-1 signaling pathway);04217(Necroptosis);04380(Osteoclast differentiation);04630(Jak-STAT signaling pathway);04650(Natural killer cell mediated cytotoxicity);04658(Th1 and Th2 cell differentiation);04659(Th17 cell differentiation);05132(Salmonella infection);05140(Leishmaniasis);05142(Chagas disease (American trypanosomiasis));05145(Toxoplasm…	0.030903	-0.278	1.34765	0.430446	0.0399938	up	1.12538	1.02919	1.27449	0.864	0.82645	0.854024
chr1	ENSSSCG00000004166	ENSSSCT00000060523	AHI1	GO:0001738(morphogenesis of a polarized epithelium);GO:0001947(heart looping);GO:0002092(positive regulation of receptor internalization);GO:0005813(centrosome);GO:0005814(centriole);GO:0005911(cell-cell junction);GO:0005912(adherens junction);GO:0005929(cilium);GO:0007169(transmembrane receptor protein tyrosine kinase signaling pathway);GO:0007417(central nervous system development);GO:0010842(r…	NA	0.0380189	-0.321	1.34518	0.427794	0.000385813	up	5.75044	5.17038	5.10401	4.25916	3.81674	3.83692
chr1	ENSSSCG00000004169	ENSSSCT00000060427	HBS1L	GO:0000166(nucleotide binding);GO:0003924(GTPase activity);GO:0005525(GTP binding);GO:0006412(translation);GO:0006412(translation)	03015(mRNA surveillance pathway);05134(Legionellosis);05134(Legionellosis)	0.000301995	-1.31	1.02889	0.0410917	0.898443	up	3.56585	3.18806	3.45366	3.28669	3.37576	3.25849
chr1	ENSSSCG00000004237	ENSSSCT00000059055	SERINC1	GO:0005886(plasma membrane);GO:0006658(phosphatidylserine metabolic process);GO:0006665(sphingolipid metabolic process);GO:0016020(membrane);GO:0016021(integral component of membrane);GO:0016021(integral component of membrane)	NA	5.62341e-05	-0.287	1.22756	0.295793	0.000128096	up	22.7938	24.2759	24.1414	19.8552	19.4299	18.7252
chr1	ENSSSCG00000004249	ENSSSCT00000004696	CEP85L	GO:0005813(centrosome)	NA	0.00588844	-0.237	1.05199	0.0731226	0.771006	up	2.30985	1.96831	2.24519	2.25478	2.15456	1.79161
chr1	ENSSSCG00000025941	ENSSSCT00000026265	PTP4A1	GO:0004725(protein tyrosine phosphatase activity);GO:0005634(nucleus);GO:0005737(cytoplasm);GO:0006470(protein dephosphorylation);GO:0008138(protein tyrosine/serine/threonine phosphatase activity);GO:0009898(cytoplasmic side of plasma membrane);GO:0016311(dephosphorylation);GO:0016791(phosphatase activity);GO:0030335(positive regulation of cell migration);GO:0035335(peptidyl-tyrosine dephosphoryl…	NA	7.94328e-19	-0.242	1.04888	0.0688468	0.495592	up	91.0906	90.7983	96.0993	89.6586	87.7274	87.6479
chr1	ENSSSCG00000025941	ENSSSCT00000026265	PTP4A1	GO:0004725(protein tyrosine phosphatase activity);GO:0005634(nucleus);GO:0005737(cytoplasm);GO:0006470(protein dephosphorylation);GO:0008138(protein tyrosine/serine/threonine phosphatase activity);GO:0009898(cytoplasmic side of plasma membrane);GO:0016311(dephosphorylation);GO:0016791(phosphatase activity);GO:0030335(positive regulation of cell migration);GO:0035335(peptidyl-tyrosine dephosphoryl…	NA	2.51189e-14	0.124	1.04888	0.0688468	0.495592	up	91.0906	90.7983	96.0993	89.6586	87.7274	87.6479
chr1	ENSSSCG00000035259	ENSSSCT00000040949	PHF3	GO:0006351(transcription, DNA-templated);GO:0046872(metal ion binding)	NA	4.89779e-05	-0.597	1.06366	0.08904	0.35325	up	12.3217	11.7156	12.4867	11.6609	11.2425	11.4346
chr1	ENSSSCG00000035281	ENSSSCT00000065061	ZNF292	GO:0001228(DNA-binding transcription activator activity, RNA polymerase II-specific);GO:0003677(DNA binding);GO:0005634(nucleus);GO:0006357(regulation of transcription by RNA polymerase II);GO:0045944(positive regulation of transcription by RNA polymerase II)	NA	0.00562341	-0.452	1.19003	0.251004	0.047961	up	4.11011	3.60809	4.11142	3.60158	3.31868	3.0203
chr1	ENSSSCG00000039953	ENSSSCT00000058910	PNRC1	GO:0005634(nucleus);GO:0005634(nucleus)	NA	0.0158489	0.677	1.59922	0.677371	3.85524e-05	up	2.1159	2.33114	1.86971	1.45073	1.17645	1.32271
chr1	ENSSSCG00000004331	ENSSSCT00000050370	CASP8AP2	GO:0002020(protease binding);GO:0003714(transcription corepressor activity);GO:0005739(mitochondrion);GO:0006919(activation of cysteine-type endopeptidase activity involved in apoptotic process);GO:0008625(extrinsic apoptotic signaling pathway via death domain receptors);GO:0008656(cysteine-type endopeptidase activator activity involved in apoptotic process);GO:0016605(PML body);GO:0036337(Fas si…	NA	0.0457088	-0.122	1.04476	0.0631703	0.750131	up	3.88092	3.90879	3.56363	3.97622	3.53841	3.35231
chr1	ENSSSCG00000004330	ENSSSCT00000004786	GJA10	GO:0005243(gap junction channel activity);GO:0005886(plasma membrane);GO:0005921(gap junction);GO:0005922(connexin complex);GO:0007154(cell communication);GO:0007267(cell-cell signaling);GO:0007276(gamete generation);GO:0007416(synapse assembly);GO:0009416(response to light stimulus);GO:0016020(membrane);GO:0016021(integral component of membrane);GO:0030054(cell junction);GO:0050908(detection of …	NA	0.0316228	-2.84	24.3508	4.6059	1	up	0.12756	0.468472	0.267983	0	0.035482	0
chr1	ENSSSCG00000004369	ENSSSCT00000038421	PRDM1	GO:0000122(negative regulation of transcription by RNA polymerase II);GO:0000978(RNA polymerase II cis-regulatory region sequence-specific DNA binding);GO:0001227(DNA-binding transcription repressor activity, RNA polymerase II-specific);GO:0001701(in utero embryonic development);GO:0001763(morphogenesis of a branching structure);GO:0001822(kidney development);GO:0001892(embryonic placenta develop…	NA	0.000239883	-1.08	1.27153	0.346562	0.130981	up	1.15682	1.24553	1.34135	1.04173	1.1486	0.753932
chr1	ENSSSCG00000041409	ENSSSCT00000004882	MFSD4B	GO:0005355(glucose transmembrane transporter activity);GO:0008643(carbohydrate transport);GO:0016020(membrane);GO:0016021(integral component of membrane);GO:0022857(transmembrane transporter activity);GO:0055085(transmembrane transport);GO:1904659(glucose transmembrane transport);GO:1904659(glucose transmembrane transport)	NA	0.00177828	-0.168	1.21249	0.277977	0.0336461	up	13.198	11.6139	13.3187	11.1938	10.6632	9.59106
chr1	ENSSSCG00000004441	ENSSSCT00000042745	ENSSSCG00000004441	GO:0016020(membrane);GO:0016021(integral component of membrane);GO:0030204(chondroitin sulfate metabolic process);GO:0030205(dermatan sulfate metabolic process);GO:0047757(chondroitin-glucuronate 5-epimerase activity);GO:0047757(chondroitin-glucuronate 5-epimerase activity)	00532(Glycosaminoglycan biosynthesis - chondroitin sulfate / dermatan sulfate);00532(Glycosaminoglycan biosynthesis - chondroitin sulfate / dermatan sulfate)	3.23594e-05	-0.15	1.14182	0.191331	0.0597661	up	15.6911	16.2464	15.5806	14.7318	13.186	13.6984
chr1	ENSSSCG00000004454	ENSSSCT00000047131	ME1	GO:0004470(malic enzyme activity);GO:0004471(malate dehydrogenase (decarboxylating) (NAD+) activity);GO:0004473(malate dehydrogenase (decarboxylating) (NADP+) activity);GO:0006108(malate metabolic process);GO:0016491(oxidoreductase activity);GO:0030145(manganese ion binding);GO:0042802(identical protein binding);GO:0046872(metal ion binding);GO:0051287(NAD binding);GO:0055114(oxidation-reduction …	00620(Pyruvate metabolism);00620(Pyruvate metabolism)	7.58578e-07	0.942	1.08933	0.123439	0.143091	up	16.1385	15.5466	16.0385	14.6612	14.9517	14.1973
chr1	ENSSSCG00000004454	ENSSSCT00000047131	ME1	GO:0004470(malic enzyme activity);GO:0004471(malate dehydrogenase (decarboxylating) (NAD+) activity);GO:0004473(malate dehydrogenase (decarboxylating) (NADP+) activity);GO:0006108(malate metabolic process);GO:0016491(oxidoreductase activity);GO:0030145(manganese ion binding);GO:0042802(identical protein binding);GO:0046872(metal ion binding);GO:0051287(NAD binding);GO:0055114(oxidation-reduction …	00620(Pyruvate metabolism);00620(Pyruvate metabolism)	0.0131826	-0.522	1.08933	0.123439	0.143091	up	16.1385	15.5466	16.0385	14.6612	14.9517	14.1973
chr1	ENSSSCG00000004469	ENSSSCT00000065390	LCA5	GO:0005929(cilium);GO:0005930(axoneme);GO:0032391(photoreceptor connecting cilium);GO:0042073(intraciliary transport);GO:0044877(protein-containing complex binding)	NA	0.00234423	-1.67	1.52735	0.611028	0.0450726	up	0.383134	0.397042	0.25453	0.208478	0.226954	0.242022
chr1	ENSSSCG00000004498	ENSSSCT00000054092	HAUS1	GO:0005737(cytoplasm);GO:0005813(centrosome);GO:0005829(cytosol);GO:0005856(cytoskeleton);GO:0005874(microtubule);GO:0007049(cell cycle);GO:0007098(centrosome cycle);GO:0051225(spindle assembly);GO:0051301(cell division);GO:0070652(HAUS complex);GO:0070652(HAUS complex)	NA	0.00562341	-0.792	1.03973	0.0562067	0.852671	up	7.2408	7.24877	7.35451	7.45843	6.58851	6.96246
chr1	ENSSSCG00000004529	ENSSSCT00000055241	POLI	GO:0003684(damaged DNA binding);GO:0003887(DNA-directed DNA polymerase activity);GO:0006281(DNA repair);GO:0016607(nuclear speck);GO:0019985(translesion synthesis);GO:0036464(cytoplasmic ribonucleoprotein granule);GO:0071897(DNA biosynthetic process);GO:0071897(DNA biosynthetic process)	03460(Fanconi anemia pathway);03460(Fanconi anemia pathway)	0.0263027	-0.323	1.15667	0.209974	0.279464	up	2.58602	2.48505	2.64294	2.12121	2.51869	2.02926
chr1	ENSSSCG00000004538	ENSSSCT00000005012	WDR7	GO:0002244(hematopoietic progenitor cell differentiation);GO:0002244(hematopoietic progenitor cell differentiation)	NA	0.000245471	0.678	1.03519	0.0498985	0.756851	up	11.7214	11.2582	11.0181	11.2077	11.2294	10.4048
chr1	ENSSSCG00000004558	ENSSSCT00000005035	CSNK1G1	GO:0000166(nucleotide binding);GO:0004672(protein kinase activity);GO:0004674(protein serine/threonine kinase activity);GO:0005524(ATP binding);GO:0005634(nucleus);GO:0005737(cytoplasm);GO:0005886(plasma membrane);GO:0006468(protein phosphorylation);GO:0006897(endocytosis);GO:0016055(Wnt signaling pathway);GO:0018105(peptidyl-serine phosphorylation);GO:0090263(positive regulation of canonical Wnt…	04340(Hedgehog signaling pathway);04340(Hedgehog signaling pathway)	0.042658	-0.251	1.21219	0.277616	0.00774458	up	6.19369	5.71566	5.51579	4.88781	4.77954	4.70756
chr1	ENSSSCG00000021588	ENSSSCT00000041965	DAPK2	GO:0000166(nucleotide binding);GO:0004672(protein kinase activity);GO:0004674(protein serine/threonine kinase activity);GO:0005524(ATP binding);GO:0005634(nucleus);GO:0005737(cytoplasm);GO:0006468(protein phosphorylation);GO:0016301(kinase activity);GO:0016310(phosphorylation);GO:0035556(intracellular signal transduction);GO:0043065(positive regulation of apoptotic process);GO:1990266(neutrophil …	04140(Autophagy - animal);05200(Pathways in cancer);05219(Bladder cancer);05219(Bladder cancer)	0.0275423	1.22	1.14004	0.18909	0.606393	up	0.408091	0.419552	0.298049	0.392517	0.188806	0.406089
chr1	ENSSSCG00000004561	ENSSSCT00000005038	HERC1	GO:0004842(ubiquitin-protein transferase activity);GO:0010507(negative regulation of autophagy);GO:0016567(protein ubiquitination);GO:0021702(cerebellar Purkinje cell differentiation);GO:0031175(neuron projection development);GO:0050885(neuromuscular process controlling balance);GO:0050885(neuromuscular process controlling balance)	04120(Ubiquitin mediated proteolysis);04120(Ubiquitin mediated proteolysis)	0.0131826	-0.168	1.07319	0.101903	0.344366	up	9.61627	8.44706	9.18164	9.31644	8.28584	7.78467
chr1	ENSSSCG00000004603	ENSSSCT00000005084	RFX7	GO:0000978(RNA polymerase II cis-regulatory region sequence-specific DNA binding);GO:0003677(DNA binding);GO:0003700(DNA-binding transcription factor activity);GO:0005634(nucleus);GO:0006355(regulation of transcription, DNA-templated);GO:0006357(regulation of transcription by RNA polymerase II)	NA	8.31764e-05	-0.257	1.12738	0.172972	0.0930354	up	6.75203	7.11305	7.13556	6.39561	6.29944	5.93279
chr1	ENSSSCG00000004603	ENSSSCT00000005084	RFX7	GO:0000978(RNA polymerase II cis-regulatory region sequence-specific DNA binding);GO:0003677(DNA binding);GO:0003700(DNA-binding transcription factor activity);GO:0005634(nucleus);GO:0006355(regulation of transcription, DNA-templated);GO:0006357(regulation of transcription by RNA polymerase II)	NA	0.000301995	0.251	1.12738	0.172972	0.0930354	up	6.75203	7.11305	7.13556	6.39561	6.29944	5.93279
chr1	ENSSSCG00000004608	ENSSSCT00000071949	DNAAF4	GO:0003341(cilium movement);GO:0003351(epithelial cilium movement involved in extracellular fluid movement);GO:0005576(extracellular region);GO:0005634(nucleus);GO:0005737(cytoplasm);GO:0005813(centrosome);GO:0005829(cytosol);GO:0005886(plasma membrane);GO:0007368(determination of left/right symmetry);GO:0007399(nervous system development);GO:0007507(heart development);GO:0030331(estrogen recepto…	NA	0.0131826	-2.94	1.0179	0.0256023	0.971359	up	0.14772	0.126561	0.101798	0.144762	0.12344	0.101262
chr1	ENSSSCG00000004612	ENSSSCT00000037937	RAB27A	GO:0000166(nucleotide binding);GO:0001750(photoreceptor outer segment);GO:0003924(GTPase activity);GO:0005525(GTP binding);GO:0005764(lysosome);GO:0005768(endosome);GO:0005770(late endosome);GO:0005794(Golgi apparatus);GO:0006605(protein targeting);GO:0006887(exocytosis);GO:0007596(blood coagulation);GO:0010628(positive regulation of gene expression);GO:0016020(membrane);GO:0016192(vesicle-mediat…	NA	0.0380189	-0.0889	1.22749	0.295707	3.69537e-05	up	33.068	32.8886	35.1489	28.0556	26.9703	27.3421
chr1	ENSSSCG00000004636	ENSSSCT00000005121	TRPM7	GO:0000166(nucleotide binding);GO:0001726(ruffle);GO:0003779(actin binding);GO:0004674(protein serine/threonine kinase activity);GO:0005216(ion channel activity);GO:0005262(calcium channel activity);GO:0005524(ATP binding);GO:0005886(plasma membrane);GO:0006468(protein phosphorylation);GO:0006811(ion transport);GO:0006812(cation transport);GO:0006816(calcium ion transport);GO:0010961(cellular mag…	04217(Necroptosis);04218(Cellular senescence);04621(NOD-like receptor signaling pathway);04978(Mineral absorption);04978(Mineral absorption)	0.0316228	-0.147	1.08473	0.117338	0.210601	up	13.7075	13.3884	13.4525	13.4488	12.1936	11.7386
chr1	ENSSSCG00000004652	ENSSSCT00000005137	COPS2	GO:0000338(protein deneddylation);GO:0001833(inner cell mass cell proliferation);GO:0003714(transcription corepressor activity);GO:0005634(nucleus);GO:0005737(cytoplasm);GO:0006468(protein phosphorylation);GO:0008180(COP9 signalosome);GO:0008283(cell population proliferation);GO:0035914(skeletal muscle cell differentiation);GO:0045892(negative regulation of transcription, DNA-templated);GO:004589…	NA	1.94984e-08	-0.272	1.12645	0.171781	0.0387568	up	9.08686	9.32088	8.72683	8.14635	7.9152	8.02707
chr1	ENSSSCG00000040383	ENSSSCT00000066231	MFAP1	GO:0000398(mRNA splicing, via spliceosome);GO:0001527(microfibril);GO:0005634(nucleus);GO:0005654(nucleoplasm);GO:0005684(U2-type spliceosomal complex);GO:0005813(centrosome);GO:0071005(U2-type precatalytic spliceosome)	NA	0.0138038	0.151	1.08362	0.115863	0.552556	up	5.56567	6.07376	6.13066	5.38976	5.68189	5.32713
chr1	ENSSSCG00000004704	ENSSSCT00000063903	PPIP5K1	GO:0000166(nucleotide binding);GO:0000827(inositol-1,3,4,5,6-pentakisphosphate kinase activity);GO:0000828(inositol hexakisphosphate kinase activity);GO:0000829(inositol heptakisphosphate kinase activity);GO:0000832(inositol hexakisphosphate 5-kinase activity);GO:0005524(ATP binding);GO:0005737(cytoplasm);GO:0005829(cytosol);GO:0005886(plasma membrane);GO:0006020(inositol metabolic process);GO:00…	04070(Phosphatidylinositol signaling system);04070(Phosphatidylinositol signaling system)	0.0331131	-0.214	1.1318	0.178613	0.132021	up	6.63123	5.98095	6.04209	5.77951	5.3259	5.37661
chr1	ENSSSCG00000031949	ENSSSCT00000039043	TP53BP1	GO:0000776(kinetochore);GO:0000781(chromosome, telomeric region);GO:0000784(nuclear chromosome, telomeric region);GO:0001102(RNA polymerase II activating transcription factor binding);GO:0002039(p53 binding);GO:0003684(damaged DNA binding);GO:0003712(transcription coregulator activity);GO:0005634(nucleus);GO:0005654(nucleoplasm);GO:0005657(replication fork);GO:0005737(cytoplasm);GO:0006281(DNA re…	04621(NOD-like receptor signaling pathway);04621(NOD-like receptor signaling pathway)	5.37032e-07	-0.263	1.01134	0.0162665	0.849257	up	13.4484	12.5787	13.2261	13.5527	13.0249	12.2355
chr1	ENSSSCG00000031949	ENSSSCT00000039043	TP53BP1	GO:0000776(kinetochore);GO:0000781(chromosome, telomeric region);GO:0000784(nuclear chromosome, telomeric region);GO:0001102(RNA polymerase II activating transcription factor binding);GO:0002039(p53 binding);GO:0003684(damaged DNA binding);GO:0003712(transcription coregulator activity);GO:0005634(nucleus);GO:0005654(nucleoplasm);GO:0005657(replication fork);GO:0005737(cytoplasm);GO:0006281(DNA re…	04621(NOD-like receptor signaling pathway);04621(NOD-like receptor signaling pathway)	5.62341e-06	-0.362	1.01134	0.0162665	0.849257	up	13.4484	12.5787	13.2261	13.5527	13.0249	12.2355
chr1	ENSSSCG00000040362	ENSSSCT00000041823	ENSSSCG00000040362	NA	NA	0.00223872	-0.243	3.09653	1.63065	1	up	0.340481	0.357905	0.559331	0.076057	0.062676	0.267437
chr1	ENSSSCG00000004730	ENSSSCT00000061261	TMEM87A	GO:0005794(Golgi apparatus);GO:0005829(cytosol);GO:0016020(membrane);GO:0016021(integral component of membrane);GO:0032580(Golgi cisterna membrane);GO:0042147(retrograde transport, endosome to Golgi);GO:0042147(retrograde transport, endosome to Golgi)	NA	0.0371535	-0.406	1.23199	0.30099	0.0166441	up	4.87172	4.00652	4.77074	3.55458	3.89912	3.62512
chr1	ENSSSCG00000020666	ENSSSCT00000022785	EHD4	GO:0000166(nucleotide binding);GO:0005509(calcium ion binding);GO:0005524(ATP binding);GO:0005525(GTP binding);GO:0005768(endosome);GO:0005769(early endosome);GO:0005783(endoplasmic reticulum);GO:0005886(plasma membrane);GO:0006897(endocytosis);GO:0010008(endosome membrane);GO:0016020(membrane);GO:0016197(endosomal transport);GO:0030139(endocytic vesicle);GO:0032456(endocytic recycling);GO:004323…	04144(Endocytosis)	0.000218776	0.119	1.14131	0.190688	0.0142983	up	24.0719	24.194	23.5938	21.3517	20.588	21.0229
chr1	ENSSSCG00000004748	ENSSSCT00000050823	NDUFAF1	GO:0005739(mitochondrion);GO:0005829(cytosol);GO:0006120(mitochondrial electron transport, NADH to ubiquinone);GO:0010257(NADH dehydrogenase complex assembly);GO:0032981(mitochondrial respiratory chain complex I assembly);GO:0051082(unfolded protein binding);GO:0051131(chaperone-mediated protein complex assembly);GO:0051131(chaperone-mediated protein complex assembly)	04714(Thermogenesis);04714(Thermogenesis)	0.000162181	-0.343	1.09626	0.132583	0.32214	up	8.81914	8.9191	9.01167	8.29377	8.5378	7.5696
chr1	ENSSSCG00000004748	ENSSSCT00000050823	NDUFAF1	GO:0005739(mitochondrion);GO:0005829(cytosol);GO:0006120(mitochondrial electron transport, NADH to ubiquinone);GO:0010257(NADH dehydrogenase complex assembly);GO:0032981(mitochondrial respiratory chain complex I assembly);GO:0051082(unfolded protein binding);GO:0051131(chaperone-mediated protein complex assembly);GO:0051131(chaperone-mediated protein complex assembly)	04714(Thermogenesis);04714(Thermogenesis)	0.0416869	0.175	1.09626	0.132583	0.32214	up	8.81914	8.9191	9.01167	8.29377	8.5378	7.5696
chr1	ENSSSCG00000004753	ENSSSCT00000005252	INO80	GO:0000070(mitotic sister chromatid segregation);GO:0000166(nucleotide binding);GO:0000724(double-strand break repair via homologous recombination);GO:0003677(DNA binding);GO:0004386(helicase activity);GO:0005524(ATP binding);GO:0005634(nucleus);GO:0005654(nucleoplasm);GO:0005886(plasma membrane);GO:0006281(DNA repair);GO:0006302(double-strand break repair);GO:0006338(chromatin remodeling);GO:000…	NA	0.000457088	-0.369	1.11348	0.155072	0.0583605	up	8.76116	8.56393	8.88813	7.78833	7.78989	7.96354
chr1	ENSSSCG00000004823	ENSSSCT00000005325	LRRK1	GO:0000166(nucleotide binding);GO:0004672(protein kinase activity);GO:0004674(protein serine/threonine kinase activity);GO:0004722(protein serine/threonine phosphatase activity);GO:0005524(ATP binding);GO:0005525(GTP binding);GO:0005737(cytoplasm);GO:0005739(mitochondrion);GO:0005829(cytosol);GO:0006468(protein phosphorylation);GO:0006470(protein dephosphorylation);GO:0007165(signal transduction)…	NA	0.042658	0.22	1.08475	0.117357	0.187235	up	6.45996	6.5108	5.89864	5.97884	5.73531	5.68108
chr1	ENSSSCG00000004859	ENSSSCT00000054815	ZNF516	GO:0000978(RNA polymerase II cis-regulatory region sequence-specific DNA binding);GO:0000987(cis-regulatory region sequence-specific DNA binding);GO:0005634(nucleus);GO:0006355(regulation of transcription, DNA-templated);GO:0009409(response to cold);GO:0033613(activating transcription factor binding);GO:0045893(positive regulation of transcription, DNA-templated);GO:0050873(brown fat cell differe…	04714(Thermogenesis)	2.81838e-05	0.435	1.0792	0.109969	0.498058	up	3.01733	3.00502	2.95742	2.91242	2.73199	2.67632
chr1	ENSSSCG00000004859	ENSSSCT00000054815	ZNF516	GO:0000978(RNA polymerase II cis-regulatory region sequence-specific DNA binding);GO:0000987(cis-regulatory region sequence-specific DNA binding);GO:0005634(nucleus);GO:0006355(regulation of transcription, DNA-templated);GO:0009409(response to cold);GO:0033613(activating transcription factor binding);GO:0045893(positive regulation of transcription, DNA-templated);GO:0050873(brown fat cell differe…	04714(Thermogenesis)	0.0234423	0.567	1.0792	0.109969	0.498058	up	3.01733	3.00502	2.95742	2.91242	2.73199	2.67632
chr1	ENSSSCG00000004921	ENSSSCT00000063184	ATP8B1	GO:0000166(nucleotide binding);GO:0000287(magnesium ion binding);GO:0005319(lipid transporter activity);GO:0005524(ATP binding);GO:0005654(nucleoplasm);GO:0005783(endoplasmic reticulum);GO:0005794(Golgi apparatus);GO:0005802(trans-Golgi network);GO:0005829(cytosol);GO:0005886(plasma membrane);GO:0006855(drug transmembrane transport);GO:0007030(Golgi organization);GO:0007605(sensory perception of …	NA	0.0389045	-0.244	1.04441	0.0626889	0.603873	up	23.1221	23.6004	23.8274	23.6238	22.4474	21.4788
chr1	ENSSSCG00000004937	ENSSSCT00000005448	SLC24A1	GO:0005262(calcium channel activity);GO:0005886(plasma membrane);GO:0005887(integral component of plasma membrane);GO:0006811(ion transport);GO:0006816(calcium ion transport);GO:0006874(cellular calcium ion homeostasis);GO:0007601(visual perception);GO:0008273(calcium, potassium:sodium antiporter activity);GO:0015297(antiporter activity);GO:0016020(membrane);GO:0016021(integral component of membr…	04744(Phototransduction)	0.0131826	-0.583	1.23886	0.309015	0.293665	up	0.339406	0.329629	0.403959	0.330767	0.259785	0.275559
chr1	ENSSSCG00000004952	ENSSSCT00000005464	SMAD3	GO:0000122(negative regulation of transcription by RNA polymerase II);GO:0000790(nuclear chromatin);GO:0000976(transcription regulatory region sequence-specific DNA binding);GO:0000977(RNA polymerase II regulatory region sequence-specific DNA binding);GO:0000978(RNA polymerase II cis-regulatory region sequence-specific DNA binding);GO:0000981(DNA-binding transcription factor activity, RNA polymer…	04068(FoxO signaling pathway);04110(Cell cycle);04144(Endocytosis);04218(Cellular senescence);04350(TGF-beta signaling pathway);04371(Apelin signaling pathway);04390(Hippo signaling pathway);04520(Adherens junction);04550(Signaling pathways regulating pluripotency of stem cells);04659(Th17 cell differentiation);04926(Relaxin signaling pathway);04933(AGE-RAGE signaling pathway in diabetic complica…	1.25893e-06	-0.218	1.22473	0.292463	9.13594e-06	up	42.332	40.875	39.5273	33.9529	33.5639	32.6966
chr1	ENSSSCG00000004961	ENSSSCT00000005473	ITGA11	GO:0005518(collagen binding);GO:0005925(focal adhesion);GO:0006929(substrate-dependent cell migration);GO:0007155(cell adhesion);GO:0007160(cell-matrix adhesion);GO:0007229(integrin-mediated signaling pathway);GO:0008305(integrin complex);GO:0016020(membrane);GO:0016021(integral component of membrane);GO:0033627(cell adhesion mediated by integrin);GO:0034681(integrin alpha11-beta1 complex);GO:003…	04151(PI3K-Akt signaling pathway);04510(Focal adhesion);04512(ECM-receptor interaction);04810(Regulation of actin cytoskeleton);05165(Human papillomavirus infection);05410(Hypertrophic cardiomyopathy (HCM));05412(Arrhythmogenic right ventricular cardiomyopathy (ARVC));05414(Dilated cardiomyopathy (DCM))	0.000229087	0.124	3.72994	1.89915	2.38328e-08	up	0.293524	0.357621	0.31952	0.0855632	0.111789	0.0628835
chr1	ENSSSCG00000004961	ENSSSCT00000005473	ITGA11	GO:0005518(collagen binding);GO:0005925(focal adhesion);GO:0006929(substrate-dependent cell migration);GO:0007155(cell adhesion);GO:0007160(cell-matrix adhesion);GO:0007229(integrin-mediated signaling pathway);GO:0008305(integrin complex);GO:0016020(membrane);GO:0016021(integral component of membrane);GO:0033627(cell adhesion mediated by integrin);GO:0034681(integrin alpha11-beta1 complex);GO:003…	04151(PI3K-Akt signaling pathway);04510(Focal adhesion);04512(ECM-receptor interaction);04810(Regulation of actin cytoskeleton);05165(Human papillomavirus infection);05410(Hypertrophic cardiomyopathy (HCM));05412(Arrhythmogenic right ventricular cardiomyopathy (ARVC));05414(Dilated cardiomyopathy (DCM))	0.0190546	-0.483	3.72994	1.89915	2.38328e-08	up	0.293524	0.357621	0.31952	0.0855632	0.111789	0.0628835
chr1	ENSSSCG00000004983	ENSSSCT00000005496	ENSSSCG00000004983	GO:0005789(endoplasmic reticulum membrane);GO:0006888(endoplasmic reticulum to Golgi vesicle-mediated transport);GO:0009306(protein secretion);GO:0016020(membrane);GO:0016021(integral component of membrane);GO:0035459(vesicle cargo loading);GO:0070971(endoplasmic reticulum exit site);GO:0070971(endoplasmic reticulum exit site)	NA	0.00676083	-0.219	1.02607	0.0371246	0.913902	up	10.3819	9.46431	10.4874	9.73694	10.3342	9.49191
chr1	ENSSSCG00000004983	ENSSSCT00000005496	ENSSSCG00000004983	GO:0005789(endoplasmic reticulum membrane);GO:0006888(endoplasmic reticulum to Golgi vesicle-mediated transport);GO:0009306(protein secretion);GO:0016020(membrane);GO:0016021(integral component of membrane);GO:0035459(vesicle cargo loading);GO:0070971(endoplasmic reticulum exit site);GO:0070971(endoplasmic reticulum exit site)	NA	0.017378	0.176	1.02607	0.0371246	0.913902	up	10.3819	9.46431	10.4874	9.73694	10.3342	9.49191
chr1	ENSSSCG00000027765	ENSSSCT00000042534	TOGARAM1	GO:0000226(microtubule cytoskeleton organization);GO:0005815(microtubule organizing center);GO:0005874(microtubule);GO:0005876(spindle microtubule);GO:0005881(cytoplasmic microtubule);GO:0005929(cilium);GO:0008017(microtubule binding);GO:0031110(regulation of microtubule polymerization or depolymerization);GO:0031116(positive regulation of microtubule polymerization);GO:0036064(ciliary basal body…	NA	0.0380189	-0.264	1.04628	0.0652674	0.603542	up	9.19798	9.35058	10.004	9.09528	9.0362	9.15814
chr1	ENSSSCG00000004997	ENSSSCT00000065682	PRPF39	GO:0000243(commitment complex);GO:0000395(mRNA 5'-splice site recognition);GO:0005685(U1 snRNP);GO:0006396(RNA processing);GO:0071004(U2-type prespliceosome);GO:0071004(U2-type prespliceosome)	NA	0.00446684	-0.449	1.10683	0.146438	0.108719	up	19.1648	18.7871	19.2292	17.8387	17.0634	16.7597
chr1	ENSSSCG00000005000	ENSSSCT00000030082	FANCM	GO:0000166(nucleotide binding);GO:0000400(four-way junction DNA binding);GO:0000712(resolution of meiotic recombination intermediates);GO:0003677(DNA binding);GO:0003682(chromatin binding);GO:0004518(nuclease activity);GO:0005524(ATP binding);GO:0005654(nucleoplasm);GO:0009378(four-way junction helicase activity);GO:0016787(hydrolase activity);GO:0031297(replication fork processing);GO:0032508(DN…	03460(Fanconi anemia pathway);03460(Fanconi anemia pathway)	0.00165959	-0.547	1.13802	0.186525	0.177927	up	3.60196	3.53521	3.05608	3.05698	3.21514	2.68488
chr1	ENSSSCG00000005000	ENSSSCT00000030082	FANCM	GO:0000166(nucleotide binding);GO:0000400(four-way junction DNA binding);GO:0000712(resolution of meiotic recombination intermediates);GO:0003677(DNA binding);GO:0003682(chromatin binding);GO:0004518(nuclease activity);GO:0005524(ATP binding);GO:0005654(nucleoplasm);GO:0009378(four-way junction helicase activity);GO:0016787(hydrolase activity);GO:0031297(replication fork processing);GO:0032508(DN…	03460(Fanconi anemia pathway);03460(Fanconi anemia pathway)	5.24807e-08	-0.39	1.13802	0.186525	0.177927	up	3.60196	3.53521	3.05608	3.05698	3.21514	2.68488
chr1	ENSSSCG00000005000	ENSSSCT00000030082	FANCM	GO:0000166(nucleotide binding);GO:0000400(four-way junction DNA binding);GO:0000712(resolution of meiotic recombination intermediates);GO:0003677(DNA binding);GO:0003682(chromatin binding);GO:0004518(nuclease activity);GO:0005524(ATP binding);GO:0005654(nucleoplasm);GO:0009378(four-way junction helicase activity);GO:0016787(hydrolase activity);GO:0031297(replication fork processing);GO:0032508(DN…	03460(Fanconi anemia pathway);03460(Fanconi anemia pathway)	5.24807e-05	-0.497	1.13802	0.186525	0.177927	up	3.60196	3.53521	3.05608	3.05698	3.21514	2.68488
chr1	ENSSSCG00000038422	ENSSSCT00000053258	TMX1	GO:0005789(endoplasmic reticulum membrane);GO:0015036(disulfide oxidoreductase activity);GO:0016020(membrane);GO:0016021(integral component of membrane);GO:0034976(response to endoplasmic reticulum stress);GO:0045454(cell redox homeostasis);GO:0055114(oxidation-reduction process);GO:0055114(oxidation-reduction process)	NA	0.000263027	-0.23	1.12572	0.170847	0.0404484	up	16.8375	17.166	18.0886	15.6126	15.5904	15.0715
chr1	ENSSSCG00000038422	ENSSSCT00000053258	TMX1	GO:0005789(endoplasmic reticulum membrane);GO:0015036(disulfide oxidoreductase activity);GO:0016020(membrane);GO:0016021(integral component of membrane);GO:0034976(response to endoplasmic reticulum stress);GO:0045454(cell redox homeostasis);GO:0055114(oxidation-reduction process);GO:0055114(oxidation-reduction process)	NA	0.0074131	-0.321	1.12572	0.170847	0.0404484	up	16.8375	17.166	18.0886	15.6126	15.5904	15.0715
chr1	ENSSSCG00000021451	ENSSSCT00000027967	CGRRF1	GO:0005654(nucleoplasm);GO:0005783(endoplasmic reticulum);GO:0016020(membrane);GO:0016021(integral component of membrane);GO:0030308(negative regulation of cell growth);GO:0043231(intracellular membrane-bounded organelle);GO:0046872(metal ion binding)	NA	0.0162181	-0.307	1.12993	0.176232	0.454336	up	2.92292	2.78302	3.17975	2.96501	2.643	2.25592
chr1	ENSSSCG00000005065	ENSSSCT00000037259	AP5M1	GO:0005764(lysosome);GO:0005765(lysosomal membrane);GO:0005770(late endosome);GO:0005829(cytosol);GO:0016020(membrane);GO:0016197(endosomal transport);GO:0030119(AP-type membrane coat adaptor complex);GO:0031902(late endosome membrane);GO:0031902(late endosome membrane)	NA	0.00616595	-0.951	1.26407	0.338075	0.0085504	up	2.70898	2.41172	2.66454	1.97451	2.19396	1.9904
chr1	ENSSSCG00000005073	ENSSSCT00000088096	ARID4A	GO:0000976(transcription regulatory region sequence-specific DNA binding);GO:0003677(DNA binding);GO:0005634(nucleus);GO:0005654(nucleoplasm);GO:0005829(cytosol);GO:0005886(plasma membrane);GO:0006349(regulation of gene expression by genetic imprinting);GO:0006357(regulation of transcription by RNA polymerase II);GO:0007283(spermatogenesis);GO:0017053(transcriptional repressor complex);GO:0034773…	NA	0.000707946	-0.643	1.05878	0.082397	0.652611	up	3.38618	3.37026	3.32902	3.1828	3.16194	3.18085
chr1	ENSSSCG00000005082	ENSSSCT00000005601	PCNX4	GO:0016020(membrane);GO:0016021(integral component of membrane);GO:0016021(integral component of membrane)	NA	0.0380189	0.403	1.00115	0.00165573	0.797578	up	5.26723	5.02281	4.75508	5.50217	5.28348	4.24221
chr1	ENSSSCG00000005082	ENSSSCT00000005601	PCNX4	GO:0016020(membrane);GO:0016021(integral component of membrane);GO:0016021(integral component of membrane)	NA	0.0338844	-0.342	1.00115	0.00165573	0.797578	up	5.26723	5.02281	4.75508	5.50217	5.28348	4.24221
chr1	ENSSSCG00000005082	ENSSSCT00000005601	PCNX4	GO:0016020(membrane);GO:0016021(integral component of membrane);GO:0016021(integral component of membrane)	NA	0.0125893	-0.424	1.00115	0.00165573	0.797578	up	5.26723	5.02281	4.75508	5.50217	5.28348	4.24221
chr1	ENSSSCG00000005136	ENSSSCT00000005664	IFNE	GO:0002250(adaptive immune response);GO:0002286(T cell activation involved in immune response);GO:0002323(natural killer cell activation involved in immune response);GO:0005125(cytokine activity);GO:0005126(cytokine receptor binding);GO:0005132(type I interferon receptor binding);GO:0005576(extracellular region);GO:0005615(extracellular space);GO:0006952(defense response);GO:0006959(humoral immun…	04060(Cytokine-cytokine receptor interaction);04622(RIG-I-like receptor signaling pathway);04630(Jak-STAT signaling pathway)	0.0218776	0.373	1.83242	0.87375	0.0018468	up	1.57131	1.03483	1.36428	0.655908	0.883629	0.627223
chr1	ENSSSCG00000035863	ENSSSCT00000079064	PLIN2	GO:0005622(intracellular);GO:0005634(nucleus);GO:0005737(cytoplasm);GO:0005811(lipid droplet);GO:0005829(cytosol);GO:0005886(plasma membrane);GO:0010890(positive regulation of sequestering of triglyceride);GO:0015909(long-chain fatty acid transport);GO:0019915(lipid storage);GO:0019915(lipid storage)	03320(PPAR signaling pathway);03320(PPAR signaling pathway)	0.018197	-0.118	1.15861	0.212395	0.0024485	up	43.1395	42.6938	45.8435	38.5161	37.3771	37.7575
chr1	ENSSSCG00000005173	ENSSSCT00000087142	HAUS6	GO:0005813(centrosome);GO:0005829(cytosol);GO:0007098(centrosome cycle);GO:0016607(nuclear speck);GO:0034451(centriolar satellite);GO:0051225(spindle assembly);GO:0070652(HAUS complex);GO:0070652(HAUS complex)	NA	0.00977237	-0.537	1.05526	0.0775942	0.620693	up	6.80171	5.69507	5.79192	5.6411	6.02848	5.66145
chr1	ENSSSCG00000005173	ENSSSCT00000005703	HAUS6	GO:0005813(centrosome);GO:0005829(cytosol);GO:0007098(centrosome cycle);GO:0016607(nuclear speck);GO:0034451(centriolar satellite);GO:0051225(spindle assembly);GO:0070652(HAUS complex);GO:0070652(HAUS complex)	NA	0.00912011	-1.69	1.05526	0.0775942	0.620693	up	6.80171	5.69507	5.79192	5.6411	6.02848	5.66145
chr1	ENSSSCG00000005180	ENSSSCT00000005711	BNC2	GO:0000977(RNA polymerase II regulatory region sequence-specific DNA binding);GO:0003416(endochondral bone growth);GO:0003677(DNA binding);GO:0005634(nucleus);GO:0005654(nucleoplasm);GO:0006357(regulation of transcription by RNA polymerase II);GO:0043586(tongue development);GO:0046872(metal ion binding);GO:0060021(roof of mouth development);GO:0060485(mesenchyme development);GO:0060485(mesenchyme…	NA	0.0380189	0.513	1.25984	0.333236	0.0129162	up	5.27276	4.98606	4.75246	3.91671	3.81132	4.18724
chr1	ENSSSCG00000005286	ENSSSCT00000058708	CEP78	GO:0005813(centrosome);GO:0036064(ciliary basal body);GO:0044782(cilium organization);GO:0044782(cilium organization)	NA	0.0131826	-0.406	1.15659	0.209879	0.33036	up	2.41944	2.3604	2.79718	2.17584	2.33246	2.04287
chr1	ENSSSCG00000005288	ENSSSCT00000040688	TLE4	GO:0000122(negative regulation of transcription by RNA polymerase II);GO:0000981(DNA-binding transcription factor activity, RNA polymerase II-specific);GO:0003682(chromatin binding);GO:0003714(transcription corepressor activity);GO:0005634(nucleus);GO:0005654(nucleoplasm);GO:0005667(transcription factor complex);GO:0006355(regulation of transcription, DNA-templated);GO:0016055(Wnt signaling pathw…	NA	0.00954993	0.9	1.20303	0.266677	0.231568	up	0.484686	0.465019	0.49344	0.409015	0.390554	0.400018
chr1	ENSSSCG00000005310	ENSSSCT00000005848	TESK1	GO:0004672(protein kinase activity);GO:0004674(protein serine/threonine kinase activity);GO:0005524(ATP binding);GO:0005634(nucleus);GO:0005737(cytoplasm);GO:0006468(protein phosphorylation);GO:0016301(kinase activity);GO:0016310(phosphorylation);GO:0030036(actin cytoskeleton organization);GO:0046872(metal ion binding);GO:0051496(positive regulation of stress fiber assembly)	NA	1.41254e-05	-0.322	1.09463	0.130448	0.439298	up	8.09303	8.23771	7.43522	6.54904	7.34732	7.81499
chr1	ENSSSCG00000005318	ENSSSCT00000005857	CREB3	GO:0000977(RNA polymerase II regulatory region sequence-specific DNA binding);GO:0000978(RNA polymerase II cis-regulatory region sequence-specific DNA binding);GO:0000981(DNA-binding transcription factor activity, RNA polymerase II-specific);GO:0001228(DNA-binding transcription activator activity, RNA polymerase II-specific);GO:0003677(DNA binding);GO:0003700(DNA-binding transcription factor acti…	04022(cGMP-PKG signaling pathway);04024(cAMP signaling pathway);04151(PI3K-Akt signaling pathway);04152(AMPK signaling pathway);04211(Longevity regulating pathway);04261(Adrenergic signaling in cardiomyocytes);04668(TNF signaling pathway);04714(Thermogenesis);04725(Cholinergic synapse);04728(Dopaminergic synapse);04911(Insulin secretion);04915(Estrogen signaling pathway);04916(Melanogenesis);0491…	0.0436516	0.501	1.24937	0.321201	0.00460575	up	15.1748	14.4697	14.3342	11.1709	12.0907	11.9392
chr1	ENSSSCG00000031236	ENSSSCT00000062232	GLIPR2	GO:0000139(Golgi membrane);GO:0005576(extracellular region);GO:0005615(extracellular space);GO:0010634(positive regulation of epithelial cell migration);GO:0010718(positive regulation of epithelial to mesenchymal transition);GO:0042803(protein homodimerization activity);GO:0070374(positive regulation of ERK1 and ERK2 cascade);GO:0070374(positive regulation of ERK1 and ERK2 cascade)	NA	0.000114815	-0.878	1.13056	0.177038	0.430789	up	3.49026	3.43166	3.41094	2.9576	2.72211	3.45988
chr1	ENSSSCG00000005356	ENSSSCT00000044900	DCAF10	GO:0080008(Cul4-RING E3 ubiquitin ligase complex);GO:0080008(Cul4-RING E3 ubiquitin ligase complex)	NA	0.000977237	-0.225	1.05231	0.0735552	0.657595	up	5.574	4.9829	5.52764	5.0505	5.22707	5.00746
chr1	ENSSSCG00000005373	ENSSSCT00000005912	NANS	GO:0003824(catalytic activity);GO:0005829(cytosol);GO:0016051(carbohydrate biosynthetic process);GO:0047444(N-acylneuraminate-9-phosphate synthase activity);GO:0047444(N-acylneuraminate-9-phosphate synthase activity)	00520(Amino sugar and nucleotide sugar metabolism);00520(Amino sugar and nucleotide sugar metabolism)	0.0144544	-0.41	1.03034	0.0431191	0.882449	up	2.89873	2.87484	2.70744	2.71748	2.71272	2.80108
chr1	ENSSSCG00000005386	ENSSSCT00000053491	STX17	GO:0000149(SNARE binding);GO:0000421(autophagosome membrane);GO:0005484(SNAP receptor activity);GO:0005737(cytoplasm);GO:0005739(mitochondrion);GO:0005776(autophagosome);GO:0005789(endoplasmic reticulum membrane);GO:0005793(endoplasmic reticulum-Golgi intermediate compartment);GO:0005886(plasma membrane);GO:0006886(intracellular protein transport);GO:0006887(exocytosis);GO:0006888(endoplasmic ret…	04130(SNARE interactions in vesicular transport);04140(Autophagy - animal);04140(Autophagy - animal)	0.00134896	-0.505	1.09649	0.132887	0.464927	up	2.52165	2.68443	2.3683	2.44166	2.13698	2.32922
chr1	ENSSSCG00000033120	ENSSSCT00000062069	PALM2AKAP2	GO:0008360(regulation of cell shape);GO:0016020(membrane);GO:0016020(membrane)	NA	0.01	-0.853	1.61922	0.695299	0.00641564	up	2.05286	1.83699	2.01461	1.57411	1.40837	0.664001
chr1	ENSSSCG00000034278	ENSSSCT00000043438	SLC31A1	GO:0005375(copper ion transmembrane transporter activity);GO:0005770(late endosome);GO:0005886(plasma membrane);GO:0006811(ion transport);GO:0006825(copper ion transport);GO:0006878(cellular copper ion homeostasis);GO:0015677(copper ion import);GO:0016020(membrane);GO:0016021(integral component of membrane);GO:0035434(copper ion transmembrane transport);GO:0042802(identical protein binding);GO:00…	01524(Platinum drug resistance);04978(Mineral absorption)	3.71535e-05	0.375	1.25358	0.326056	0.000148426	up	16.5659	16.502	17.4622	13.9392	13.1062	13.2631
chr1	ENSSSCG00000005503	ENSSSCT00000006051	TLR4	GO:0000187(activation of MAPK activity);GO:0001530(lipopolysaccharide binding);GO:0001875(lipopolysaccharide immune receptor activity);GO:0001891(phagocytic cup);GO:0002218(activation of innate immune response);GO:0002224(toll-like receptor signaling pathway);GO:0002322(B cell proliferation involved in immune response);GO:0002376(immune system process);GO:0002537(nitric oxide production involved …	04064(NF-kappa B signaling pathway);04066(HIF-1 signaling pathway);04145(Phagosome);04151(PI3K-Akt signaling pathway);04217(Necroptosis);04620(Toll-like receptor signaling pathway);04621(NOD-like receptor signaling pathway);05132(Salmonella infection);05133(Pertussis);05134(Legionellosis);05140(Leishmaniasis);05142(Chagas disease (American trypanosomiasis));05144(Malaria);05145(Toxoplasmosis);051…	0.00074131	-0.227	1.31355	0.393473	0.0173232	up	1.80711	1.62069	1.90487	1.34097	1.48536	1.2334
chr1	ENSSSCG00000039972	ENSSSCT00000062574	ENSSSCG00000039972	GO:0003677(DNA binding);GO:0005507(copper ion binding);GO:0010038(response to metal ion);GO:0016020(membrane);GO:0016021(integral component of membrane);GO:0016021(integral component of membrane)	NA	0.0204174	-0.598	1.12442	0.169179	0.246773	up	3.74161	3.93302	3.12694	3.2207	3.32508	3.06059
chr1	ENSSSCG00000039972	ENSSSCT00000062574	ENSSSCG00000039972	GO:0003677(DNA binding);GO:0005507(copper ion binding);GO:0010038(response to metal ion);GO:0016020(membrane);GO:0016021(integral component of membrane);GO:0016021(integral component of membrane)	NA	0.018197	-0.179	1.12442	0.169179	0.246773	up	3.74161	3.93302	3.12694	3.2207	3.32508	3.06059
chr1	ENSSSCG00000005524	ENSSSCT00000090283	DAB2IP	GO:0000122(negative regulation of transcription by RNA polymerase II);GO:0000185(activation of MAPKKK activity);GO:0001933(negative regulation of protein phosphorylation);GO:0005096(GTPase activator activity);GO:0005123(death receptor binding);GO:0005737(cytoplasm);GO:0005886(plasma membrane);GO:0007165(signal transduction);GO:0007252(I-kappaB phosphorylation);GO:0007257(activation of JUN kinase …	04210(Apoptosis);04668(TNF signaling pathway);04668(TNF signaling pathway)	0.0398107	0.37	1.06503	0.09089	0.407103	up	8.61383	9.32945	9.06786	8.76146	8.40438	8.1961
chr1	ENSSSCG00000005524	ENSSSCT00000090283	DAB2IP	GO:0000122(negative regulation of transcription by RNA polymerase II);GO:0000185(activation of MAPKKK activity);GO:0001933(negative regulation of protein phosphorylation);GO:0005096(GTPase activator activity);GO:0005123(death receptor binding);GO:0005737(cytoplasm);GO:0005886(plasma membrane);GO:0007165(signal transduction);GO:0007252(I-kappaB phosphorylation);GO:0007257(activation of JUN kinase …	04210(Apoptosis);04668(TNF signaling pathway);04668(TNF signaling pathway)	0.018197	0.365	1.06503	0.09089	0.407103	up	8.61383	9.32945	9.06786	8.76146	8.40438	8.1961
chr1	ENSSSCG00000005584	ENSSSCT00000006137	CRB2	GO:0001707(mesoderm formation);GO:0001756(somitogenesis);GO:0005509(calcium ion binding);GO:0005886(plasma membrane);GO:0007157(heterophilic cell-cell adhesion via plasma membrane cell adhesion molecules);GO:0010470(regulation of gastrulation);GO:0010718(positive regulation of epithelial to mesenchymal transition);GO:0010951(negative regulation of endopeptidase activity);GO:0014028(notochord form…	04390(Hippo signaling pathway);04390(Hippo signaling pathway)	0.00125893	-2.37	1.14912	0.200526	0.416982	up	0.6938	0.573522	0.599756	0.510229	0.515361	0.599204
chr1	ENSSSCG00000032752	ENSSSCT00000048619	ZBTB43	GO:0003677(DNA binding);GO:0005634(nucleus);GO:0006357(regulation of transcription by RNA polymerase II);GO:1990837(sequence-specific double-stranded DNA binding);GO:1990837(sequence-specific double-stranded DNA binding)	NA	0.0288403	-0.201	1.09766	0.134431	0.290943	up	5.99674	5.59672	5.89657	5.36703	5.26273	5.30416
chr1	ENSSSCG00000005625	ENSSSCT00000035446	ENG	GO:0001300(chronological cell aging);GO:0001525(angiogenesis);GO:0001569(branching involved in blood vessel morphogenesis);GO:0001570(vasculogenesis);GO:0001934(positive regulation of protein phosphorylation);GO:0001947(heart looping);GO:0003148(outflow tract septum morphogenesis);GO:0003198(epithelial to mesenchymal transition involved in endocardial cushion formation);GO:0003203(endocardial cus…	NA	0.000616595	-0.166	1.00163	0.00234741	0.950437	up	0.200414	0.212469	0.202206	0.243931	0.200269	0.169889
chr1	ENSSSCG00000005648	ENSSSCT00000078426	SLC27A4	GO:0000038(very long-chain fatty acid metabolic process);GO:0000166(nucleotide binding);GO:0001579(medium-chain fatty acid transport);GO:0001676(long-chain fatty acid metabolic process);GO:0003824(catalytic activity);GO:0004467(long-chain fatty acid-CoA ligase activity);GO:0005324(long-chain fatty acid transporter activity);GO:0005783(endoplasmic reticulum);GO:0005789(endoplasmic reticulum membra…	03320(PPAR signaling pathway);04931(Insulin resistance);04931(Insulin resistance)	0.0281838	-0.26	1.13942	0.188304	0.115048	up	5.39877	5.68462	5.30816	5.22725	4.61396	4.54463
chr1	ENSSSCG00000005646	ENSSSCT00000006208	COQ4	GO:0005739(mitochondrion);GO:0005743(mitochondrial inner membrane);GO:0006744(ubiquinone biosynthetic process);GO:0016020(membrane);GO:0031314(extrinsic component of mitochondrial inner membrane);GO:0032991(protein-containing complex);GO:0032991(protein-containing complex)	NA	0.00446684	-0.182	1.02857	0.0406367	0.896935	up	14.743	15.3223	14.2645	14.5493	13.5109	15.0384
chr1	ENSSSCG00000005660	ENSSSCT00000006223	TBC1D13	GO:0005096(GTPase activator activity);GO:0005829(cytosol);GO:0006886(intracellular protein transport);GO:0016020(membrane);GO:0017137(Rab GTPase binding);GO:0043547(positive regulation of GTPase activity);GO:0090630(activation of GTPase activity);GO:0090630(activation of GTPase activity)	NA	0.0177828	0.139	1.11358	0.15521	0.0440284	up	25.9954	26.0778	26.7031	23.6717	23.5592	23.5103
chr1	ENSSSCG00000031669	ENSSSCT00000090912	DOLPP1	GO:0006487(protein N-linked glycosylation);GO:0008610(lipid biosynthetic process);GO:0016020(membrane);GO:0016021(integral component of membrane);GO:0016787(hydrolase activity);GO:0030176(integral component of endoplasmic reticulum membrane);GO:0043231(intracellular membrane-bounded organelle);GO:0047874(dolichyldiphosphatase activity);GO:0047874(dolichyldiphosphatase activity)	00510(N-Glycan biosynthesis);00510(N-Glycan biosynthesis)	0.00776247	0.286	1.22191	0.289132	0.00383299	up	19.5167	22.1148	22.1029	17.9311	16.7455	17.4832
chr1	ENSSSCG00000005706	ENSSSCT00000054304	ABL1	GO:0000166(nucleotide binding);GO:0000287(magnesium ion binding);GO:0000400(four-way junction DNA binding);GO:0000405(bubble DNA binding);GO:0001784(phosphotyrosine residue binding);GO:0001843(neural tube closure);GO:0001922(B-1 B cell homeostasis);GO:0001934(positive regulation of protein phosphorylation);GO:0002322(B cell proliferation involved in immune response);GO:0002333(transitional one st…	04012(ErbB signaling pathway);04014(Ras signaling pathway);04110(Cell cycle);04360(Axon guidance);04722(Neurotrophin signaling pathway);05200(Pathways in cancer);05206(MicroRNAs in cancer);05220(Chronic myeloid leukemia);05416(Viral myocarditis);05416(Viral myocarditis)	1.99526e-05	0.0885	1.03423	0.0485579	0.740182	up	32.8486	34.2366	33.1861	32.3599	31.9873	32.6054
chr1	ENSSSCG00000005711	ENSSSCT00000006280	NUP214	GO:0005049(nuclear export signal receptor activity);GO:0005643(nuclear pore);GO:0006405(RNA export from nucleus);GO:0006406(mRNA export from nucleus);GO:0006606(protein import into nucleus);GO:0006611(protein export from nucleus);GO:0008139(nuclear localization sequence binding);GO:0017056(structural constituent of nuclear pore);GO:0046822(regulation of nucleocytoplasmic transport);GO:0051726(reg…	03013(RNA transport);03013(RNA transport)	3.89045e-06	0.259	1.14454	0.194766	0.00386766	up	23.114	23.3568	22.7814	20.2211	20.1015	20.1841
chr1	ENSSSCG00000005715	ENSSSCT00000078492	PRRC2B	GO:0030154(cell differentiation);GO:0030154(cell differentiation)	NA	3.80189e-07	-0.165	1.11316	0.154657	0.0273975	up	36.3476	36.2302	35.6882	33.2558	31.4474	32.5571
chr1	ENSSSCG00000005715	ENSSSCT00000006285	PRRC2B	GO:0030154(cell differentiation);GO:0030154(cell differentiation)	NA	1.99526e-09	-0.185	1.11316	0.154657	0.0273975	up	36.3476	36.2302	35.6882	33.2558	31.4474	32.5571
chr1	ENSSSCG00000005716	ENSSSCT00000006286	POMT1	GO:0000030(mannosyltransferase activity);GO:0001669(acrosomal vesicle);GO:0004169(dolichyl-phosphate-mannose-protein mannosyltransferase activity);GO:0005783(endoplasmic reticulum);GO:0005789(endoplasmic reticulum membrane);GO:0006486(protein glycosylation);GO:0006493(protein O-linked glycosylation);GO:0016020(membrane);GO:0016021(integral component of membrane);GO:0016529(sarcoplasmic reticulum)…	00514(Other types of O-glycan biosynthesis);00515(Mannose type O-glycan biosynthesis);00515(Mannose type O-glycan biosynthesis)	0.00354813	0.875	1.15074	0.202564	0.0381968	up	10.0321	10.2583	10.3053	8.98116	8.96001	8.64665
chr1	ENSSSCG00000005716	ENSSSCT00000006286	POMT1	GO:0000030(mannosyltransferase activity);GO:0001669(acrosomal vesicle);GO:0004169(dolichyl-phosphate-mannose-protein mannosyltransferase activity);GO:0005783(endoplasmic reticulum);GO:0005789(endoplasmic reticulum membrane);GO:0006486(protein glycosylation);GO:0006493(protein O-linked glycosylation);GO:0016020(membrane);GO:0016021(integral component of membrane);GO:0016529(sarcoplasmic reticulum)…	00514(Other types of O-glycan biosynthesis);00515(Mannose type O-glycan biosynthesis);00515(Mannose type O-glycan biosynthesis)	9.77237e-05	0.742	1.15074	0.202564	0.0381968	up	10.0321	10.2583	10.3053	8.98116	8.96001	8.64665
chr1	ENSSSCG00000031465	ENSSSCT00000065891	PRRT1B	GO:0016020(membrane);GO:0016021(integral component of membrane)	NA	0.0190546	-0.338	1.34126	0.423594	9.96036e-05	up	8.99791	8.77116	8.196	6.81205	6.71272	5.83388
chr1	ENSSSCG00000005731	ENSSSCT00000006302	GTF3C4	GO:0000127(transcription factor TFIIIC complex);GO:0005654(nucleoplasm);GO:0005739(mitochondrion)	NA	0.00275423	0.167	1.14224	0.19187	0.0112317	up	17.0711	17.636	17.795	15.7481	14.9857	15.2301
chr1	ENSSSCG00000032110	ENSSSCT00000041895	ENSSSCG00000032110	GO:0000127(transcription factor TFIIIC complex);GO:0003677(DNA binding);GO:0005634(nucleus);GO:0006384(transcription initiation from RNA polymerase III promoter)	NA	3.46737e-06	-0.443	1.10699	0.146641	0.207962	up	18.1653	19.8546	19.6411	17.004	16.9738	18.1103
chr1	ENSSSCG00000031407	ENSSSCT00000050026	STKLD1	GO:0004672(protein kinase activity);GO:0005524(ATP binding);GO:0006468(protein phosphorylation)	NA	0.0138038	-0.854	1.91526	0.93754	0.00309035	up	0.427617	0.474143	0.634981	0.271372	0.285555	0.24544
chr1	ENSSSCG00000024166	ENSSSCT00000074141	SLC2A6	GO:0005765(lysosomal membrane);GO:0005886(plasma membrane);GO:0006110(regulation of glycolytic process);GO:0008643(carbohydrate transport);GO:0016020(membrane);GO:0016021(integral component of membrane);GO:0022857(transmembrane transporter activity);GO:0055085(transmembrane transport);GO:0055085(transmembrane transport)	NA	0.000870964	-0.221	2.3128	1.20964	8.44622e-16	up	3.16446	3.26703	3.50309	1.61367	1.3948	1.28701
chr1	ENSSSCG00000024166	ENSSSCT00000074141	SLC2A6	GO:0005765(lysosomal membrane);GO:0005886(plasma membrane);GO:0006110(regulation of glycolytic process);GO:0008643(carbohydrate transport);GO:0016020(membrane);GO:0016021(integral component of membrane);GO:0022857(transmembrane transporter activity);GO:0055085(transmembrane transport);GO:0055085(transmembrane transport)	NA	2.29087e-07	0.26	2.3128	1.20964	8.44622e-16	up	3.16446	3.26703	3.50309	1.61367	1.3948	1.28701
chr1	ENSSSCG00000038220	ENSSSCT00000036293	RXRA	GO:0000122(negative regulation of transcription by RNA polymerase II);GO:0000976(transcription regulatory region sequence-specific DNA binding);GO:0000978(RNA polymerase II cis-regulatory region sequence-specific DNA binding);GO:0001162(RNA polymerase II intronic transcription regulatory region sequence-specific DNA binding);GO:0001701(in utero embryonic development);GO:0001890(placenta developme…	03320(PPAR signaling pathway);04151(PI3K-Akt signaling pathway);04659(Th17 cell differentiation);04919(Thyroid hormone signaling pathway);04920(Adipocytokine signaling pathway);04928(Parathyroid hormone synthesis, secretion and action);04932(Non-alcoholic fatty liver disease (NAFLD));04976(Bile secretion);05160(Hepatitis C);05200(Pathways in cancer);05202(Transcriptional misregulation in cancer);…	0.00758578	-0.151	1.29126	0.368776	1.5755e-07	up	14.7068	14.0671	13.455	10.9747	10.576	11.153
chr1	ENSSSCG00000038220	ENSSSCT00000036293	RXRA	GO:0000122(negative regulation of transcription by RNA polymerase II);GO:0000976(transcription regulatory region sequence-specific DNA binding);GO:0000978(RNA polymerase II cis-regulatory region sequence-specific DNA binding);GO:0001162(RNA polymerase II intronic transcription regulatory region sequence-specific DNA binding);GO:0001701(in utero embryonic development);GO:0001890(placenta developme…	03320(PPAR signaling pathway);04151(PI3K-Akt signaling pathway);04659(Th17 cell differentiation);04919(Thyroid hormone signaling pathway);04920(Adipocytokine signaling pathway);04928(Parathyroid hormone synthesis, secretion and action);04932(Non-alcoholic fatty liver disease (NAFLD));04976(Bile secretion);05160(Hepatitis C);05200(Pathways in cancer);05202(Transcriptional misregulation in cancer);…	7.58578e-10	0.633	1.29126	0.368776	1.5755e-07	up	14.7068	14.0671	13.455	10.9747	10.576	11.153
chr1	ENSSSCG00000004064	ENSSSCT00000004493	ARID1B	GO:0003677(DNA binding);GO:0005634(nucleus);GO:0005654(nucleoplasm);GO:0005829(cytosol);GO:0005886(plasma membrane);GO:0006338(chromatin remodeling);GO:0006357(regulation of transcription by RNA polymerase II);GO:0007270(neuron-neuron synaptic transmission);GO:0016514(SWI/SNF complex);GO:0031491(nucleosome binding);GO:0035060(brahma complex);GO:0043044(ATP-dependent chromatin remodeling);GO:00452…	04714(Thermogenesis);05225(Hepatocellular carcinoma);05225(Hepatocellular carcinoma)	0.0331131	0.554	1.10288	0.141276	0.0907743	up	9.38002	8.73632	8.88258	8.34988	8.22139	7.90909
chr1	ENSSSCG00000004088	ENSSSCT00000004519	ARMT1	GO:0006479(protein methylation);GO:0008168(methyltransferase activity);GO:0008757(S-adenosylmethionine-dependent methyltransferase activity);GO:0016311(dephosphorylation);GO:0016787(hydrolase activity);GO:0016791(phosphatase activity);GO:0019899(enzyme binding);GO:0032259(methylation);GO:0046872(metal ion binding);GO:0051998(protein carboxyl O-methyltransferase activity);GO:2001020(regulation of …	NA	0.00102329	0.263	1.09119	0.125901	0.270391	up	8.48357	8.39011	8.83752	8.03008	7.94077	7.59171
chr1	ENSSSCG00000004110	ENSSSCT00000058535	TAB2	GO:0007507(heart development);GO:0016301(kinase activity);GO:0016310(phosphorylation);GO:0032496(response to lipopolysaccharide);GO:0043123(positive regulation of I-kappaB kinase/NF-kappaB signaling);GO:0045860(positive regulation of protein kinase activity);GO:0046872(metal ion binding);GO:0070530(K63-linked polyubiquitin modification-dependent protein binding)	04010(MAPK signaling pathway);04064(NF-kappa B signaling pathway);04380(Osteoclast differentiation);04620(Toll-like receptor signaling pathway);04621(NOD-like receptor signaling pathway);04657(IL-17 signaling pathway);04668(TNF signaling pathway);05140(Leishmaniasis);05145(Toxoplasmosis);05161(Hepatitis B);05162(Measles);05168(Herpes simplex virus 1 infection);05169(Epstein-Barr virus infection);…	0.0030903	-0.149	1.00788	0.0113172	0.802149	up	11.4227	11.0099	11.5288	11.4428	11.1835	11.0697
chr1	ENSSSCG00000004113	ENSSSCT00000059358	STXBP5	GO:0005096(GTPase activator activity);GO:0005737(cytoplasm);GO:0005829(cytosol);GO:0005886(plasma membrane);GO:0006887(exocytosis);GO:0016020(membrane);GO:0017137(Rab GTPase binding);GO:0017157(regulation of exocytosis);GO:0019905(syntaxin binding);GO:0031201(SNARE complex);GO:0043547(positive regulation of GTPase activity);GO:0045159(myosin II binding);GO:0050708(regulation of protein secretion)…	NA	0.0112202	-0.261	1.12053	0.164181	0.168454	up	4.39547	4.39482	4.20212	4.02446	3.81803	3.75239
chr1	ENSSSCG00000004150	ENSSSCT00000004587	ENSSSCG00000004150	GO:0005737(cytoplasm);GO:0020037(heme binding)	NA	0.00616595	-0.334	1.05955	0.0834516	0.59204	up	9.09547	9.5886	9.39875	8.30289	9.22354	8.97804
chr1	ENSSSCG00000004154	ENSSSCT00000034426	TNFAIP3	GO:0001922(B-1 B cell homeostasis);GO:0002020(protease binding);GO:0002237(response to molecule of bacterial origin);GO:0002634(regulation of germinal center formation);GO:0002677(negative regulation of chronic inflammatory response);GO:0003677(DNA binding);GO:0004842(ubiquitin-protein transferase activity);GO:0004843(thiol-dependent ubiquitin-specific protease activity);GO:0005634(nucleus);GO:00…	04064(NF-kappa B signaling pathway);04217(Necroptosis);04621(NOD-like receptor signaling pathway);04657(IL-17 signaling pathway);04668(TNF signaling pathway);05162(Measles);05169(Epstein-Barr virus infection)	0.0138038	1.01	1.66771	0.737866	2.40514e-29	up	25.7676	26.4927	25.8924	16.0218	15.2987	15.5418
chr1	ENSSSCG00000004154	ENSSSCT00000034426	TNFAIP3	GO:0001922(B-1 B cell homeostasis);GO:0002020(protease binding);GO:0002237(response to molecule of bacterial origin);GO:0002634(regulation of germinal center formation);GO:0002677(negative regulation of chronic inflammatory response);GO:0003677(DNA binding);GO:0004842(ubiquitin-protein transferase activity);GO:0004843(thiol-dependent ubiquitin-specific protease activity);GO:0005634(nucleus);GO:00…	04064(NF-kappa B signaling pathway);04217(Necroptosis);04621(NOD-like receptor signaling pathway);04657(IL-17 signaling pathway);04668(TNF signaling pathway);05162(Measles);05169(Epstein-Barr virus infection)	0.000239883	0.104	1.66771	0.737866	2.40514e-29	up	25.7676	26.4927	25.8924	16.0218	15.2987	15.5418
chr1	ENSSSCG00000004170	ENSSSCT00000004609	ENSSSCG00000004170	GO:0005634(nucleus);GO:0007049(cell cycle);GO:0007276(gamete generation)	NA	0.0436516	0.662	1.18256	0.241918	0.171262	up	2.72999	2.39488	3.04995	2.24479	2.29969	2.36831
chr1	ENSSSCG00000004172	ENSSSCT00000004611	SLC2A12	GO:0005886(plasma membrane);GO:0008643(carbohydrate transport);GO:0016020(membrane);GO:0016021(integral component of membrane);GO:0022857(transmembrane transporter activity);GO:0055085(transmembrane transport);GO:1904659(glucose transmembrane transport);GO:1904659(glucose transmembrane transport)	NA	0.000954993	-0.611	2.03855	1.02754	0.000994035	up	0.508818	0.357286	0.406848	0.182314	0.163773	0.278354
chr1	ENSSSCG00000004247	ENSSSCT00000004694	ASF1A	GO:0000790(nuclear chromatin);GO:0001649(osteoblast differentiation);GO:0003682(chromatin binding);GO:0005634(nucleus);GO:0005654(nucleoplasm);GO:0006281(DNA repair);GO:0006333(chromatin assembly or disassembly);GO:0006334(nucleosome assembly);GO:0006335(DNA replication-dependent nucleosome assembly);GO:0006336(DNA replication-independent nucleosome assembly);GO:0032991(protein-containing complex…	NA	0.00977237	-0.295	1.19489	0.256883	0.153274	up	4.60509	4.33162	4.45515	3.51128	3.83449	3.8618
chr1	ENSSSCG00000004254	ENSSSCT00000079185	DCBLD1	GO:0016020(membrane);GO:0016021(integral component of membrane)	NA	0.0301995	0.187	1.08574	0.118673	0.428675	up	5.80682	5.75578	6.10076	5.91603	5.00187	5.35066
chr1	ENSSSCG00000031159	ENSSSCT00000058645	BEND3	GO:0000122(negative regulation of transcription by RNA polymerase II);GO:0000182(rDNA binding);GO:0000183(chromatin silencing at rDNA);GO:0003677(DNA binding);GO:0005654(nucleoplasm);GO:0005720(nuclear heterochromatin);GO:0005730(nucleolus);GO:0006306(DNA methylation);GO:0034773(histone H4-K20 trimethylation);GO:0036124(histone H3-K9 trimethylation);GO:0043967(histone H4 acetylation);GO:0051260(p…	NA	6.30957e-11	0.3	1.00442	0.00636495	0.756455	up	8.51143	8.54741	8.37338	8.65401	8.57888	8.08738
chr1	ENSSSCG00000004411	ENSSSCT00000004874	ZBTB24	GO:0000976(transcription regulatory region sequence-specific DNA binding);GO:0002244(hematopoietic progenitor cell differentiation);GO:0003700(DNA-binding transcription factor activity);GO:0005654(nucleoplasm);GO:0045944(positive regulation of transcription by RNA polymerase II);GO:0045944(positive regulation of transcription by RNA polymerase II)	NA	0.0128825	-0.217	1.00542	0.00779263	0.852165	up	6.02984	6.14456	5.8179	6.01891	5.6675	6.20897
chr1	ENSSSCG00000004411	ENSSSCT00000004874	ZBTB24	GO:0000976(transcription regulatory region sequence-specific DNA binding);GO:0002244(hematopoietic progenitor cell differentiation);GO:0003700(DNA-binding transcription factor activity);GO:0005654(nucleoplasm);GO:0045944(positive regulation of transcription by RNA polymerase II);GO:0045944(positive regulation of transcription by RNA polymerase II)	NA	0.00436516	-0.194	1.00542	0.00779263	0.852165	up	6.02984	6.14456	5.8179	6.01891	5.6675	6.20897
chr1	ENSSSCG00000004404	ENSSSCT00000089640	ENSSSCG00000004404	GO:0003779(actin binding);GO:0005737(cytoplasm);GO:0005856(cytoskeleton);GO:0030027(lamellipodium);GO:0030036(actin cytoskeleton organization);GO:0031209(SCAR complex);GO:0034237(protein kinase A regulatory subunit binding);GO:0071933(Arp2/3 complex binding);GO:2000601(positive regulation of Arp2/3 complex-mediated actin nucleation);GO:2000601(positive regulation of Arp2/3 complex-mediated actin …	04520(Adherens junction);04666(Fc gamma R-mediated phagocytosis);04810(Regulation of actin cytoskeleton);05100(Bacterial invasion of epithelial cells);05132(Salmonella infection);05231(Choline metabolism in cancer);05231(Choline metabolism in cancer)	5.12861e-06	-0.798	1.34626	0.428952	0.0195746	up	3.29353	3.08417	2.70108	2.1938	2.1418	2.40813
chr1	ENSSSCG00000025703	ENSSSCT00000042003	REV3L	GO:0000166(nucleotide binding);GO:0000724(double-strand break repair via homologous recombination);GO:0003676(nucleic acid binding);GO:0003677(DNA binding);GO:0003887(DNA-directed DNA polymerase activity);GO:0005634(nucleus);GO:0005730(nucleolus);GO:0006281(DNA repair);GO:0016035(zeta DNA polymerase complex);GO:0016740(transferase activity);GO:0016779(nucleotidyltransferase activity);GO:0019985(t…	01524(Platinum drug resistance);03460(Fanconi anemia pathway)	1.14815e-08	-0.274	1.25937	0.332704	0.000573876	up	7.85293	7.07787	6.90339	6.19326	5.99463	5.14948
chr1	ENSSSCG00000025703	ENSSSCT00000042003	REV3L	GO:0000166(nucleotide binding);GO:0000724(double-strand break repair via homologous recombination);GO:0003676(nucleic acid binding);GO:0003677(DNA binding);GO:0003887(DNA-directed DNA polymerase activity);GO:0005634(nucleus);GO:0005730(nucleolus);GO:0006281(DNA repair);GO:0016035(zeta DNA polymerase complex);GO:0016740(transferase activity);GO:0016779(nucleotidyltransferase activity);GO:0019985(t…	01524(Platinum drug resistance);03460(Fanconi anemia pathway)	0.00467735	-0.34	1.25937	0.332704	0.000573876	up	7.85293	7.07787	6.90339	6.19326	5.99463	5.14948
chr1	ENSSSCG00000004434	ENSSSCT00000004899	FRK	GO:0000122(negative regulation of transcription by RNA polymerase II);GO:0000166(nucleotide binding);GO:0004672(protein kinase activity);GO:0004713(protein tyrosine kinase activity);GO:0004715(non-membrane spanning protein tyrosine kinase activity);GO:0005102(signaling receptor binding);GO:0005524(ATP binding);GO:0005654(nucleoplasm);GO:0005829(cytosol);GO:0005886(plasma membrane);GO:0006468(prot…	NA	0.0436516	-0.742	2.94754	1.55951	1.11535e-09	up	1.10177	1.30741	0.991582	0.331794	0.421808	0.40016
chr1	ENSSSCG00000004434	ENSSSCT00000004899	FRK	GO:0000122(negative regulation of transcription by RNA polymerase II);GO:0000166(nucleotide binding);GO:0004672(protein kinase activity);GO:0004713(protein tyrosine kinase activity);GO:0004715(non-membrane spanning protein tyrosine kinase activity);GO:0005102(signaling receptor binding);GO:0005524(ATP binding);GO:0005654(nucleoplasm);GO:0005829(cytosol);GO:0005886(plasma membrane);GO:0006468(prot…	NA	0.0154882	0.559	2.94754	1.55951	1.11535e-09	up	1.10177	1.30741	0.991582	0.331794	0.421808	0.40016
chr1	ENSSSCG00000032015	ENSSSCT00000079259	SH3BGRL2	GO:0005654(nucleoplasm);GO:0031965(nuclear membrane);GO:0031965(nuclear membrane)	NA	1.20226e-08	-0.354	1.52373	0.607604	3.95996e-13	up	16.6259	16.6902	16.5693	10.6781	10.96	11.101
chr1	ENSSSCG00000034730	ENSSSCT00000090574	PIAS2	GO:0001085(RNA polymerase II transcription factor binding);GO:0003712(transcription coregulator activity);GO:0005634(nucleus);GO:0005654(nucleoplasm);GO:0006357(regulation of transcription by RNA polymerase II);GO:0008134(transcription factor binding);GO:0008270(zinc ion binding);GO:0016605(PML body);GO:0016740(transferase activity);GO:0016925(protein sumoylation);GO:0019789(SUMO transferase acti…	04120(Ubiquitin mediated proteolysis);04630(Jak-STAT signaling pathway);04630(Jak-STAT signaling pathway)	2.29087e-05	-0.298	1.03735	0.052899	0.798904	up	6.75322	6.3863	6.74337	6.60861	6.16103	6.39741
chr1	ENSSSCG00000004505	ENSSSCT00000046471	SMAD2	GO:0000790(nuclear chromatin);GO:0000978(RNA polymerase II cis-regulatory region sequence-specific DNA binding);GO:0001228(DNA-binding transcription activator activity, RNA polymerase II-specific);GO:0001657(ureteric bud development);GO:0001701(in utero embryonic development);GO:0001706(endoderm formation);GO:0001707(mesoderm formation);GO:0003677(DNA binding);GO:0003682(chromatin binding);GO:000…	04068(FoxO signaling pathway);04110(Cell cycle);04144(Endocytosis);04218(Cellular senescence);04350(TGF-beta signaling pathway);04371(Apelin signaling pathway);04390(Hippo signaling pathway);04520(Adherens junction);04550(Signaling pathways regulating pluripotency of stem cells);04659(Th17 cell differentiation);04926(Relaxin signaling pathway);04933(AGE-RAGE signaling pathway in diabetic complica…	0.0323594	-0.201	1.00208	0.00300412	0.796593	up	3.94466	3.53127	3.6017	3.84547	3.72797	3.48116
chr1	ENSSSCG00000004507	ENSSSCT00000044286	SMAD7	GO:0000122(negative regulation of transcription by RNA polymerase II);GO:0000976(transcription regulatory region sequence-specific DNA binding);GO:0001650(fibrillar center);GO:0001657(ureteric bud development);GO:0002725(negative regulation of T cell cytokine production);GO:0003677(DNA binding);GO:0003700(DNA-binding transcription factor activity);GO:0005518(collagen binding);GO:0005634(nucleus);…	04350(TGF-beta signaling pathway);04390(Hippo signaling pathway);04390(Hippo signaling pathway)	0.0011749	0.485	1.11561	0.157831	0.138812	up	10.256	10.4062	9.94021	8.86689	8.79649	9.76777
chr1	ENSSSCG00000004507	ENSSSCT00000044286	SMAD7	GO:0000122(negative regulation of transcription by RNA polymerase II);GO:0000976(transcription regulatory region sequence-specific DNA binding);GO:0001650(fibrillar center);GO:0001657(ureteric bud development);GO:0002725(negative regulation of T cell cytokine production);GO:0003677(DNA binding);GO:0003700(DNA-binding transcription factor activity);GO:0005518(collagen binding);GO:0005634(nucleus);…	04350(TGF-beta signaling pathway);04390(Hippo signaling pathway);04390(Hippo signaling pathway)	0.0218776	0.292	1.11561	0.157831	0.138812	up	10.256	10.4062	9.94021	8.86689	8.79649	9.76777
chr1	ENSSSCG00000004507	ENSSSCT00000044286	SMAD7	GO:0000122(negative regulation of transcription by RNA polymerase II);GO:0000976(transcription regulatory region sequence-specific DNA binding);GO:0001650(fibrillar center);GO:0001657(ureteric bud development);GO:0002725(negative regulation of T cell cytokine production);GO:0003677(DNA binding);GO:0003700(DNA-binding transcription factor activity);GO:0005518(collagen binding);GO:0005634(nucleus);…	04350(TGF-beta signaling pathway);04390(Hippo signaling pathway);04390(Hippo signaling pathway)	0.0346737	-0.0963	1.11561	0.157831	0.138812	up	10.256	10.4062	9.94021	8.86689	8.79649	9.76777
chr1	ENSSSCG00000024088	ENSSSCT00000025342	TLN2	GO:0001726(ruffle);GO:0003779(actin binding);GO:0005200(structural constituent of cytoskeleton);GO:0005737(cytoplasm);GO:0005856(cytoskeleton);GO:0005925(focal adhesion);GO:0007010(cytoskeleton organization);GO:0007015(actin filament organization);GO:0007155(cell adhesion);GO:0016020(membrane);GO:0016192(vesicle-mediated transport);GO:0030136(clathrin-coated vesicle);GO:0030276(clathrin binding);…	04015(Rap1 signaling pathway);04510(Focal adhesion);04611(Platelet activation);05166(Human T-cell leukemia virus 1 infection);05166(Human T-cell leukemia virus 1 infection)	0.0269153	-0.188	1.19828	0.260969	0.00303287	up	7.10452	7.16023	6.74122	5.98626	5.58837	5.95542
chr1	ENSSSCG00000004584	ENSSSCT00000083956	GCNT3	GO:0000139(Golgi membrane);GO:0002426(immunoglobulin production in mucosal tissue);GO:0016020(membrane);GO:0016740(transferase activity);GO:0016757(transferase activity, transferring glycosyl groups);GO:0047225(acetylgalactosaminyl-O-glycosyl-glycoprotein beta-1,6-N-acetylglucosaminyltransferase activity);GO:0048729(tissue morphogenesis);GO:0050892(intestinal absorption);GO:0060993(kidney morphog…	00512(Mucin type O-glycan biosynthesis);00512(Mucin type O-glycan biosynthesis)	0.0331131	-0.536	1.25108	0.323171	0.406177	up	0.231753	0.189344	0.11093	0.136729	0.114914	0.173613
chr1	ENSSSCG00000035038	ENSSSCT00000044055	CGNL1	GO:0003774(motor activity);GO:0007015(actin filament organization);GO:0016459(myosin complex);GO:0032991(protein-containing complex);GO:0051058(negative regulation of small GTPase mediated signal transduction);GO:0051497(negative regulation of stress fiber assembly);GO:0150105(protein localization to cell-cell junction);GO:0150105(protein localization to cell-cell junction)	04530(Tight junction);04530(Tight junction)	0.0346737	-0.682	1.33933	0.421516	3.67108e-08	up	12.8039	12.3049	11.3911	9.29376	9.15262	8.80583
chr1	ENSSSCG00000004610	ENSSSCT00000048314	CCPG1	GO:0008284(positive regulation of cell population proliferation);GO:0016020(membrane);GO:0016021(integral component of membrane);GO:0045787(positive regulation of cell cycle);GO:0045944(positive regulation of transcription by RNA polymerase II);GO:2001106(regulation of Rho guanyl-nucleotide exchange factor activity);GO:2001106(regulation of Rho guanyl-nucleotide exchange factor activity)	NA	0.0112202	-0.607	1.24198	0.31264	0.00465342	up	5.27228	5.10963	4.87677	4.03673	4.19311	4.05594
chr1	ENSSSCG00000004634	ENSSSCT00000025088	AP4E1	GO:0005794(Golgi apparatus);GO:0006886(intracellular protein transport);GO:0006898(receptor-mediated endocytosis);GO:0015031(protein transport);GO:0016020(membrane);GO:0016192(vesicle-mediated transport);GO:0030117(membrane coat);GO:0030124(AP-4 adaptor complex);GO:0140312(cargo adaptor activity);GO:0140312(cargo adaptor activity)	04142(Lysosome);04142(Lysosome)	0.0245471	0.271	1.01045	0.0150003	0.871536	up	4.76889	4.80601	5.25403	5.09765	4.93266	4.64524
chr1	ENSSSCG00000004634	ENSSSCT00000025088	AP4E1	GO:0005794(Golgi apparatus);GO:0006886(intracellular protein transport);GO:0006898(receptor-mediated endocytosis);GO:0015031(protein transport);GO:0016020(membrane);GO:0016192(vesicle-mediated transport);GO:0030117(membrane coat);GO:0030124(AP-4 adaptor complex);GO:0140312(cargo adaptor activity);GO:0140312(cargo adaptor activity)	04142(Lysosome);04142(Lysosome)	0.0234423	0.239	1.01045	0.0150003	0.871536	up	4.76889	4.80601	5.25403	5.09765	4.93266	4.64524
chr1	ENSSSCG00000035827	ENSSSCT00000063792	CTDSPL2	GO:0000790(nuclear chromatin);GO:0004721(phosphoprotein phosphatase activity);GO:0005634(nucleus);GO:0005654(nucleoplasm);GO:0006470(protein dephosphorylation);GO:0008420(RNA polymerase II CTD heptapeptide repeat phosphatase activity);GO:0016791(phosphatase activity);GO:0030514(negative regulation of BMP signaling pathway);GO:0046827(positive regulation of protein export from nucleus)	NA	5.12861e-05	-0.299	1.0281	0.0399754	0.90814	up	8.06202	6.98217	7.45182	7.41555	7.36473	7.10095
chr1	ENSSSCG00000004710	ENSSSCT00000005202	ADAL	GO:0004000(adenosine deaminase activity);GO:0006154(adenosine catabolic process);GO:0019239(deaminase activity);GO:0046103(inosine biosynthetic process);GO:0046103(inosine biosynthetic process)	NA	0.000645654	-0.549	1.2054	0.269517	0.182717	up	3.27377	2.67174	2.82617	2.22331	2.36308	2.69057
chr1	ENSSSCG00000035719	ENSSSCT00000005217	HAUS2	GO:0005813(centrosome);GO:0005876(spindle microtubule);GO:0007098(centrosome cycle);GO:0031023(microtubule organizing center organization);GO:0051225(spindle assembly);GO:0070652(HAUS complex);GO:0070652(HAUS complex)	NA	0.00616595	0.532	1.05658	0.0794017	0.69592	up	8.91556	9.83306	10.579	9.62983	9.27411	8.8532
chr1	ENSSSCG00000004750	ENSSSCT00000081982	OIP5	GO:0000775(chromosome, centromeric region);GO:0000785(chromatin);GO:0005634(nucleus);GO:0005694(chromosome);GO:0007049(cell cycle);GO:0007059(chromosome segregation);GO:0010369(chromocenter);GO:0015030(Cajal body);GO:0016607(nuclear speck);GO:0034080(CENP-A containing nucleosome assembly);GO:0042802(identical protein binding);GO:0043231(intracellular membrane-bounded organelle);GO:0046872(metal i…	NA	7.76247e-07	-0.475	1.24444	0.3155	0.00283166	up	12.7147	12.1599	11.9413	9.90089	9.47658	10.2067
chr1	ENSSSCG00000004757	ENSSSCT00000005256	VPS18	GO:0003779(actin binding);GO:0005764(lysosome);GO:0005768(endosome);GO:0005769(early endosome);GO:0005770(late endosome);GO:0005884(actin filament);GO:0006886(intracellular protein transport);GO:0006904(vesicle docking involved in exocytosis);GO:0007032(endosome organization);GO:0007033(vacuole organization);GO:0007040(lysosome organization);GO:0008333(endosome to lysosome transport);GO:0016020(m…	NA	0.000138038	0.115	1.06285	0.0879343	0.383079	up	13.8701	14.3992	14.5292	13.5684	13.5342	13.1652
chr1	ENSSSCG00000004757	ENSSSCT00000005256	VPS18	GO:0003779(actin binding);GO:0005764(lysosome);GO:0005768(endosome);GO:0005769(early endosome);GO:0005770(late endosome);GO:0005884(actin filament);GO:0006886(intracellular protein transport);GO:0006904(vesicle docking involved in exocytosis);GO:0007032(endosome organization);GO:0007033(vacuole organization);GO:0007040(lysosome organization);GO:0008333(endosome to lysosome transport);GO:0016020(m…	NA	0.00977237	-0.238	1.06285	0.0879343	0.383079	up	13.8701	14.3992	14.5292	13.5684	13.5342	13.1652
chr1	ENSSSCG00000032022	ENSSSCT00000082559	GCHFR	GO:0005737(cytoplasm);GO:0005856(cytoskeleton);GO:0005886(plasma membrane);GO:0007266(Rho protein signal transduction);GO:0008360(regulation of cell shape);GO:0017049(GTP-Rho binding);GO:0030838(positive regulation of actin filament polymerization);GO:0031274(positive regulation of pseudopodium assembly)	NA	0.000251189	0.654	1.01089	0.0156282	0.903365	up	5.64975	5.54423	4.79378	5.34037	5.27695	5.19818
chr1	ENSSSCG00000004845	ENSSSCT00000041967	FAN1	GO:0000724(double-strand break repair via homologous recombination);GO:0003676(nucleic acid binding);GO:0003677(DNA binding);GO:0004518(nuclease activity);GO:0004528(phosphodiesterase I activity);GO:0005634(nucleus);GO:0005654(nucleoplasm);GO:0005829(cytosol);GO:0006281(DNA repair);GO:0006289(nucleotide-excision repair);GO:0006974(cellular response to DNA damage stimulus);GO:0008409(5'-3' exonucl…	03460(Fanconi anemia pathway);03460(Fanconi anemia pathway)	0.00144544	-0.373	1.04268	0.0603025	0.73632	up	7.27112	7.35027	7.61473	6.67536	7.0776	7.57288
chr1	ENSSSCG00000004845	ENSSSCT00000041967	FAN1	GO:0000724(double-strand break repair via homologous recombination);GO:0003676(nucleic acid binding);GO:0003677(DNA binding);GO:0004518(nuclease activity);GO:0004528(phosphodiesterase I activity);GO:0005634(nucleus);GO:0005654(nucleoplasm);GO:0005829(cytosol);GO:0006281(DNA repair);GO:0006289(nucleotide-excision repair);GO:0006974(cellular response to DNA damage stimulus);GO:0008409(5'-3' exonucl…	03460(Fanconi anemia pathway);03460(Fanconi anemia pathway)	0.0158489	-0.187	1.04268	0.0603025	0.73632	up	7.27112	7.35027	7.61473	6.67536	7.0776	7.57288
chr1	ENSSSCG00000005787	ENSSSCT00000027561	CTDP1	GO:0000922(spindle pole);GO:0001096(TFIIF-class transcription factor complex binding);GO:0004721(phosphoprotein phosphatase activity);GO:0005634(nucleus);GO:0005654(nucleoplasm);GO:0005813(centrosome);GO:0005819(spindle);GO:0006470(protein dephosphorylation);GO:0008420(RNA polymerase II CTD heptapeptide repeat phosphatase activity);GO:0010458(exit from mitosis);GO:0016787(hydrolase activity);GO:0…	NA	0.00338844	0.448	1.03464	0.0491355	0.827119	up	4.1216	3.8441	4.02236	3.8703	3.84243	3.87392
chr1	ENSSSCG00000033971	ENSSSCT00000046040	ZNF407	GO:0003676(nucleic acid binding);GO:0005634(nucleus);GO:0008270(zinc ion binding);GO:0010468(regulation of gene expression)	NA	0.00691831	-0.527	1.03937	0.0557033	0.819909	up	3.42166	2.90983	2.91935	2.9868	3.05789	2.85579
chr1	ENSSSCG00000004894	ENSSSCT00000005400	SERPINB5	GO:0002009(morphogenesis of an epithelium);GO:0004867(serine-type endopeptidase inhibitor activity);GO:0005576(extracellular region);GO:0005615(extracellular space);GO:0005737(cytoplasm);GO:0010951(negative regulation of endopeptidase activity);GO:0030198(extracellular matrix organization);GO:0050678(regulation of epithelial cell proliferation);GO:0060512(prostate gland morphogenesis)	04115(p53 signaling pathway);05206(MicroRNAs in cancer)	1.99526e-08	0.551	1.04805	0.0677032	0.527857	up	50.9495	55.4691	53.6081	51.9829	49.9916	50.7159
chr1	ENSSSCG00000004917	ENSSSCT00000005425	MALT1	GO:0001650(fibrillar center);GO:0001923(B-1 B cell differentiation);GO:0002020(protease binding);GO:0002096(polkadots);GO:0002726(positive regulation of T cell cytokine production);GO:0004197(cysteine-type endopeptidase activity);GO:0004842(ubiquitin-protein transferase activity);GO:0005634(nucleus);GO:0005737(cytoplasm);GO:0005829(cytosol);GO:0006508(proteolysis);GO:0007250(activation of NF-kapp…	04064(NF-kappa B signaling pathway);04625(C-type lectin receptor signaling pathway);04660(T cell receptor signaling pathway);04662(B cell receptor signaling pathway);05152(Tuberculosis);05152(Tuberculosis)	0.0295121	-0.205	1.09157	0.126405	0.474162	up	2.61011	2.90161	3.15535	2.69123	2.74069	2.50808
chr1	ENSSSCG00000004935	ENSSSCT00000005446	HACD3	GO:0005783(endoplasmic reticulum);GO:0005789(endoplasmic reticulum membrane);GO:0006629(lipid metabolic process);GO:0006631(fatty acid metabolic process);GO:0006633(fatty acid biosynthetic process);GO:0007249(I-kappaB kinase/NF-kappaB signaling);GO:0007254(JNK cascade);GO:0007266(Rho protein signal transduction);GO:0016020(membrane);GO:0016021(integral component of membrane);GO:0016829(lyase acti…	00062(Fatty acid elongation);01040(Biosynthesis of unsaturated fatty acids);01040(Biosynthesis of unsaturated fatty acids)	0.0138038	-0.127	1.04441	0.062684	0.578122	up	53.6246	52.4225	54.4874	52.464	51.3665	49.8782
chr1	ENSSSCG00000004971	ENSSSCT00000005483	TLE3	GO:0003714(transcription corepressor activity);GO:0005634(nucleus);GO:0005654(nucleoplasm);GO:0005667(transcription factor complex);GO:0006355(regulation of transcription, DNA-templated);GO:0016055(Wnt signaling pathway);GO:0070491(repressing transcription factor binding);GO:0090090(negative regulation of canonical Wnt signaling pathway);GO:0120163(negative regulation of cold-induced thermogenesi…	NA	0.0204174	0.0933	1.48221	0.567749	2.08106e-16	up	24.494	24.9257	25.8511	16.8338	16.3574	17.5917
chr1	ENSSSCG00000004989	ENSSSCT00000005503	FBXO33	GO:0019005(SCF ubiquitin ligase complex);GO:0031146(SCF-dependent proteasomal ubiquitin-dependent protein catabolic process)	NA	0.0011749	0.222	1.1244	0.16916	0.144255	up	11.4514	10.9301	11.3683	10.362	9.71604	9.93768
chr1	ENSSSCG00000004989	ENSSSCT00000005503	FBXO33	GO:0019005(SCF ubiquitin ligase complex);GO:0031146(SCF-dependent proteasomal ubiquitin-dependent protein catabolic process)	NA	0.0275423	-2	1.1244	0.16916	0.144255	up	11.4514	10.9301	11.3683	10.362	9.71604	9.93768
chr1	ENSSSCG00000036735	ENSSSCT00000047365	VCPKMT	GO:0005737(cytoplasm);GO:0005829(cytosol);GO:0008168(methyltransferase activity);GO:0016279(protein-lysine N-methyltransferase activity);GO:0016740(transferase activity);GO:0018022(peptidyl-lysine methylation);GO:0018023(peptidyl-lysine trimethylation);GO:0032259(methylation);GO:0032780(negative regulation of ATPase activity);GO:0032991(protein-containing complex);GO:0051117(ATPase binding);GO:00…	NA	0.0047863	-0.391	1.2828	0.3593	0.0256059	up	6.75835	6.86403	7.01941	5.31271	5.39283	5.38561
chr1	ENSSSCG00000035934	ENSSSCT00000052025	TXNDC16	GO:0005788(endoplasmic reticulum lumen);GO:0016020(membrane);GO:0016021(integral component of membrane);GO:0016021(integral component of membrane)	NA	0.0144544	-2.48	1.54859	0.630953	0.0519145	up	0.162235	0.167752	0.192487	0.0989787	0.120918	0.117491
chr1	ENSSSCG00000005067	ENSSSCT00000005584	CCDC198	NA	NA	0.0204174	-0.766	1.18893	0.249664	0.257164	up	2.39216	2.71192	2.69738	2.03983	2.15497	2.36693
chr1	ENSSSCG00000005067	ENSSSCT00000005584	CCDC198	NA	NA	0.0301995	-0.34	1.18893	0.249664	0.257164	up	2.39216	2.71192	2.69738	2.03983	2.15497	2.36693
chr1	ENSSSCG00000005110	ENSSSCT00000005633	SYNE2	GO:0003779(actin binding);GO:0005634(nucleus);GO:0005635(nuclear envelope);GO:0005640(nuclear outer membrane);GO:0005737(cytoplasm);GO:0005739(mitochondrion);GO:0005925(focal adhesion);GO:0007097(nuclear migration);GO:0016020(membrane);GO:0016021(integral component of membrane);GO:0016529(sarcoplasmic reticulum);GO:0021817(nucleokinesis involved in cell motility in cerebral cortex radial glia gui…	NA	0.0398107	-0.232	1.19015	0.25114	0.00457309	up	4.48056	4.03619	4.10807	3.9153	3.50353	3.18895
chr1	ENSSSCG00000005211	ENSSSCT00000005744	CD274	GO:0002845(positive regulation of tolerance induction to tumor cell);GO:0005886(plasma membrane);GO:0006955(immune response);GO:0007165(signal transduction);GO:0007166(cell surface receptor signaling pathway);GO:0009897(external side of plasma membrane);GO:0016020(membrane);GO:0016021(integral component of membrane);GO:0031295(T cell costimulation);GO:0031901(early endosome membrane);GO:0032689(n…	04514(Cell adhesion molecules (CAMs))	0.0398107	-1.6	9.07896	3.18253	9.44322e-19	up	0.749702	0.50617	0.622264	0.101832	0.0615682	0.0434662
chr1	ENSSSCG00000005300	ENSSSCT00000054632	VCP	GO:0000502(proteasome complex);GO:0005524(ATP binding);GO:0005634(nucleus);GO:0005654(nucleoplasm);GO:0005737(cytoplasm);GO:0005783(endoplasmic reticulum);GO:0005789(endoplasmic reticulum membrane);GO:0005811(lipid droplet);GO:0005829(cytosol);GO:0006302(double-strand break repair);GO:0006511(ubiquitin-dependent protein catabolic process);GO:0006734(NADH metabolic process);GO:0006914(autophagy);G…	04141(Protein processing in endoplasmic reticulum);05134(Legionellosis);05134(Legionellosis)	0.0363078	-0.0861	1.05631	0.0790364	0.400796	up	53.945	53.6667	55.9416	50.7764	53.4113	50.6465
chr1	ENSSSCG00000005303	ENSSSCT00000005842	PIGO	GO:0003824(catalytic activity);GO:0005789(endoplasmic reticulum membrane);GO:0006506(GPI anchor biosynthetic process);GO:0006974(cellular response to DNA damage stimulus);GO:0016020(membrane);GO:0016021(integral component of membrane);GO:0016740(transferase activity);GO:0016772(transferase activity, transferring phosphorus-containing groups);GO:0043240(Fanconi anaemia nuclear complex);GO:0051377(…	00563(Glycosylphosphatidylinositol (GPI)-anchor biosynthesis);00563(Glycosylphosphatidylinositol (GPI)-anchor biosynthesis)	3.71535e-06	-0.388	1.63884	0.712672	0.203883	up	2.37061	0.929994	3.78779	2.17832	1.84535	0.301587
chr1	ENSSSCG00000005303	ENSSSCT00000005842	PIGO	GO:0003824(catalytic activity);GO:0005789(endoplasmic reticulum membrane);GO:0006506(GPI anchor biosynthetic process);GO:0006974(cellular response to DNA damage stimulus);GO:0016020(membrane);GO:0016021(integral component of membrane);GO:0016740(transferase activity);GO:0016772(transferase activity, transferring phosphorus-containing groups);GO:0043240(Fanconi anaemia nuclear complex);GO:0051377(…	00563(Glycosylphosphatidylinositol (GPI)-anchor biosynthesis);00563(Glycosylphosphatidylinositol (GPI)-anchor biosynthesis)	1.90546e-06	-0.398	1.63884	0.712672	0.203883	up	2.37061	0.929994	3.78779	2.17832	1.84535	0.301587
chr1	ENSSSCG00000005350	ENSSSCT00000028359	FBXO10	GO:0005737(cytoplasm);GO:0006511(ubiquitin-dependent protein catabolic process);GO:0016567(protein ubiquitination);GO:0042981(regulation of apoptotic process)	NA	0.0169824	2.05	1.39623	0.481541	1	up	0.047687	0	0	0.026671	0.007483	0
chr1	ENSSSCG00000005378	ENSSSCT00000067862	ANKS6	GO:0005737(cytoplasm);GO:0009792(embryo development ending in birth or egg hatching);GO:0009792(embryo development ending in birth or egg hatching)	NA	0.000144544	-0.595	1.4583	0.54429	0.00840807	up	3.63097	3.57646	3.4377	2.89528	1.49994	2.90446
chr1	ENSSSCG00000005383	ENSSSCT00000005923	ALG2	GO:0000033(alpha-1,3-mannosyltransferase activity);GO:0004378(GDP-Man:Man1GlcNAc2-PP-Dol alpha-1,3-mannosyltransferase activity);GO:0005634(nucleus);GO:0005737(cytoplasm);GO:0005783(endoplasmic reticulum);GO:0005829(cytosol);GO:0006486(protein glycosylation);GO:0006488(dolichol-linked oligosaccharide biosynthetic process);GO:0006490(oligosaccharide-lipid intermediate biosynthetic process);GO:0015…	00510(N-Glycan biosynthesis)	0.00660693	0.15	1.02336	0.0333197	0.977868	up	7.25308	7.28837	7.28111	7.37277	7.03465	6.91691
chr1	ENSSSCG00000005437	ENSSSCT00000082360	KLF4	GO:0000122(negative regulation of transcription by RNA polymerase II);GO:0000790(nuclear chromatin);GO:0000976(transcription regulatory region sequence-specific DNA binding);GO:0000978(RNA polymerase II cis-regulatory region sequence-specific DNA binding);GO:0000981(DNA-binding transcription factor activity, RNA polymerase II-specific);GO:0000987(cis-regulatory region sequence-specific DNA bindin…	04550(Signaling pathways regulating pluripotency of stem cells);04550(Signaling pathways regulating pluripotency of stem cells)	0.0162181	-1.25	2.74489	1.45675	1.32852e-06	up	0.660798	0.908775	0.753665	0.279527	0.34694	0.21992
chr1	ENSSSCG00000005466	ENSSSCT00000063629	PTBP3	GO:0003676(nucleic acid binding);GO:0003723(RNA binding);GO:0003729(mRNA binding);GO:0005634(nucleus);GO:0006397(mRNA processing);GO:0006417(regulation of translation);GO:0008380(RNA splicing);GO:0033119(negative regulation of RNA splicing);GO:0043484(regulation of RNA splicing);GO:0045595(regulation of cell differentiation);GO:0048025(negative regulation of mRNA splicing, via spliceosome);GO:004…	NA	0.00851138	-0.75	1.0984	0.1354	0.0946734	up	28.4155	27.2979	29.695	26.8741	26.3139	24.5692
chr1	ENSSSCG00000039861	ENSSSCT00000053627	HDHD3	GO:0005730(nucleolus);GO:0016787(hydrolase activity);GO:0043231(intracellular membrane-bounded organelle)	NA	0.0125893	-2.35	1.00908	0.0130449	0.912939	up	2.56351	2.27133	2.35323	2.2037	2.50504	2.41464
chr1	ENSSSCG00000039861	ENSSSCT00000053627	HDHD3	GO:0005730(nucleolus);GO:0016787(hydrolase activity);GO:0043231(intracellular membrane-bounded organelle)	NA	0.000467735	-1.26	1.00908	0.0130449	0.912939	up	2.56351	2.27133	2.35323	2.2037	2.50504	2.41464
chr1	ENSSSCG00000032787	ENSSSCT00000038828	ALAD	GO:0003824(catalytic activity);GO:0004655(porphobilinogen synthase activity);GO:0005829(cytosol);GO:0006779(porphyrin-containing compound biosynthetic process);GO:0006782(protoporphyrinogen IX biosynthetic process);GO:0006783(heme biosynthetic process);GO:0008270(zinc ion binding);GO:0016829(lyase activity);GO:0033014(tetrapyrrole biosynthetic process);GO:0042802(identical protein binding);GO:004…	00860(Porphyrin and chlorophyll metabolism)	0.0331131	-0.886	1.04642	0.0654673	0.818945	up	3.06572	2.5444	2.56556	2.49259	2.53048	2.78991
chr1	ENSSSCG00000005485	ENSSSCT00000088896	AMBP	GO:0004867(serine-type endopeptidase inhibitor activity);GO:0005576(extracellular region);GO:0005886(plasma membrane);GO:0010951(negative regulation of endopeptidase activity);GO:0018298(protein-chromophore linkage);GO:0019862(IgA binding);GO:0020037(heme binding);GO:0042803(protein homodimerization activity);GO:0042803(protein homodimerization activity)	NA	2.34423e-06	-0.886	1.07445	0.103599	0.70764	up	1.93254	1.90555	1.80281	1.9369	1.86844	1.44469
chr1	ENSSSCG00000005485	ENSSSCT00000088896	AMBP	GO:0004867(serine-type endopeptidase inhibitor activity);GO:0005576(extracellular region);GO:0005886(plasma membrane);GO:0010951(negative regulation of endopeptidase activity);GO:0018298(protein-chromophore linkage);GO:0019862(IgA binding);GO:0020037(heme binding);GO:0042803(protein homodimerization activity);GO:0042803(protein homodimerization activity)	NA	0.00912011	-0.536	1.07445	0.103599	0.70764	up	1.93254	1.90555	1.80281	1.9369	1.86844	1.44469
chr1	ENSSSCG00000005508	ENSSSCT00000049838	ENSSSCG00000005508	NA	NA	8.12831e-05	-0.386	1.35453	0.437794	0.0176219	up	2.95853	2.49681	2.77946	1.98778	1.97471	2.11694
chr1	ENSSSCG00000005510	ENSSSCT00000044084	PHF19	GO:0000122(negative regulation of transcription by RNA polymerase II);GO:0003677(DNA binding);GO:0003682(chromatin binding);GO:0005634(nucleus);GO:0006325(chromatin organization);GO:0006355(regulation of transcription, DNA-templated);GO:0019827(stem cell population maintenance);GO:0035064(methylated histone binding);GO:0035098(ESC/E(Z) complex);GO:0046872(metal ion binding);GO:0048863(stem cell d…	NA	0.0301995	0.303	1.03038	0.0431733	0.850918	up	15.6159	16.0783	15.0387	14.8886	14.4391	16.0275
chr1	ENSSSCG00000005514	ENSSSCT00000050463	RAB14	GO:0003924(GTPase activity);GO:0005525(GTP binding);GO:0006895(Golgi to endosome transport);GO:0008543(fibroblast growth factor receptor signaling pathway);GO:0019003(GDP binding);GO:0031489(myosin V binding);GO:0032456(endocytic recycling);GO:0032880(regulation of protein localization);GO:0043231(intracellular membrane-bounded organelle);GO:0045335(phagocytic vesicle);GO:0045995(regulation of em…	04152(AMPK signaling pathway)	0.00389045	0.286	1.04936	0.0695129	0.584776	up	22.162	21.7409	22.9013	20.4502	22.396	20.8155
chr1	ENSSSCG00000005514	ENSSSCT00000050463	RAB14	GO:0003924(GTPase activity);GO:0005525(GTP binding);GO:0006895(Golgi to endosome transport);GO:0008543(fibroblast growth factor receptor signaling pathway);GO:0019003(GDP binding);GO:0031489(myosin V binding);GO:0032456(endocytic recycling);GO:0032880(regulation of protein localization);GO:0043231(intracellular membrane-bounded organelle);GO:0045335(phagocytic vesicle);GO:0045995(regulation of em…	04152(AMPK signaling pathway)	0.00398107	0.287	1.04936	0.0695129	0.584776	up	22.162	21.7409	22.9013	20.4502	22.396	20.8155
chr1	ENSSSCG00000005590	ENSSSCT00000006146	PSMB7	GO:0000502(proteasome complex);GO:0004175(endopeptidase activity);GO:0004298(threonine-type endopeptidase activity);GO:0005634(nucleus);GO:0005654(nucleoplasm);GO:0005737(cytoplasm);GO:0005829(cytosol);GO:0005839(proteasome core complex);GO:0006508(proteolysis);GO:0008233(peptidase activity);GO:0010498(proteasomal protein catabolic process);GO:0010499(proteasomal ubiquitin-independent protein cat…	03050(Proteasome);03050(Proteasome)	0.0144544	-0.337	1.14359	0.19357	0.0989887	up	40.0663	40.9707	39.3033	35.2949	31.93	38.0054
chr1	ENSSSCG00000005607	ENSSSCT00000037627	RALGPS1	GO:0005085(guanyl-nucleotide exchange factor activity);GO:0007264(small GTPase mediated signal transduction);GO:0008321(Ral guanyl-nucleotide exchange factor activity);GO:0032485(regulation of Ral protein signal transduction);GO:0032485(regulation of Ral protein signal transduction)	NA	0.0489779	-0.302	2.43188	1.28207	0.000189554	up	0.139838	0.116153	0.101834	0.0511707	0.058294	0.0376747
chr1	ENSSSCG00000005607	ENSSSCT00000037627	RALGPS1	GO:0005085(guanyl-nucleotide exchange factor activity);GO:0007264(small GTPase mediated signal transduction);GO:0008321(Ral guanyl-nucleotide exchange factor activity);GO:0032485(regulation of Ral protein signal transduction);GO:0032485(regulation of Ral protein signal transduction)	NA	0.0436516	-0.474	2.43188	1.28207	0.000189554	up	0.139838	0.116153	0.101834	0.0511707	0.058294	0.0376747
chr1	ENSSSCG00000005619	ENSSSCT00000006179	TOR2A	GO:0000166(nucleotide binding);GO:0005524(ATP binding);GO:0005635(nuclear envelope);GO:0005783(endoplasmic reticulum);GO:0005788(endoplasmic reticulum lumen);GO:0016887(ATPase activity);GO:0042802(identical protein binding);GO:0051085(chaperone cofactor-dependent protein refolding)	NA	0.0213796	-0.403	1.11444	0.156319	0.586279	up	2.29967	2.55755	3.35703	2.50579	2.28198	2.58296
chr1	ENSSSCG00000005625	ENSSSCT00000035446	ENG	GO:0001300(chronological cell aging);GO:0001525(angiogenesis);GO:0001569(branching involved in blood vessel morphogenesis);GO:0001570(vasculogenesis);GO:0001934(positive regulation of protein phosphorylation);GO:0001947(heart looping);GO:0003148(outflow tract septum morphogenesis);GO:0003198(epithelial to mesenchymal transition involved in endocardial cushion formation);GO:0003203(endocardial cus…	NA	0.000645654	-0.165	1.00163	0.00234741	0.950437	up	0.200414	0.212469	0.202206	0.243931	0.200269	0.169889
chr1	ENSSSCG00000005623	ENSSSCT00000081896	ENSSSCG00000005623	GO:0001574(ganglioside biosynthetic process);GO:0001665(alpha-N-acetylgalactosaminide alpha-2,6-sialyltransferase activity);GO:0005794(Golgi apparatus);GO:0006486(protein glycosylation);GO:0008373(sialyltransferase activity);GO:0009311(oligosaccharide metabolic process);GO:0016020(membrane);GO:0016021(integral component of membrane);GO:0016740(transferase activity);GO:0016757(transferase activity…	00604(Glycosphingolipid biosynthesis - ganglio series);00604(Glycosphingolipid biosynthesis - ganglio series)	4.89779e-07	-0.837	1.05634	0.0790774	0.519027	up	25.392	27.4339	24.7585	22.8061	24.5987	26.0415
chr1	ENSSSCG00000005623	ENSSSCT00000081896	ENSSSCG00000005623	GO:0001574(ganglioside biosynthetic process);GO:0001665(alpha-N-acetylgalactosaminide alpha-2,6-sialyltransferase activity);GO:0005794(Golgi apparatus);GO:0006486(protein glycosylation);GO:0008373(sialyltransferase activity);GO:0009311(oligosaccharide metabolic process);GO:0016020(membrane);GO:0016021(integral component of membrane);GO:0016740(transferase activity);GO:0016757(transferase activity…	00604(Glycosphingolipid biosynthesis - ganglio series);00604(Glycosphingolipid biosynthesis - ganglio series)	7.94328e-06	0.276	1.05634	0.0790774	0.519027	up	25.392	27.4339	24.7585	22.8061	24.5987	26.0415
chr1	ENSSSCG00000005623	ENSSSCT00000081896	ENSSSCG00000005623	GO:0001574(ganglioside biosynthetic process);GO:0001665(alpha-N-acetylgalactosaminide alpha-2,6-sialyltransferase activity);GO:0005794(Golgi apparatus);GO:0006486(protein glycosylation);GO:0008373(sialyltransferase activity);GO:0009311(oligosaccharide metabolic process);GO:0016020(membrane);GO:0016021(integral component of membrane);GO:0016740(transferase activity);GO:0016757(transferase activity…	00604(Glycosphingolipid biosynthesis - ganglio series);00604(Glycosphingolipid biosynthesis - ganglio series)	0.00524807	-0.896	1.05634	0.0790774	0.519027	up	25.392	27.4339	24.7585	22.8061	24.5987	26.0415
chr1	ENSSSCG00000005631	ENSSSCT00000006192	FAM102A	NA	NA	0.00057544	0.194	1.29482	0.37275	1.85236e-08	up	38.6633	39.7487	39.49	30.1941	29.2393	31.6232
chr1	ENSSSCG00000005654	ENSSSCT00000059280	SPTAN1	GO:0003779(actin binding);GO:0005509(calcium ion binding);GO:0005516(calmodulin binding);GO:0005737(cytoplasm);GO:0005856(cytoskeleton);GO:0005938(cell cortex);GO:0015630(microtubule cytoskeleton);GO:0043231(intracellular membrane-bounded organelle);GO:0051693(actin filament capping);GO:0051693(actin filament capping)	04210(Apoptosis);04210(Apoptosis)	1.02329e-09	1.03	1.02186	0.0312025	0.973836	up	71.9759	72.7613	73.9053	72.2449	71.4418	70.2777
chr1	ENSSSCG00000005654	ENSSSCT00000059280	SPTAN1	GO:0003779(actin binding);GO:0005509(calcium ion binding);GO:0005516(calmodulin binding);GO:0005737(cytoplasm);GO:0005856(cytoskeleton);GO:0005938(cell cortex);GO:0015630(microtubule cytoskeleton);GO:0043231(intracellular membrane-bounded organelle);GO:0051693(actin filament capping);GO:0051693(actin filament capping)	04210(Apoptosis);04210(Apoptosis)	4.89779e-10	0.819	1.02186	0.0312025	0.973836	up	71.9759	72.7613	73.9053	72.2449	71.4418	70.2777
chr1	ENSSSCG00000005673	ENSSSCT00000006236	IER5L	NA	NA	0.0281838	-0.309	1.25163	0.323809	0.132323	up	6.07017	5.55064	5.82526	4.95833	3.86419	5.11615
chr1	ENSSSCG00000005688	ENSSSCT00000091489	PTGES	GO:0001516(prostaglandin biosynthetic process);GO:0004364(glutathione transferase activity);GO:0004602(glutathione peroxidase activity);GO:0004667(prostaglandin-D synthase activity);GO:0005641(nuclear envelope lumen);GO:0005737(cytoplasm);GO:0006693(prostaglandin metabolic process);GO:0008285(negative regulation of cell population proliferation);GO:0016020(membrane);GO:0016021(integral component …	00590(Arachidonic acid metabolism);00590(Arachidonic acid metabolism)	0.0112202	-0.123	1.15824	0.211938	0.0276919	up	40.7929	40.4765	40.3791	35.494	35.2258	34.3086
chr1	ENSSSCG00000005707	ENSSSCT00000006276	FIBCD1	GO:0005102(signaling receptor binding);GO:0005576(extracellular region);GO:0005615(extracellular space);GO:0007155(cell adhesion);GO:0008061(chitin binding);GO:0016020(membrane);GO:0016021(integral component of membrane);GO:0062023(collagen-containing extracellular matrix)	NA	0.0316228	-0.771	1.32071	0.401313	0.0544251	up	1.36121	1.41619	1.43447	1.01941	0.954427	1.21526
chr1	ENSSSCG00000005707	ENSSSCT00000006276	FIBCD1	GO:0005102(signaling receptor binding);GO:0005576(extracellular region);GO:0005615(extracellular space);GO:0007155(cell adhesion);GO:0008061(chitin binding);GO:0016020(membrane);GO:0016021(integral component of membrane);GO:0062023(collagen-containing extracellular matrix)	NA	0.0446684	-0.803	1.32071	0.401313	0.0544251	up	1.36121	1.41619	1.43447	1.01941	0.954427	1.21526
chr1	ENSSSCG00000005707	ENSSSCT00000006276	FIBCD1	GO:0005102(signaling receptor binding);GO:0005576(extracellular region);GO:0005615(extracellular space);GO:0007155(cell adhesion);GO:0008061(chitin binding);GO:0016020(membrane);GO:0016021(integral component of membrane);GO:0062023(collagen-containing extracellular matrix)	NA	0.0380189	0.373	1.32071	0.401313	0.0544251	up	1.36121	1.41619	1.43447	1.01941	0.954427	1.21526
chr1	ENSSSCG00000028172	ENSSSCT00000023759	FAM78A	NA	NA	0.0363078	0.482	1.27132	0.346331	0.19269	up	0.657685	0.735179	0.705453	0.504962	0.569769	0.575767
chr1	ENSSSCG00000005719	ENSSSCT00000006289	RAPGEF1	GO:0001568(blood vessel development);GO:0005085(guanyl-nucleotide exchange factor activity);GO:0005737(cytoplasm);GO:0005769(early endosome);GO:0007264(small GTPase mediated signal transduction);GO:0010976(positive regulation of neuron projection development);GO:0017034(Rap guanyl-nucleotide exchange factor activity);GO:0032486(Rap protein signal transduction);GO:0038180(nerve growth factor signa…	04015(Rap1 signaling pathway);04510(Focal adhesion);04722(Neurotrophin signaling pathway);04910(Insulin signaling pathway);05211(Renal cell carcinoma)	2.69153e-05	0.186	1.01674	0.0239536	0.933821	up	20.4459	19.8562	20.4411	20.0405	19.5348	20.1678
chr1	ENSSSCG00000005729	ENSSSCT00000006300	DDX31	GO:0000166(nucleotide binding);GO:0003676(nucleic acid binding);GO:0003723(RNA binding);GO:0003724(RNA helicase activity);GO:0004386(helicase activity);GO:0005524(ATP binding);GO:0005634(nucleus);GO:0005730(nucleolus);GO:0005794(Golgi apparatus);GO:0016787(hydrolase activity);GO:0042254(ribosome biogenesis);GO:0043231(intracellular membrane-bounded organelle)	NA	6.0256e-05	-0.444	1.10445	0.143332	0.065316	up	21.1333	22.0063	21.202	19.5955	19.3954	19.2655
chr1	ENSSSCG00000005729	ENSSSCT00000006300	DDX31	GO:0000166(nucleotide binding);GO:0003676(nucleic acid binding);GO:0003723(RNA binding);GO:0003724(RNA helicase activity);GO:0004386(helicase activity);GO:0005524(ATP binding);GO:0005634(nucleus);GO:0005730(nucleolus);GO:0005794(Golgi apparatus);GO:0016787(hydrolase activity);GO:0042254(ribosome biogenesis);GO:0043231(intracellular membrane-bounded organelle)	NA	0.0398107	-0.0992	1.10445	0.143332	0.065316	up	21.1333	22.0063	21.202	19.5955	19.3954	19.2655
chr1	ENSSSCG00000046003	ENSSSCT00000088578	TSC1	GO:0001822(kidney development);GO:0001843(neural tube closure);GO:0001952(regulation of cell-matrix adhesion);GO:0002250(adaptive immune response);GO:0005737(cytoplasm);GO:0005811(lipid droplet);GO:0005829(cytosol);GO:0005884(actin filament);GO:0005938(cell cortex);GO:0006407(rRNA export from nucleus);GO:0006417(regulation of translation);GO:0006813(potassium ion transport);GO:0007160(cell-matrix…	04072(Phospholipase D signaling pathway);04140(Autophagy - animal);04150(mTOR signaling pathway);04151(PI3K-Akt signaling pathway);04152(AMPK signaling pathway);04211(Longevity regulating pathway);04218(Cellular senescence);04714(Thermogenesis);04910(Insulin signaling pathway);05163(Human cytomegalovirus infection);05165(Human papillomavirus infection);05168(Herpes simplex virus 1 infection);0523…	0.0363078	0.259	1.05673	0.0796074	0.482337	up	7.33633	7.02617	7.33113	6.93854	6.93304	6.65743
chr1	ENSSSCG00000031941	ENSSSCT00000060461	MED22	GO:0003712(transcription coregulator activity);GO:0005634(nucleus);GO:0006357(regulation of transcription by RNA polymerase II);GO:0016592(mediator complex)	NA	0.0040738	0.289	1.11015	0.150758	0.0832493	up	12.7062	12.5253	12.6012	10.9331	11.7486	11.397
chr1	ENSSSCG00000024166	ENSSSCT00000074141	SLC2A6	GO:0005765(lysosomal membrane);GO:0005886(plasma membrane);GO:0006110(regulation of glycolytic process);GO:0008643(carbohydrate transport);GO:0016020(membrane);GO:0016021(integral component of membrane);GO:0022857(transmembrane transporter activity);GO:0055085(transmembrane transport);GO:0055085(transmembrane transport)	NA	0.000616595	-0.323	2.3128	1.20964	8.44622e-16	up	3.16446	3.26703	3.50309	1.61367	1.3948	1.28701
chr1	ENSSSCG00000024166	ENSSSCT00000074141	SLC2A6	GO:0005765(lysosomal membrane);GO:0005886(plasma membrane);GO:0006110(regulation of glycolytic process);GO:0008643(carbohydrate transport);GO:0016020(membrane);GO:0016021(integral component of membrane);GO:0022857(transmembrane transporter activity);GO:0055085(transmembrane transport);GO:0055085(transmembrane transport)	NA	1.65959e-07	0.265	2.3128	1.20964	8.44622e-16	up	3.16446	3.26703	3.50309	1.61367	1.3948	1.28701
chr1	ENSSSCG00000005743	ENSSSCT00000006315	VAV2	GO:0001784(phosphotyrosine residue binding);GO:0005085(guanyl-nucleotide exchange factor activity);GO:0005154(epidermal growth factor receptor binding);GO:0005737(cytoplasm);GO:0005886(plasma membrane);GO:0007264(small GTPase mediated signal transduction);GO:0008361(regulation of cell size);GO:0016477(cell migration);GO:0030031(cell projection assembly);GO:0030032(lamellipodium assembly);GO:00355…	04024(cAMP signaling pathway);04062(Chemokine signaling pathway);04510(Focal adhesion);04650(Natural killer cell mediated cytotoxicity);04660(T cell receptor signaling pathway);04662(B cell receptor signaling pathway);04664(Fc epsilon RI signaling pathway);04666(Fc gamma R-mediated phagocytosis);04670(Leukocyte transendothelial migration);04810(Regulation of actin cytoskeleton);04810(Regulation o…	1.31826e-05	-0.737	1.20275	0.266343	0.000641952	up	17.8471	19.0106	18.7976	16.3464	14.3014	15.6253
chr2	ENSSSCG00000014559	ENSSSCT00000069701	PSMD13	GO:0000502(proteasome complex);GO:0005198(structural molecule activity);GO:0005634(nucleus);GO:0005829(cytosol);GO:0005838(proteasome regulatory particle);GO:0006511(ubiquitin-dependent protein catabolic process);GO:0007127(meiosis I);GO:0008541(proteasome regulatory particle, lid subcomplex);GO:0022624(proteasome accessory complex);GO:0043248(proteasome assembly);GO:0043248(proteasome assembly)	03050(Proteasome);05169(Epstein-Barr virus infection);05169(Epstein-Barr virus infection)	0.0151356	-0.171	1.03336	0.0473409	0.774215	up	21.4638	22.3655	22.821	21.0974	21.6793	21.722
chr2	ENSSSCG00000014565	ENSSSCT00000082936	ENSSSCG00000014565	GO:0005886(plasma membrane);GO:0016020(membrane);GO:0016021(integral component of membrane);GO:0034341(response to interferon-gamma);GO:0035455(response to interferon-alpha);GO:0035456(response to interferon-beta);GO:0045071(negative regulation of viral genome replication);GO:0046597(negative regulation of viral entry into host cell);GO:0051607(defense response to virus);GO:0060337(type I interfe…	04662(B cell receptor signaling pathway);04662(B cell receptor signaling pathway)	0.00776247	2	3.73299	1.90033	2.6984e-56	up	12.3648	13.0473	12.9359	3.12848	3.76814	3.3761
chr2	ENSSSCG00000037427	ENSSSCT00000061695	PTDSS2	GO:0003882(CDP-diacylglycerol-serine O-phosphatidyltransferase activity);GO:0005783(endoplasmic reticulum);GO:0005789(endoplasmic reticulum membrane);GO:0006629(lipid metabolic process);GO:0006659(phosphatidylserine biosynthetic process);GO:0016020(membrane);GO:0016021(integral component of membrane);GO:0016740(transferase activity);GO:0106245(L-serine-phosphatidylethanolamine phosphatidyltransfe…	00564(Glycerophospholipid metabolism);00564(Glycerophospholipid metabolism)	0.000645654	0.342	1.17605	0.233952	0.0369937	up	16.7474	17.3943	18.0105	14.6157	14.4675	15.2618
chr2	ENSSSCG00000012853	ENSSSCT00000035232	IRF7	GO:0000976(transcription regulatory region sequence-specific DNA binding);GO:0000978(RNA polymerase II cis-regulatory region sequence-specific DNA binding);GO:0000981(DNA-binding transcription factor activity, RNA polymerase II-specific);GO:0000987(cis-regulatory region sequence-specific DNA binding);GO:0002819(regulation of adaptive immune response);GO:0003677(DNA binding);GO:0003700(DNA-binding…	04620(Toll-like receptor signaling pathway);04621(NOD-like receptor signaling pathway);04622(RIG-I-like receptor signaling pathway);04623(Cytosolic DNA-sensing pathway);05160(Hepatitis C);05161(Hepatitis B);05162(Measles);05164(Influenza A);05167(Kaposi sarcoma-associated herpesvirus infection);05168(Herpes simplex virus 1 infection);05169(Epstein-Barr virus infection);05203(Viral carcinogenesis)…	0.00177828	0.408	1.9119	0.935007	2.36941e-22	up	20.8036	23.8061	23.0437	11.5754	11.642	12.168
chr2	ENSSSCG00000012842	ENSSSCT00000042838	RPLP2	GO:0003735(structural constituent of ribosome);GO:0005840(ribosome);GO:0006414(translational elongation);GO:0006414(translational elongation)	03010(Ribosome);03010(Ribosome)	0.000346737	0.57	1.04956	0.0697888	0.665088	up	135.81	135.847	116.051	114.021	117.938	137.441
chr2	ENSSSCG00000012840	ENSSSCT00000014035	CD151	GO:0005178(integrin binding);GO:0005604(basement membrane);GO:0005887(integral component of plasma membrane);GO:0009986(cell surface);GO:0016020(membrane);GO:0016021(integral component of membrane);GO:0016477(cell migration);GO:0030335(positive regulation of cell migration);GO:0042098(T cell proliferation);GO:0044319(wound healing, spreading of cells);GO:0045807(positive regulation of endocytosis…	NA	2.81838e-10	-0.192	1.05837	0.0818483	0.389073	up	109.655	115.901	110.715	106.851	101.134	109.739
chr2	ENSSSCG00000033880	ENSSSCT00000058553	TSPAN32	GO:0005887(integral component of plasma membrane);GO:0007010(cytoskeleton organization);GO:0007229(integrin-mediated signaling pathway);GO:0007596(blood coagulation);GO:0007599(hemostasis);GO:0008285(negative regulation of cell population proliferation);GO:0009986(cell surface);GO:0016020(membrane);GO:0016021(integral component of membrane);GO:0030886(negative regulation of myeloid dendritic cell…	NA	1.99526e-05	0.224	1.08043	0.111599	0.447592	up	5.12744	5.04554	4.87975	4.47821	4.61119	4.84283
chr2	ENSSSCG00000012874	ENSSSCT00000069080	LTO1	GO:0000723(telomere maintenance);GO:0006413(translational initiation);GO:0042273(ribosomal large subunit biogenesis);GO:0106035(protein maturation by [4Fe-4S] cluster transfer);GO:0106035(protein maturation by [4Fe-4S] cluster transfer)	NA	1.02329e-09	-0.428	1.14434	0.194519	0.218424	up	9.67482	10.346	10.4819	9.09728	8.84562	8.71233
chr2	ENSSSCG00000012879	ENSSSCT00000014077	ENSSSCG00000012879	GO:0003723(RNA binding);GO:0003735(structural constituent of ribosome);GO:0005762(mitochondrial large ribosomal subunit);GO:0005840(ribosome);GO:0006412(translation);GO:0006412(translation)	NA	0.00758578	-0.239	1.16232	0.217007	0.169516	up	7.10036	7.74731	6.44415	5.82985	6.29607	6.19247
chr2	ENSSSCG00000012886	ENSSSCT00000066139	ENSSSCG00000012886	GO:0016020(membrane);GO:0016021(integral component of membrane)	NA	0.00851138	0.183	1.08005	0.111103	0.60549	up	2.54573	2.43333	2.08565	2.03731	2.05379	2.44997
chr2	ENSSSCG00000012893	ENSSSCT00000073073	UNC93B1	GO:0002224(toll-like receptor signaling pathway);GO:0005764(lysosome);GO:0005768(endosome);GO:0005783(endoplasmic reticulum);GO:0006886(intracellular protein transport);GO:0016020(membrane);GO:0016021(integral component of membrane);GO:0034138(toll-like receptor 3 signaling pathway);GO:0034154(toll-like receptor 7 signaling pathway);GO:0034162(toll-like receptor 9 signaling pathway);GO:0035325(To…	NA	0.0275423	3.91	1.00672	0.00966604	0.769564	up	21.914	22.0149	20.9026	21.1373	21.3363	21.9249
chr2	ENSSSCG00000012895	ENSSSCT00000041129	ENSSSCG00000012895	GO:0016020(membrane);GO:0046872(metal ion binding)	NA	0.047863	-0.415	1.23828	0.308343	0.0163721	up	3.64304	3.46867	3.10694	2.72889	2.55979	2.96358
chr2	ENSSSCG00000012895	ENSSSCT00000041129	ENSSSCG00000012895	GO:0016020(membrane);GO:0046872(metal ion binding)	NA	0.00141254	-2.1	1.23828	0.308343	0.0163721	up	3.64304	3.46867	3.10694	2.72889	2.55979	2.96358
chr2	ENSSSCG00000012903	ENSSSCT00000014106	PITPNM1	GO:0005509(calcium ion binding);GO:0005548(phospholipid transporter activity);GO:0005737(cytoplasm);GO:0005829(cytosol);GO:0008525(phosphatidylcholine transporter activity);GO:0008526(phosphatidylinositol transfer activity);GO:0015914(phospholipid transport);GO:0030971(receptor tyrosine kinase binding);GO:0031210(phosphatidylcholine binding);GO:0035091(phosphatidylinositol binding);GO:0036464(cyt…	NA	0.00316228	-0.132	1.07083	0.0987255	0.238014	up	24.4438	24.973	25.0136	23.9242	23.0349	22.5482
chr2	ENSSSCG00000012903	ENSSSCT00000014106	PITPNM1	GO:0005509(calcium ion binding);GO:0005548(phospholipid transporter activity);GO:0005737(cytoplasm);GO:0005829(cytosol);GO:0008525(phosphatidylcholine transporter activity);GO:0008526(phosphatidylinositol transfer activity);GO:0015914(phospholipid transport);GO:0030971(receptor tyrosine kinase binding);GO:0031210(phosphatidylcholine binding);GO:0035091(phosphatidylinositol binding);GO:0036464(cyt…	NA	0.0190546	-0.297	1.07083	0.0987255	0.238014	up	24.4438	24.973	25.0136	23.9242	23.0349	22.5482
chr2	ENSSSCG00000012915	ENSSSCT00000014118	ENSSSCG00000012915	GO:0005125(cytokine activity);GO:0005576(extracellular region);GO:0007166(cell surface receptor signaling pathway);GO:0007259(receptor signaling pathway via JAK-STAT);GO:0030890(positive regulation of B cell proliferation);GO:0042531(positive regulation of tyrosine phosphorylation of STAT protein);GO:0097058(CRLF-CLCF1 complex);GO:0097059(CNTFR-CLCF1 complex)	04060(Cytokine-cytokine receptor interaction)	0.00870964	0.383	1.26381	0.337785	0.0361048	up	5.6153	5.69679	6.69658	4.91865	4.47529	4.85552
chr2	ENSSSCG00000012933	ENSSSCT00000014138	CCDC87	GO:1905516(positive regulation of fertilization);GO:2000344(positive regulation of acrosome reaction)	NA	0.000512861	0.675	1.85441	0.890957	0.00898185	up	0.917879	0.856603	0.85348	0.252798	0.541836	0.622511
chr2	ENSSSCG00000012939	ENSSSCT00000014144	BRMS1	GO:0005634(nucleus);GO:0009987(cellular process);GO:0009987(cellular process)	NA	0.0263027	-0.798	1.19573	0.257893	0.0209037	up	13.7949	14.584	14.6263	11.6886	11.6947	12.5824
chr2	ENSSSCG00000012939	ENSSSCT00000014144	BRMS1	GO:0005634(nucleus);GO:0009987(cellular process);GO:0009987(cellular process)	NA	0.0281838	-0.0927	1.19573	0.257893	0.0209037	up	13.7949	14.584	14.6263	11.6886	11.6947	12.5824
chr2	ENSSSCG00000028015	ENSSSCT00000031312	GAL3ST3	GO:0001733(galactosylceramide sulfotransferase activity);GO:0005794(Golgi apparatus);GO:0008146(sulfotransferase activity);GO:0009247(glycolipid biosynthetic process);GO:0016020(membrane);GO:0016021(integral component of membrane);GO:0016740(transferase activity);GO:0050694(galactose 3-O-sulfotransferase activity)	NA	3.38844e-05	-0.763	1.03488	0.0494656	0.908755	up	4.66827	5.91958	4.84472	4.58577	4.94808	5.37856
chr2	ENSSSCG00000012974	ENSSSCT00000043957	CFL1	GO:0003779(actin binding);GO:0005634(nucleus);GO:0005737(cytoplasm);GO:0005856(cytoskeleton);GO:0005886(plasma membrane);GO:0007010(cytoskeleton organization);GO:0015629(actin cytoskeleton);GO:0016020(membrane);GO:0016363(nuclear matrix);GO:0022604(regulation of cell morphogenesis);GO:0030027(lamellipodium);GO:0030042(actin filament depolymerization);GO:0030043(actin filament fragmentation);GO:00…	04360(Axon guidance);04666(Fc gamma R-mediated phagocytosis);04810(Regulation of actin cytoskeleton);05133(Pertussis);05170(Human immunodeficiency virus 1 infection);05170(Human immunodeficiency virus 1 infection)	0.000194984	-0.928	1.04218	0.0596007	0.665184	up	98.5648	98.378	93.7118	86.581	90.4839	101.827
chr2	ENSSSCG00000012981	ENSSSCT00000044525	RELA	GO:0000122(negative regulation of transcription by RNA polymerase II);GO:0000790(nuclear chromatin);GO:0000976(transcription regulatory region sequence-specific DNA binding);GO:0000977(RNA polymerase II regulatory region sequence-specific DNA binding);GO:0000978(RNA polymerase II cis-regulatory region sequence-specific DNA binding);GO:0000979(RNA polymerase II core promoter sequence-specific DNA …	01523(Antifolate resistance);04010(MAPK signaling pathway);04014(Ras signaling pathway);04024(cAMP signaling pathway);04062(Chemokine signaling pathway);04064(NF-kappa B signaling pathway);04066(HIF-1 signaling pathway);04071(Sphingolipid signaling pathway);04137(Mitophagy - animal);04151(PI3K-Akt signaling pathway);04210(Apoptosis);04211(Longevity regulating pathway);04218(Cellular senescence);0…	0.00281838	0.152	1.21208	0.277488	0.000543793	up	29.177	33.0976	30.5181	25.8601	24.1976	26.4988
chr2	ENSSSCG00000037531	ENSSSCT00000062004	MAP3K11	GO:0000166(nucleotide binding);GO:0000186(activation of MAPKK activity);GO:0000187(activation of MAPK activity);GO:0004672(protein kinase activity);GO:0004674(protein serine/threonine kinase activity);GO:0004706(JUN kinase kinase kinase activity);GO:0004709(MAP kinase kinase kinase activity);GO:0005524(ATP binding);GO:0005813(centrosome);GO:0005874(microtubule);GO:0005886(plasma membrane);GO:0006…	04010(MAPK signaling pathway);04932(Non-alcoholic fatty liver disease (NAFLD))	1.86209e-05	-0.201	1.05542	0.0778156	0.457937	up	20.8553	22.4575	21.8438	20.7725	20.985	19.9778
chr2	ENSSSCG00000037531	ENSSSCT00000062004	MAP3K11	GO:0000166(nucleotide binding);GO:0000186(activation of MAPKK activity);GO:0000187(activation of MAPK activity);GO:0004672(protein kinase activity);GO:0004674(protein serine/threonine kinase activity);GO:0004706(JUN kinase kinase kinase activity);GO:0004709(MAP kinase kinase kinase activity);GO:0005524(ATP binding);GO:0005813(centrosome);GO:0005874(microtubule);GO:0005886(plasma membrane);GO:0006…	04010(MAPK signaling pathway);04932(Non-alcoholic fatty liver disease (NAFLD))	2.81838e-09	-0.357	1.05542	0.0778156	0.457937	up	20.8553	22.4575	21.8438	20.7725	20.985	19.9778
chr2	ENSSSCG00000012984	ENSSSCT00000065065	SCYL1	GO:0004672(protein kinase activity);GO:0005524(ATP binding);GO:0005737(cytoplasm);GO:0005793(endoplasmic reticulum-Golgi intermediate compartment);GO:0005794(Golgi apparatus);GO:0005801(cis-Golgi network);GO:0005829(cytosol);GO:0006468(protein phosphorylation);GO:0006890(retrograde vesicle-mediated transport, Golgi to endoplasmic reticulum);GO:0006954(inflammatory response);GO:0021522(spinal cord…	NA	7.58578e-05	0.217	1.00541	0.0077782	0.741224	up	16.1589	16.2786	17.3395	16.7787	16.1605	16.57
chr2	ENSSSCG00000012999	ENSSSCT00000067293	CAPN1	GO:0004198(calcium-dependent cysteine-type endopeptidase activity);GO:0005509(calcium ion binding);GO:0005737(cytoplasm);GO:0005739(mitochondrion);GO:0005764(lysosome);GO:0005829(cytosol);GO:0005886(plasma membrane);GO:0006508(proteolysis);GO:0008233(peptidase activity);GO:0008234(cysteine-type peptidase activity);GO:0016020(membrane);GO:0016787(hydrolase activity);GO:0032801(receptor catabolic p…	04141(Protein processing in endoplasmic reticulum);04210(Apoptosis);04217(Necroptosis);04218(Cellular senescence);05010(Alzheimer disease);05010(Alzheimer disease)	0.01	0.469	1.03891	0.0550762	0.65722	up	39.3727	39.8458	38.5747	37.9686	36.9807	38.4319
chr2	ENSSSCG00000012999	ENSSSCT00000067293	CAPN1	GO:0004198(calcium-dependent cysteine-type endopeptidase activity);GO:0005509(calcium ion binding);GO:0005737(cytoplasm);GO:0005739(mitochondrion);GO:0005764(lysosome);GO:0005829(cytosol);GO:0005886(plasma membrane);GO:0006508(proteolysis);GO:0008233(peptidase activity);GO:0008234(cysteine-type peptidase activity);GO:0016020(membrane);GO:0016787(hydrolase activity);GO:0032801(receptor catabolic p…	04141(Protein processing in endoplasmic reticulum);04210(Apoptosis);04217(Necroptosis);04218(Cellular senescence);05010(Alzheimer disease);05010(Alzheimer disease)	0.0380189	-0.211	1.03891	0.0550762	0.65722	up	39.3727	39.8458	38.5747	37.9686	36.9807	38.4319
chr2	ENSSSCG00000023178	ENSSSCT00000025376	BATF2	GO:0000978(RNA polymerase II cis-regulatory region sequence-specific DNA binding);GO:0000981(DNA-binding transcription factor activity, RNA polymerase II-specific);GO:0003677(DNA binding);GO:0003700(DNA-binding transcription factor activity);GO:0005634(nucleus);GO:0006355(regulation of transcription, DNA-templated);GO:0006357(regulation of transcription by RNA polymerase II);GO:0042832(defense re…	NA	0.00562341	-0.392	2.46971	1.30434	1.45766e-21	up	9.1778	9.78603	9.88284	4.10427	3.63524	3.94068
chr2	ENSSSCG00000023178	ENSSSCT00000025376	BATF2	GO:0000978(RNA polymerase II cis-regulatory region sequence-specific DNA binding);GO:0000981(DNA-binding transcription factor activity, RNA polymerase II-specific);GO:0003677(DNA binding);GO:0003700(DNA-binding transcription factor activity);GO:0005634(nucleus);GO:0006355(regulation of transcription, DNA-templated);GO:0006357(regulation of transcription by RNA polymerase II);GO:0042832(defense re…	NA	0.00851138	-0.313	2.46971	1.30434	1.45766e-21	up	9.1778	9.78603	9.88284	4.10427	3.63524	3.94068
chr2	ENSSSCG00000013017	ENSSSCT00000081308	EHD1	GO:0000166(nucleotide binding);GO:0005509(calcium ion binding);GO:0005524(ATP binding);GO:0005525(GTP binding);GO:0005768(endosome);GO:0005769(early endosome);GO:0005811(lipid droplet);GO:0005886(plasma membrane);GO:0005929(cilium);GO:0006897(endocytosis);GO:0010008(endosome membrane);GO:0010886(positive regulation of cholesterol storage);GO:0015031(protein transport);GO:0016020(membrane);GO:0016…	04144(Endocytosis);04144(Endocytosis)	5.37032e-06	-0.118	1.30361	0.382516	4.78256e-08	up	52.7696	56.1369	53.6462	41.0401	39.592	44.0618
chr2	ENSSSCG00000013049	ENSSSCT00000014263	RCOR2	GO:0000976(transcription regulatory region sequence-specific DNA binding);GO:0003700(DNA-binding transcription factor activity);GO:0003714(transcription corepressor activity);GO:0005634(nucleus);GO:0008134(transcription factor binding);GO:0017053(transcriptional repressor complex);GO:0019899(enzyme binding);GO:0045892(negative regulation of transcription, DNA-templated);GO:0045892(negative regula…	NA	0.00165959	-0.575	1.37412	0.458507	0.000109905	up	7.48	7.87559	7.85644	5.43047	5.62974	5.8321
chr2	ENSSSCG00000013049	ENSSSCT00000014263	RCOR2	GO:0000976(transcription regulatory region sequence-specific DNA binding);GO:0003700(DNA-binding transcription factor activity);GO:0003714(transcription corepressor activity);GO:0005634(nucleus);GO:0008134(transcription factor binding);GO:0017053(transcriptional repressor complex);GO:0019899(enzyme binding);GO:0045892(negative regulation of transcription, DNA-templated);GO:0045892(negative regula…	NA	2.13796e-06	-0.397	1.37412	0.458507	0.000109905	up	7.48	7.87559	7.85644	5.43047	5.62974	5.8321
chr2	ENSSSCG00000022866	ENSSSCT00000029108	NXF1	GO:0000346(transcription export complex);GO:0003676(nucleic acid binding);GO:0003723(RNA binding);GO:0003729(mRNA binding);GO:0005634(nucleus);GO:0005643(nuclear pore);GO:0005654(nucleoplasm);GO:0005737(cytoplasm);GO:0006405(RNA export from nucleus);GO:0006406(mRNA export from nucleus);GO:0016607(nuclear speck);GO:0016973(poly(A)+ mRNA export from nucleus);GO:0042025(host cell nucleus);GO:0042405…	03008(Ribosome biogenesis in eukaryotes);03013(RNA transport);03015(mRNA surveillance pathway);05164(Influenza A);05168(Herpes simplex virus 1 infection)	2.95121e-07	-0.246	1.27957	0.35566	0.000161247	up	10.5847	11.3806	11.1919	8.35044	8.5121	9.05023
chr2	ENSSSCG00000023323	ENSSSCT00000029891	ENSSSCG00000023323	NA	NA	0.00323594	-0.326	1.00217	0.00313286	0.821399	up	6.51847	6.33976	7.36832	6.90245	6.6029	6.67732
chr2	ENSSSCG00000023323	ENSSSCT00000029891	ENSSSCG00000023323	NA	NA	0.000177828	-0.759	1.00217	0.00313286	0.821399	up	6.51847	6.33976	7.36832	6.90245	6.6029	6.67732
chr2	ENSSSCG00000028275	ENSSSCT00000022806	INTS5	GO:0005634(nucleus);GO:0005654(nucleoplasm);GO:0005737(cytoplasm);GO:0005829(cytosol);GO:0016180(snRNA processing);GO:0032039(integrator complex);GO:0034472(snRNA 3'-end processing)	NA	0.001	-0.188	1.16424	0.219385	0.00699651	up	25.4089	28.0664	25.7462	23.2448	21.8972	22.9039
chr2	ENSSSCG00000028275	ENSSSCT00000022806	INTS5	GO:0005634(nucleus);GO:0005654(nucleoplasm);GO:0005737(cytoplasm);GO:0005829(cytosol);GO:0016180(snRNA processing);GO:0032039(integrator complex);GO:0034472(snRNA 3'-end processing)	NA	9.12011e-08	-0.321	1.16424	0.219385	0.00699651	up	25.4089	28.0664	25.7462	23.2448	21.8972	22.9039
chr2	ENSSSCG00000013064	ENSSSCT00000014280	EEF1G	GO:0003746(translation elongation factor activity);GO:0005634(nucleus);GO:0005737(cytoplasm);GO:0005783(endoplasmic reticulum);GO:0006412(translation);GO:0006414(translational elongation);GO:0009615(response to virus)	05134(Legionellosis)	4.46684e-09	0.363	1.03472	0.0492415	0.729311	up	495.78	506.212	484.769	472.634	483.699	480.538
chr2	ENSSSCG00000014540	ENSSSCT00000050390	ENSSSCG00000014540	GO:0006826(iron ion transport);GO:0006879(cellular iron ion homeostasis);GO:0008199(ferric iron binding);GO:0046872(metal ion binding)	04216(Ferroptosis);04217(Necroptosis);04978(Mineral absorption)	6.30957e-14	-0.185	1.12752	0.173149	0.0152825	up	718.195	760.119	698.813	647.243	631.448	652.213
chr2	ENSSSCG00000021906	ENSSSCT00000023036	SYT7	GO:0000149(SNARE binding);GO:0001778(plasma membrane repair);GO:0001786(phosphatidylserine binding);GO:0005509(calcium ion binding);GO:0005516(calmodulin binding);GO:0005544(calcium-dependent phospholipid binding);GO:0005546(phosphatidylinositol-4,5-bisphosphate binding);GO:0005764(lysosome);GO:0005777(peroxisome);GO:0005829(cytosol);GO:0005886(plasma membrane);GO:0006887(exocytosis);GO:0006909(p…	NA	0.042658	-1.8	1.46166	0.547603	0.0041386	up	1.40844	1.37245	1.41511	0.891485	0.957852	1.02138
chr2	ENSSSCG00000013083	ENSSSCT00000060491	CPSF7	GO:0003676(nucleic acid binding);GO:0003723(RNA binding);GO:0005634(nucleus);GO:0005737(cytoplasm);GO:0005847(mRNA cleavage and polyadenylation specificity factor complex);GO:0005849(mRNA cleavage factor complex);GO:0006397(mRNA processing);GO:0051262(protein tetramerization);GO:0051290(protein heterotetramerization);GO:0098789(pre-mRNA cleavage required for polyadenylation);GO:0110104(mRNA alter…	03015(mRNA surveillance pathway);03015(mRNA surveillance pathway)	1.58489e-09	0.367	1.02595	0.0369661	0.90573	up	16.6574	17.6436	16.4504	15.9354	16.6717	16.8603
chr2	ENSSSCG00000013083	ENSSSCT00000014301	CPSF7	GO:0003676(nucleic acid binding);GO:0003723(RNA binding);GO:0005634(nucleus);GO:0005737(cytoplasm);GO:0005847(mRNA cleavage and polyadenylation specificity factor complex);GO:0005849(mRNA cleavage factor complex);GO:0006397(mRNA processing);GO:0051262(protein tetramerization);GO:0051290(protein heterotetramerization);GO:0098789(pre-mRNA cleavage required for polyadenylation);GO:0110104(mRNA alter…	03015(mRNA surveillance pathway);03015(mRNA surveillance pathway)	0.00501187	-1.47	1.02595	0.0369661	0.90573	up	16.6574	17.6436	16.4504	15.9354	16.6717	16.8603
chr2	ENSSSCG00000013094	ENSSSCT00000014314	DDB1	GO:0003676(nucleic acid binding);GO:0003684(damaged DNA binding);GO:0005634(nucleus);GO:0005654(nucleoplasm);GO:0005737(cytoplasm);GO:0006281(DNA repair);GO:0006289(nucleotide-excision repair);GO:0006511(ubiquitin-dependent protein catabolic process);GO:0006974(cellular response to DNA damage stimulus);GO:0010498(proteasomal protein catabolic process);GO:0016055(Wnt signaling pathway);GO:0016567(…	03420(Nucleotide excision repair);04120(Ubiquitin mediated proteolysis);05161(Hepatitis B);05170(Human immunodeficiency virus 1 infection);05203(Viral carcinogenesis)	1.51356e-05	-0.309	1.04997	0.0703458	0.475813	up	77.1071	80.1667	78.8247	76.1763	73.4172	75.2689
chr2	ENSSSCG00000023379	ENSSSCT00000076208	UBE2L6	GO:0000151(ubiquitin ligase complex);GO:0000166(nucleotide binding);GO:0000209(protein polyubiquitination);GO:0005524(ATP binding);GO:0005634(nucleus);GO:0006511(ubiquitin-dependent protein catabolic process);GO:0016740(transferase activity);GO:0019787(ubiquitin-like protein transferase activity);GO:0019941(modification-dependent protein catabolic process);GO:0031625(ubiquitin protein ligase bind…	04120(Ubiquitin mediated proteolysis);05012(Parkinson disease);05012(Parkinson disease)	0.000831764	-0.184	2.92516	1.54851	5.12304e-101	up	32.4359	35.3151	32.8172	11.1851	12.1535	11.0418
chr2	ENSSSCG00000035585	ENSSSCT00000054154	ENSSSCG00000035585	NA	NA	3.16228e-18	-0.403	1.09879	0.135921	0.0887857	up	41.5131	38.8893	40.2244	37.4299	35.7199	36.6313
chr2	ENSSSCG00000013227	ENSSSCT00000053378	KBTBD4	NA	NA	7.24436e-07	-0.233	1.24519	0.316369	5.14926e-06	up	31.9593	30.3277	30.2571	24.9908	24.5875	24.7429
chr2	ENSSSCG00000013227	ENSSSCT00000014447	KBTBD4	NA	NA	2.0893e-06	-0.158	1.24519	0.316369	5.14926e-06	up	31.9593	30.3277	30.2571	24.9908	24.5875	24.7429
chr2	ENSSSCG00000013242	ENSSSCT00000014462	ACP2	GO:0001501(skeletal system development);GO:0003993(acid phosphatase activity);GO:0005764(lysosome);GO:0007040(lysosome organization);GO:0016020(membrane);GO:0016021(integral component of membrane);GO:0016311(dephosphorylation)	00740(Riboflavin metabolism);04142(Lysosome)	1.38038e-05	-0.256	1.09384	0.129403	0.373822	up	3.7397	4.01993	3.59304	3.31704	3.60633	3.45534
chr2	ENSSSCG00000013242	ENSSSCT00000014462	ACP2	GO:0001501(skeletal system development);GO:0003993(acid phosphatase activity);GO:0005764(lysosome);GO:0007040(lysosome organization);GO:0016020(membrane);GO:0016021(integral component of membrane);GO:0016311(dephosphorylation)	00740(Riboflavin metabolism);04142(Lysosome)	0.0125893	-1.08	1.09384	0.129403	0.373822	up	3.7397	4.01993	3.59304	3.31704	3.60633	3.45534
chr2	ENSSSCG00000013262	ENSSSCT00000059623	AMBRA1	GO:0000045(autophagosome assembly);GO:0000422(autophagy of mitochondrion);GO:0000423(mitophagy);GO:0005737(cytoplasm);GO:0005739(mitochondrion);GO:0005829(cytosol);GO:0005930(axoneme);GO:0006914(autophagy);GO:0008285(negative regulation of cell population proliferation);GO:0021915(neural tube development);GO:0031625(ubiquitin protein ligase binding);GO:0043231(intracellular membrane-bounded organ…	04137(Mitophagy - animal);04140(Autophagy - animal);04140(Autophagy - animal)	0.0316228	-0.827	1.29834	0.376673	3.23802e-06	up	12.1291	11.119	10.9601	8.67394	8.93499	8.7386
chr2	ENSSSCG00000013296	ENSSSCT00000051003	SLC1A2	GO:0005313(L-glutamate transmembrane transporter activity);GO:0005314(high-affinity glutamate transmembrane transporter activity);GO:0005886(plasma membrane);GO:0005887(integral component of plasma membrane);GO:0007399(nervous system development);GO:0007632(visual behavior);GO:0008509(anion transmembrane transporter activity);GO:0009416(response to light stimulus);GO:0009611(response to wounding)…	04721(Synaptic vesicle cycle);04724(Glutamatergic synapse);05014(Amyotrophic lateral sclerosis (ALS));05014(Amyotrophic lateral sclerosis (ALS))	0.000562341	0.475	2.31433	1.2106	5.50894e-34	up	4.15641	3.87162	4.1305	1.88214	1.78547	1.58598
chr2	ENSSSCG00000013320	ENSSSCT00000054342	PAX6	GO:0000122(negative regulation of transcription by RNA polymerase II);GO:0000132(establishment of mitotic spindle orientation);GO:0000790(nuclear chromatin);GO:0000976(transcription regulatory region sequence-specific DNA binding);GO:0000978(RNA polymerase II cis-regulatory region sequence-specific DNA binding);GO:0000979(RNA polymerase II core promoter sequence-specific DNA binding);GO:0000981(D…	04550(Signaling pathways regulating pluripotency of stem cells);04950(Maturity onset diabetes of the young);04950(Maturity onset diabetes of the young)	0.0162181	-0.67	1.22339	0.29088	0.168556	up	1.73827	1.69251	1.80778	1.3826	1.53525	1.36416
chr2	ENSSSCG00000013352	ENSSSCT00000058707	E2F8	GO:0000122(negative regulation of transcription by RNA polymerase II);GO:0000978(RNA polymerase II cis-regulatory region sequence-specific DNA binding);GO:0000981(DNA-binding transcription factor activity, RNA polymerase II-specific);GO:0000987(cis-regulatory region sequence-specific DNA binding);GO:0001217(DNA-binding transcription repressor activity);GO:0001227(DNA-binding transcription repress…	NA	0.00891251	-1.8	1.15381	0.2064	0.216724	up	3.88381	3.9271	3.61822	3.41652	3.41074	3.07833
chr2	ENSSSCG00000013361	ENSSSCT00000043753	ENSSSCG00000013361	GO:0003677(DNA binding);GO:0005730(nucleolus);GO:0006334(nucleosome assembly);GO:0006355(regulation of transcription, DNA-templated);GO:0010847(regulation of chromatin assembly);GO:0042393(histone binding);GO:0043486(histone exchange)	NA	0.0011749	-0.178	1.21709	0.283434	0.00491193	up	8.21859	7.87964	8.83044	6.71704	7.08803	6.67715
chr2	ENSSSCG00000037358	ENSSSCT00000088018	HPS5	GO:0005576(extracellular region);GO:0006953(acute-phase response);GO:0010629(negative regulation of gene expression);GO:0010739(positive regulation of protein kinase A signaling);GO:0033138(positive regulation of peptidyl-serine phosphorylation);GO:0034364(high-density lipoprotein particle);GO:0044242(cellular lipid catabolic process);GO:0045892(negative regulation of transcription, DNA-templated…	NA	0.000380189	-0.149	1.1179	0.160794	0.0679106	up	17.6025	16.8594	18.5871	15.4805	16.8322	15.1414
chr2	ENSSSCG00000037358	ENSSSCT00000078079	HPS5	GO:0005576(extracellular region);GO:0006953(acute-phase response);GO:0010629(negative regulation of gene expression);GO:0010739(positive regulation of protein kinase A signaling);GO:0033138(positive regulation of peptidyl-serine phosphorylation);GO:0034364(high-density lipoprotein particle);GO:0044242(cellular lipid catabolic process);GO:0045892(negative regulation of transcription, DNA-templated…	NA	0.0131826	1.9	1.1179	0.160794	0.0679106	up	17.6025	16.8594	18.5871	15.4805	16.8322	15.1414
chr2	ENSSSCG00000013389	ENSSSCT00000052930	CYP2R1	GO:0004497(monooxygenase activity);GO:0005506(iron ion binding);GO:0005737(cytoplasm);GO:0006082(organic acid metabolic process);GO:0006805(xenobiotic metabolic process);GO:0008395(steroid hydroxylase activity);GO:0016020(membrane);GO:0016021(integral component of membrane);GO:0016491(oxidoreductase activity);GO:0016705(oxidoreductase activity, acting on paired donors, with incorporation or reduc…	00100(Steroid biosynthesis);00100(Steroid biosynthesis)	0.00223872	-0.392	1.1111	0.151984	0.427066	up	2.75083	2.5344	2.94756	2.24727	2.53415	2.6282
chr2	ENSSSCG00000013410	ENSSSCT00000068964	SWAP70	GO:0003677(DNA binding);GO:0005524(ATP binding);GO:0005634(nucleus);GO:0005737(cytoplasm);GO:0005886(plasma membrane);GO:0007204(positive regulation of cytosolic calcium ion concentration);GO:0008064(regulation of actin polymerization or depolymerization);GO:0015629(actin cytoskeleton);GO:0016444(somatic cell DNA recombination);GO:0030835(negative regulation of actin filament depolymerization);GO…	NA	0.0165959	-1.2	1.03718	0.0526706	0.820524	up	7.63541	6.91806	6.90266	7.15316	6.65548	6.87828
chr2	ENSSSCG00000034569	ENSSSCT00000070139	OBSCN	GO:0000166(nucleotide binding);GO:0004672(protein kinase activity);GO:0004674(protein serine/threonine kinase activity);GO:0005085(guanyl-nucleotide exchange factor activity);GO:0005524(ATP binding);GO:0005829(cytosol);GO:0005886(plasma membrane);GO:0006468(protein phosphorylation);GO:0014704(intercalated disc);GO:0016301(kinase activity);GO:0016310(phosphorylation);GO:0016604(nuclear body);GO:00…	NA	0.0489779	-0.313	1.20111	0.264362	0.000680146	up	10.3944	9.73563	9.04785	8.62428	7.89375	7.7745
chr2	ENSSSCG00000034569	ENSSSCT00000070139	OBSCN	GO:0000166(nucleotide binding);GO:0004672(protein kinase activity);GO:0004674(protein serine/threonine kinase activity);GO:0005085(guanyl-nucleotide exchange factor activity);GO:0005524(ATP binding);GO:0005829(cytosol);GO:0005886(plasma membrane);GO:0006468(protein phosphorylation);GO:0014704(intercalated disc);GO:0016301(kinase activity);GO:0016310(phosphorylation);GO:0016604(nuclear body);GO:00…	NA	0.000186209	0.706	1.20111	0.264362	0.000680146	up	10.3944	9.73563	9.04785	8.62428	7.89375	7.7745
chr2	ENSSSCG00000034569	ENSSSCT00000070139	OBSCN	GO:0000166(nucleotide binding);GO:0004672(protein kinase activity);GO:0004674(protein serine/threonine kinase activity);GO:0005085(guanyl-nucleotide exchange factor activity);GO:0005524(ATP binding);GO:0005829(cytosol);GO:0005886(plasma membrane);GO:0006468(protein phosphorylation);GO:0014704(intercalated disc);GO:0016301(kinase activity);GO:0016310(phosphorylation);GO:0016604(nuclear body);GO:00…	NA	0.0467735	-0.336	1.20111	0.264362	0.000680146	up	10.3944	9.73563	9.04785	8.62428	7.89375	7.7745
chr2	ENSSSCG00000034569	ENSSSCT00000070139	OBSCN	GO:0000166(nucleotide binding);GO:0004672(protein kinase activity);GO:0004674(protein serine/threonine kinase activity);GO:0005085(guanyl-nucleotide exchange factor activity);GO:0005524(ATP binding);GO:0005829(cytosol);GO:0005886(plasma membrane);GO:0006468(protein phosphorylation);GO:0014704(intercalated disc);GO:0016301(kinase activity);GO:0016310(phosphorylation);GO:0016604(nuclear body);GO:00…	NA	3.0903e-07	-1.09	1.20111	0.264362	0.000680146	up	10.3944	9.73563	9.04785	8.62428	7.89375	7.7745
chr2	ENSSSCG00000025900	ENSSSCT00000024205	SH3BP5L	GO:0004860(protein kinase inhibitor activity);GO:0005737(cytoplasm);GO:0017112(Rab guanyl-nucleotide exchange factor activity);GO:0035556(intracellular signal transduction);GO:0061099(negative regulation of protein tyrosine kinase activity);GO:0061099(negative regulation of protein tyrosine kinase activity)	NA	8.12831e-05	-0.371	1.20269	0.266269	0.00116796	up	11.5043	12.4556	12.2061	9.84488	10.1667	10.0592
chr2	ENSSSCG00000036756	ENSSSCT00000079747	ZNF496	GO:0003676(nucleic acid binding);GO:0003677(DNA binding);GO:0005634(nucleus);GO:0006355(regulation of transcription, DNA-templated);GO:0045893(positive regulation of transcription, DNA-templated);GO:0046872(metal ion binding);GO:0046872(metal ion binding)	NA	0.00114815	-0.238	1.0592	0.0829753	0.591081	up	6.86137	7.28449	6.85538	6.76021	6.34253	6.72471
chr2	ENSSSCG00000035650	ENSSSCT00000085982	ENSSSCG00000035650	GO:0005615(extracellular space);GO:0009897(external side of plasma membrane);GO:0016020(membrane);GO:0016021(integral component of membrane);GO:0016021(integral component of membrane)	04144(Endocytosis);04145(Phagosome);04218(Cellular senescence);04514(Cell adhesion molecules (CAMs));04612(Antigen processing and presentation);04650(Natural killer cell mediated cytotoxicity);04940(Type I diabetes mellitus);05163(Human cytomegalovirus infection);05165(Human papillomavirus infection);05166(Human T-cell leukemia virus 1 infection);05167(Kaposi sarcoma-associated herpesvirus infect…	0.0102329	-0.116	1.011	0.0157761	0.848432	up	5.23515	5.50123	5.20891	5.14682	5.29552	5.32954
chr2	ENSSSCG00000035650	ENSSSCT00000038884	ENSSSCG00000035650	GO:0005615(extracellular space);GO:0009897(external side of plasma membrane);GO:0016020(membrane);GO:0016021(integral component of membrane);GO:0016021(integral component of membrane)	04144(Endocytosis);04145(Phagosome);04218(Cellular senescence);04514(Cell adhesion molecules (CAMs));04612(Antigen processing and presentation);04650(Natural killer cell mediated cytotoxicity);04940(Type I diabetes mellitus);05163(Human cytomegalovirus infection);05165(Human papillomavirus infection);05166(Human T-cell leukemia virus 1 infection);05167(Kaposi sarcoma-associated herpesvirus infect…	0.000331131	0.696	1.011	0.0157761	0.848432	up	5.23515	5.50123	5.20891	5.14682	5.29552	5.32954
chr2	ENSSSCG00000014538	ENSSSCT00000039434	MGAT1	GO:0000139(Golgi membrane);GO:0001701(in utero embryonic development);GO:0003827(alpha-1,3-mannosylglycoprotein 2-beta-N-acetylglucosaminyltransferase activity);GO:0005794(Golgi apparatus);GO:0006049(UDP-N-acetylglucosamine catabolic process);GO:0006486(protein glycosylation);GO:0006487(protein N-linked glycosylation);GO:0008375(acetylglucosaminyltransferase activity);GO:0016020(membrane);GO:0016…	00510(N-Glycan biosynthesis);00510(N-Glycan biosynthesis)	0.00891251	-0.526	1.04537	0.0640088	0.584659	up	23.5219	24.0943	24.2522	23.2973	22.1692	23.283
chr2	ENSSSCG00000013930	ENSSSCT00000041308	ATP13A1	GO:0000166(nucleotide binding);GO:0005524(ATP binding);GO:0006812(cation transport);GO:0006874(cellular calcium ion homeostasis);GO:0016020(membrane);GO:0016021(integral component of membrane);GO:0016887(ATPase activity);GO:0046872(metal ion binding);GO:0046872(metal ion binding)	NA	6.30957e-05	-0.357	1.26364	0.337582	0.0006708	up	19.4439	18.0953	17.7672	15.3733	16.0804	12.3139
chr2	ENSSSCG00000013930	ENSSSCT00000041308	ATP13A1	GO:0000166(nucleotide binding);GO:0005524(ATP binding);GO:0006812(cation transport);GO:0006874(cellular calcium ion homeostasis);GO:0016020(membrane);GO:0016021(integral component of membrane);GO:0016887(ATPase activity);GO:0046872(metal ion binding);GO:0046872(metal ion binding)	NA	8.70964e-05	-0.334	1.26364	0.337582	0.0006708	up	19.4439	18.0953	17.7672	15.3733	16.0804	12.3139
chr2	ENSSSCG00000013933	ENSSSCT00000025987	PBX4	GO:0001654(eye development);GO:0001741(XY body);GO:0003677(DNA binding);GO:0003700(DNA-binding transcription factor activity);GO:0005634(nucleus);GO:0006355(regulation of transcription, DNA-templated);GO:0007420(brain development);GO:0009887(animal organ morphogenesis);GO:0043565(sequence-specific DNA binding);GO:0048568(embryonic organ development);GO:0048666(neuron development)	NA	0.000338844	-0.792	1.10837	0.14844	0.545533	up	2.71248	2.98497	2.91814	2.70728	2.41291	2.65302
chr2	ENSSSCG00000034887	ENSSSCT00000050269	HAPLN4	GO:0001501(skeletal system development);GO:0005540(hyaluronic acid binding);GO:0005576(extracellular region);GO:0005789(endoplasmic reticulum membrane);GO:0007155(cell adhesion);GO:0007417(central nervous system development);GO:0016020(membrane);GO:0016021(integral component of membrane);GO:0019216(regulation of lipid metabolic process);GO:0031012(extracellular matrix);GO:0033116(endoplasmic reti…	NA	2.95121e-07	-0.148	1.0124	0.0177789	0.850757	up	30.4507	31.1158	30.5646	31.3298	28.8564	30.8164
chr2	ENSSSCG00000030351	ENSSSCT00000024232	MEF2B	GO:0000976(transcription regulatory region sequence-specific DNA binding);GO:0000977(RNA polymerase II regulatory region sequence-specific DNA binding);GO:0000978(RNA polymerase II cis-regulatory region sequence-specific DNA binding);GO:0000981(DNA-binding transcription factor activity, RNA polymerase II-specific);GO:0001228(DNA-binding transcription activator activity, RNA polymerase II-specific…	04022(cGMP-PKG signaling pathway);04371(Apelin signaling pathway);04371(Apelin signaling pathway)	9.54993e-06	-0.872	1.57269	0.653239	1	up	0.296468	0.294396	0.133483	0.153503	0.0485292	0.258545
chr2	ENSSSCG00000030351	ENSSSCT00000040075	MEF2B	GO:0000976(transcription regulatory region sequence-specific DNA binding);GO:0000977(RNA polymerase II regulatory region sequence-specific DNA binding);GO:0000978(RNA polymerase II cis-regulatory region sequence-specific DNA binding);GO:0000981(DNA-binding transcription factor activity, RNA polymerase II-specific);GO:0001228(DNA-binding transcription activator activity, RNA polymerase II-specific…	04022(cGMP-PKG signaling pathway);04371(Apelin signaling pathway);04371(Apelin signaling pathway)	0.00446684	-0.487	1.57269	0.653239	1	up	0.296468	0.294396	0.133483	0.153503	0.0485292	0.258545
chr2	ENSSSCG00000013905	ENSSSCT00000015191	FKBP8	GO:0000413(protein peptidyl-prolyl isomerization);GO:0001708(cell fate specification);GO:0001933(negative regulation of protein phosphorylation);GO:0003755(peptidyl-prolyl cis-trans isomerase activity);GO:0005515(protein binding);GO:0005737(cytoplasm);GO:0005739(mitochondrion);GO:0005740(mitochondrial envelope);GO:0005783(endoplasmic reticulum);GO:0005829(cytosol);GO:0006457(protein folding);GO:0…	NA	5.24807e-07	-0.336	1.07994	0.110952	0.249466	up	35.3864	36.3799	35.2657	30.9189	32.7431	35.4471
chr2	ENSSSCG00000040181	ENSSSCT00000056770	ELL	GO:0001701(in utero embryonic development);GO:0005634(nucleus);GO:0006366(transcription by RNA polymerase II);GO:0006368(transcription elongation from RNA polymerase II promoter);GO:0008023(transcription elongation factor complex);GO:0010923(negative regulation of phosphatase activity);GO:0015030(Cajal body);GO:0016607(nuclear speck);GO:0019902(phosphatase binding);GO:0032968(positive regulation …	NA	1.1749e-05	-0.445	1.15453	0.207304	0.0816222	up	7.52924	8.42458	7.37592	6.45717	7.02569	6.72429
chr2	ENSSSCG00000013873	ENSSSCT00000015156	NR2F6	GO:0000122(negative regulation of transcription by RNA polymerase II);GO:0000977(RNA polymerase II regulatory region sequence-specific DNA binding);GO:0000978(RNA polymerase II cis-regulatory region sequence-specific DNA binding);GO:0001227(DNA-binding transcription repressor activity, RNA polymerase II-specific);GO:0003677(DNA binding);GO:0003700(DNA-binding transcription factor activity);GO:000…	NA	0.00158489	-0.132	1.22249	0.289828	0.000121973	up	42.9408	42.7677	42.4619	35.1604	33.2736	36.4094
chr2	ENSSSCG00000013861	ENSSSCT00000015140	SLC35E1	GO:0005794(Golgi apparatus);GO:0015297(antiporter activity);GO:0016020(membrane);GO:0016021(integral component of membrane);GO:0022857(transmembrane transporter activity);GO:0055085(transmembrane transport);GO:0055085(transmembrane transport)	NA	0.0223872	-0.451	1.15644	0.209688	0.0126646	up	8.47404	7.81628	8.57759	7.22275	6.98436	7.29678
chr2	ENSSSCG00000013861	ENSSSCT00000015140	SLC35E1	GO:0005794(Golgi apparatus);GO:0015297(antiporter activity);GO:0016020(membrane);GO:0016021(integral component of membrane);GO:0022857(transmembrane transporter activity);GO:0055085(transmembrane transport);GO:0055085(transmembrane transport)	NA	0.00371535	-0.379	1.15644	0.209688	0.0126646	up	8.47404	7.81628	8.57759	7.22275	6.98436	7.29678
chr2	ENSSSCG00000013857	ENSSSCT00000063483	EPS15L1	GO:0005509(calcium ion binding);GO:0006897(endocytosis);GO:0016197(endosomal transport);GO:0030132(clathrin coat of coated pit);GO:0030132(clathrin coat of coated pit)	04144(Endocytosis);04144(Endocytosis)	0.0234423	-0.795	1.05391	0.0757513	0.635474	up	6.78663	6.95413	6.21113	6.41804	6.01475	6.49851
chr2	ENSSSCG00000013838	ENSSSCT00000088072	AKAP8L	GO:0000785(chromatin);GO:0003677(DNA binding);GO:0005521(lamin binding);GO:0005634(nucleus);GO:0005737(cytoplasm);GO:0006397(mRNA processing);GO:0007076(mitotic chromosome condensation);GO:0010793(regulation of mRNA export from nucleus);GO:0016301(kinase activity);GO:0016310(phosphorylation);GO:0016363(nuclear matrix);GO:0016607(nuclear speck);GO:0031065(positive regulation of histone deacetylati…	NA	0.0416869	-0.675	1.4602	0.546165	1.47536e-06	up	7.48188	9.91554	8.81728	6.19458	6.09245	5.66581
chr2	ENSSSCG00000013837	ENSSSCT00000015115	AKAP8	GO:0000793(condensed chromosome);GO:0001939(female pronucleus);GO:0003677(DNA binding);GO:0005634(nucleus);GO:0005654(nucleoplasm);GO:0005730(nucleolus);GO:0007076(mitotic chromosome condensation);GO:0016363(nuclear matrix);GO:0031065(positive regulation of histone deacetylation);GO:0032720(negative regulation of tumor necrosis factor production);GO:0033127(regulation of histone phosphorylation);…	NA	0.000354813	0.387	1.12181	0.165823	0.0368971	up	29.5437	30.4986	31.0012	27.5541	25.8777	27.7261
chr2	ENSSSCG00000022227	ENSSSCT00000027972	BRD4	GO:0000083(regulation of transcription involved in G1/S transition of mitotic cell cycle);GO:0000794(condensed nuclear chromosome);GO:0002039(p53 binding);GO:0003682(chromatin binding);GO:0003712(transcription coregulator activity);GO:0005634(nucleus);GO:0005654(nucleoplasm);GO:0006325(chromatin organization);GO:0006468(protein phosphorylation);GO:0008353(RNA polymerase II CTD heptapeptide repeat…	NA	0.0229087	-0.223	1.14236	0.192014	0.0155934	up	19.5467	19.8088	17.3431	16.6847	15.8922	17.0561
chr2	ENSSSCG00000022227	ENSSSCT00000027972	BRD4	GO:0000083(regulation of transcription involved in G1/S transition of mitotic cell cycle);GO:0000794(condensed nuclear chromosome);GO:0002039(p53 binding);GO:0003682(chromatin binding);GO:0003712(transcription coregulator activity);GO:0005634(nucleus);GO:0005654(nucleoplasm);GO:0006325(chromatin organization);GO:0006468(protein phosphorylation);GO:0008353(RNA polymerase II CTD heptapeptide repeat…	NA	1.47911e-10	-0.29	1.14236	0.192014	0.0155934	up	19.5467	19.8088	17.3431	16.6847	15.8922	17.0561
chr2	ENSSSCG00000013773	ENSSSCT00000053432	ADGRL1	GO:0004888(transmembrane signaling receptor activity);GO:0004930(G protein-coupled receptor activity);GO:0005886(plasma membrane);GO:0005887(integral component of plasma membrane);GO:0007157(heterophilic cell-cell adhesion via plasma membrane cell adhesion molecules);GO:0007166(cell surface receptor signaling pathway);GO:0007186(G protein-coupled receptor signaling pathway);GO:0007189(adenylate c…	NA	2.81838e-05	-0.293	1.54912	0.631447	1.67123e-12	up	9.94263	9.91324	9.691	6.13412	6.43869	6.50054
chr2	ENSSSCG00000013772	ENSSSCT00000045769	ASF1B	GO:0000785(chromatin);GO:0000790(nuclear chromatin);GO:0001835(blastocyst hatching);GO:0005634(nucleus);GO:0005654(nucleoplasm);GO:0006333(chromatin assembly or disassembly);GO:0006334(nucleosome assembly);GO:0006335(DNA replication-dependent nucleosome assembly);GO:0006336(DNA replication-independent nucleosome assembly);GO:0032991(protein-containing complex);GO:0042393(histone binding);GO:00423…	NA	7.24436e-10	-0.37	1.23648	0.306234	0.000741064	up	27.8779	27.8431	27.2883	22.5275	22.0631	22.5432
chr2	ENSSSCG00000013764	ENSSSCT00000015038	RFX1	GO:0000978(RNA polymerase II cis-regulatory region sequence-specific DNA binding);GO:0003677(DNA binding);GO:0003700(DNA-binding transcription factor activity);GO:0005634(nucleus);GO:0005654(nucleoplasm);GO:0006355(regulation of transcription, DNA-templated);GO:0006357(regulation of transcription by RNA polymerase II);GO:0043231(intracellular membrane-bounded organelle);GO:1990837(sequence-specif…	NA	0.0275423	-0.492	1.05375	0.075536	0.678718	up	5.16461	5.77825	5.47943	5.33912	5.28671	4.95876
chr2	ENSSSCG00000013764	ENSSSCT00000015038	RFX1	GO:0000978(RNA polymerase II cis-regulatory region sequence-specific DNA binding);GO:0003677(DNA binding);GO:0003700(DNA-binding transcription factor activity);GO:0005634(nucleus);GO:0005654(nucleoplasm);GO:0006355(regulation of transcription, DNA-templated);GO:0006357(regulation of transcription by RNA polymerase II);GO:0043231(intracellular membrane-bounded organelle);GO:1990837(sequence-specif…	NA	0.030903	0.548	1.05375	0.075536	0.678718	up	5.16461	5.77825	5.47943	5.33912	5.28671	4.95876
chr2	ENSSSCG00000013734	ENSSSCT00000039499	HOOK2	GO:0005737(cytoplasm);GO:0005813(centrosome);GO:0005829(cytosol);GO:0007032(endosome organization);GO:0007040(lysosome organization);GO:0008017(microtubule binding);GO:0008333(endosome to lysosome transport);GO:0030705(cytoskeleton-dependent intracellular transport);GO:0030897(HOPS complex);GO:0031122(cytoplasmic microtubule organization);GO:0042802(identical protein binding);GO:0043231(intracell…	NA	1.7378e-08	0.448	1.00426	0.00613619	0.866391	up	2.68297	2.35471	2.70841	2.58042	2.61938	2.51342
chr2	ENSSSCG00000013634	ENSSSCT00000041551	YIPF2	GO:0000138(Golgi trans cisterna);GO:0005794(Golgi apparatus);GO:0005797(Golgi medial cisterna);GO:0005802(trans-Golgi network);GO:0010008(endosome membrane);GO:0016020(membrane);GO:0016021(integral component of membrane);GO:0016192(vesicle-mediated transport);GO:0017137(Rab GTPase binding);GO:0030133(transport vesicle);GO:0031902(late endosome membrane);GO:0031902(late endosome membrane)	NA	5.01187e-14	0.751	1.1958	0.257974	0.0222761	up	7.19635	7.50833	7.36154	5.87188	5.64675	6.9345
chr2	ENSSSCG00000037146	ENSSSCT00000054633	SWSAP1	GO:0000724(double-strand break repair via homologous recombination);GO:0003697(single-stranded DNA binding);GO:0016887(ATPase activity);GO:0050821(protein stabilization);GO:0097196(Shu complex)	NA	0.0436516	-0.732	1.15566	0.208715	0.363434	up	4.08573	4.11137	2.91631	3.06337	3.07095	3.48221
chr2	ENSSSCG00000013717	ENSSSCT00000014989	ENSSSCG00000013717	GO:0000977(RNA polymerase II regulatory region sequence-specific DNA binding);GO:0003676(nucleic acid binding);GO:0005634(nucleus);GO:0006355(regulation of transcription, DNA-templated);GO:0006357(regulation of transcription by RNA polymerase II);GO:0046872(metal ion binding)	05168(Herpes simplex virus 1 infection)	0.0199526	2.4	1.03605	0.0510869	0.948084	up	0.123376	0.0549488	0.108715	0.124819	0.073177	0.0790577
chr2	ENSSSCG00000013717	ENSSSCT00000014989	ENSSSCG00000013717	GO:0000977(RNA polymerase II regulatory region sequence-specific DNA binding);GO:0003676(nucleic acid binding);GO:0005634(nucleus);GO:0006355(regulation of transcription, DNA-templated);GO:0006357(regulation of transcription by RNA polymerase II);GO:0046872(metal ion binding)	05168(Herpes simplex virus 1 infection)	0.0288403	2.94	1.03605	0.0510869	0.948084	up	0.123376	0.0549488	0.108715	0.124819	0.073177	0.0790577
chr2	ENSSSCG00000032833	ENSSSCT00000043265	CD320	GO:0005509(calcium ion binding);GO:0005783(endoplasmic reticulum);GO:0005886(plasma membrane);GO:0005887(integral component of plasma membrane);GO:0015889(cobalamin transport);GO:0016020(membrane);GO:0016021(integral component of membrane);GO:0030890(positive regulation of B cell proliferation);GO:0031296(B cell costimulation);GO:0031419(cobalamin binding)	NA	3.16228e-11	-0.936	1.28002	0.35617	0.0319475	up	11.3488	12.7803	13.7964	9.04883	9.76118	10.8188
chr2	ENSSSCG00000031115	ENSSSCT00000046929	CD70	GO:0005164(tumor necrosis factor receptor binding);GO:0006955(immune response);GO:0016020(membrane);GO:0016021(integral component of membrane);GO:0033209(tumor necrosis factor-mediated signaling pathway)	04060(Cytokine-cytokine receptor interaction)	7.07946e-07	-0.283	1.13968	0.18863	0.0165449	up	25.5745	26.2381	25.8558	23.0809	22.517	22.5513
chr2	ENSSSCG00000013545	ENSSSCT00000014793	TUBB4A	GO:0000166(nucleotide binding);GO:0000226(microtubule cytoskeleton organization);GO:0000278(mitotic cell cycle);GO:0003924(GTPase activity);GO:0005200(structural constituent of cytoskeleton);GO:0005509(calcium ion binding);GO:0005525(GTP binding);GO:0005737(cytoplasm);GO:0005856(cytoskeleton);GO:0005874(microtubule);GO:0005929(cilium);GO:0005930(axoneme);GO:0007010(cytoskeleton organization);GO:0…	04145(Phagosome);04540(Gap junction)	0.00794328	-0.0849	1.38803	0.473041	0.000857214	up	3.23777	3.05482	3.2177	2.13031	2.24205	2.47927
chr2	ENSSSCG00000013545	ENSSSCT00000014793	TUBB4A	GO:0000166(nucleotide binding);GO:0000226(microtubule cytoskeleton organization);GO:0000278(mitotic cell cycle);GO:0003924(GTPase activity);GO:0005200(structural constituent of cytoskeleton);GO:0005509(calcium ion binding);GO:0005525(GTP binding);GO:0005737(cytoplasm);GO:0005856(cytoskeleton);GO:0005874(microtubule);GO:0005929(cilium);GO:0005930(axoneme);GO:0007010(cytoskeleton organization);GO:0…	04145(Phagosome);04540(Gap junction)	3.31131e-05	-0.223	1.38803	0.473041	0.000857214	up	3.23777	3.05482	3.2177	2.13031	2.24205	2.47927
chr2	ENSSSCG00000013538	ENSSSCT00000055256	KHSRP	GO:0003676(nucleic acid binding);GO:0003723(RNA binding);GO:0003729(mRNA binding);GO:0005634(nucleus);GO:0005654(nucleoplasm);GO:0005737(cytoplasm);GO:0006355(regulation of transcription, DNA-templated);GO:0006402(mRNA catabolic process);GO:0010468(regulation of gene expression);GO:0010494(cytoplasmic stress granule);GO:0010586(miRNA metabolic process);GO:0010989(negative regulation of low-densit…	NA	0.000363078	0.0799	1.06504	0.0909099	0.294527	up	82.3894	86.0309	85.7113	78.1176	79.9856	80.5087
chr2	ENSSSCG00000013538	ENSSSCT00000055256	KHSRP	GO:0003676(nucleic acid binding);GO:0003723(RNA binding);GO:0003729(mRNA binding);GO:0005634(nucleus);GO:0005654(nucleoplasm);GO:0005737(cytoplasm);GO:0006355(regulation of transcription, DNA-templated);GO:0006402(mRNA catabolic process);GO:0010468(regulation of gene expression);GO:0010494(cytoplasmic stress granule);GO:0010586(miRNA metabolic process);GO:0010989(negative regulation of low-densit…	NA	0.00281838	0.126	1.06504	0.0909099	0.294527	up	82.3894	86.0309	85.7113	78.1176	79.9856	80.5087
chr2	ENSSSCG00000023969	ENSSSCT00000047259	ACER1	GO:0005783(endoplasmic reticulum);GO:0006629(lipid metabolic process);GO:0006665(sphingolipid metabolic process);GO:0006672(ceramide metabolic process);GO:0008544(epidermis development);GO:0010446(response to alkaline pH);GO:0016020(membrane);GO:0016021(integral component of membrane);GO:0016787(hydrolase activity);GO:0016811(hydrolase activity, acting on carbon-nitrogen (but not peptide) bonds, …	00600(Sphingolipid metabolism);04071(Sphingolipid signaling pathway)	0.0223872	1.57	1.91446	0.936936	1	up	0.193437	0.266756	0.242731	0.106206	0.086034	0.174926
chr2	ENSSSCG00000013534	ENSSSCT00000047241	MLLT1	GO:0001650(fibrillar center);GO:0005634(nucleus);GO:0005654(nucleoplasm);GO:0005829(cytosol);GO:0006355(regulation of transcription, DNA-templated);GO:0006469(negative regulation of protein kinase activity);GO:0008023(transcription elongation factor complex);GO:0008023(transcription elongation factor complex)	05202(Transcriptional misregulation in cancer);05202(Transcriptional misregulation in cancer)	0.000758578	-0.264	1.23342	0.30267	1.46759e-05	up	28.7884	29.1913	27.9377	23.746	23.0774	22.8343
chr2	ENSSSCG00000013523	ENSSSCT00000072316	SAFB2	GO:0003676(nucleic acid binding);GO:0003723(RNA binding);GO:0005634(nucleus);GO:0005654(nucleoplasm);GO:0006355(regulation of transcription, DNA-templated);GO:0006357(regulation of transcription by RNA polymerase II);GO:0016604(nuclear body);GO:0042802(identical protein binding);GO:0043231(intracellular membrane-bounded organelle);GO:0043565(sequence-specific DNA binding);GO:0050684(regulation of…	NA	0.00630957	-0.629	1.2687	0.343347	0.000230593	up	3.65727	3.69766	3.70291	3.00332	2.76578	2.9468
chr2	ENSSSCG00000024771	ENSSSCT00000039816	TICAM1	GO:0002281(macrophage activation involved in immune response);GO:0002376(immune system process);GO:0002735(positive regulation of myeloid dendritic cell cytokine production);GO:0002756(MyD88-independent toll-like receptor signaling pathway);GO:0005737(cytoplasm);GO:0005739(mitochondrion);GO:0005776(autophagosome);GO:0005829(cytosol);GO:0006915(apoptotic process);GO:0006954(inflammatory response);…	04064(NF-kappa B signaling pathway);04217(Necroptosis);04620(Toll-like receptor signaling pathway);04621(NOD-like receptor signaling pathway);05133(Pertussis);05142(Chagas disease (American trypanosomiasis));05160(Hepatitis C);05161(Hepatitis B);05164(Influenza A);05165(Human papillomavirus infection);05167(Kaposi sarcoma-associated herpesvirus infection);05168(Herpes simplex virus 1 infection);0…	1.44544e-06	0.428	1.0833	0.115436	0.492331	up	5.62523	5.97063	5.98284	5.21141	5.33032	5.68522
chr2	ENSSSCG00000024771	ENSSSCT00000039816	TICAM1	GO:0002281(macrophage activation involved in immune response);GO:0002376(immune system process);GO:0002735(positive regulation of myeloid dendritic cell cytokine production);GO:0002756(MyD88-independent toll-like receptor signaling pathway);GO:0005737(cytoplasm);GO:0005739(mitochondrion);GO:0005776(autophagosome);GO:0005829(cytosol);GO:0006915(apoptotic process);GO:0006954(inflammatory response);…	04064(NF-kappa B signaling pathway);04217(Necroptosis);04620(Toll-like receptor signaling pathway);04621(NOD-like receptor signaling pathway);05133(Pertussis);05142(Chagas disease (American trypanosomiasis));05160(Hepatitis C);05161(Hepatitis B);05164(Influenza A);05165(Human papillomavirus infection);05167(Kaposi sarcoma-associated herpesvirus infection);05168(Herpes simplex virus 1 infection);0…	0.018197	0.278	1.0833	0.115436	0.492331	up	5.62523	5.97063	5.98284	5.21141	5.33032	5.68522
chr2	ENSSSCG00000026063	ENSSSCT00000030752	DPP9	GO:0005829(cytosol);GO:0005874(microtubule);GO:0005886(plasma membrane);GO:0006508(proteolysis);GO:0008236(serine-type peptidase activity);GO:0031252(cell leading edge);GO:0042802(identical protein binding);GO:0042802(identical protein binding)	NA	0.0338844	-0.204	1.06404	0.0895507	0.332582	up	24.929	25.028	24.2023	23.1609	23.0569	23.4783
chr2	ENSSSCG00000035176	ENSSSCT00000040149	SEMA6B	GO:0001755(neural crest cell migration);GO:0005615(extracellular space);GO:0005887(integral component of plasma membrane);GO:0007275(multicellular organism development);GO:0007399(nervous system development);GO:0007411(axon guidance);GO:0016020(membrane);GO:0016021(integral component of membrane);GO:0030154(cell differentiation);GO:0030215(semaphorin receptor binding);GO:0030335(positive regulati…	04360(Axon guidance)	0.0275423	-0.57	2.20426	1.14029	1.11303e-26	up	4.59582	5.14557	4.86871	2.29269	2.16054	2.17489
chr2	ENSSSCG00000032170	ENSSSCT00000067222	DAPK3	GO:0000166(nucleotide binding);GO:0004672(protein kinase activity);GO:0004674(protein serine/threonine kinase activity);GO:0005524(ATP binding);GO:0005634(nucleus);GO:0005654(nucleoplasm);GO:0005737(cytoplasm);GO:0006468(protein phosphorylation);GO:0006915(apoptotic process);GO:0007346(regulation of mitotic cell cycle);GO:0008360(regulation of cell shape);GO:0016605(PML body);GO:0017048(Rho GTPas…	04140(Autophagy - animal);05200(Pathways in cancer);05219(Bladder cancer)	4.36516e-05	0.112	1.27024	0.345102	4.80314e-08	up	25.2275	24.7943	25.2405	19.7821	19.3034	20.165
chr2	ENSSSCG00000013492	ENSSSCT00000040504	APBA3	GO:0001540(amyloid-beta binding);GO:0001701(in utero embryonic development);GO:0004857(enzyme inhibitor activity);GO:0005737(cytoplasm);GO:0005886(plasma membrane);GO:0007268(chemical synaptic transmission);GO:0010468(regulation of gene expression);GO:0019899(enzyme binding);GO:0043086(negative regulation of catalytic activity);GO:0043197(dendritic spine);GO:0045202(synapse);GO:0048471(perinuclea…	NA	0.0109648	-0.139	1.0132	0.0189205	0.929306	up	5.25368	5.47915	5.2357	5.21372	5.10352	5.44323
chr2	ENSSSCG00000032085	ENSSSCT00000037250	CACTIN	GO:0001933(negative regulation of protein phosphorylation);GO:0005634(nucleus);GO:0005654(nucleoplasm);GO:0005681(spliceosomal complex);GO:0005737(cytoplasm);GO:0005829(cytosol);GO:0010468(regulation of gene expression);GO:0016607(nuclear speck);GO:0031665(negative regulation of lipopolysaccharide-mediated signaling pathway);GO:0032088(negative regulation of NF-kappaB transcription factor activit…	NA	0.00724436	-0.347	1.00354	0.00509692	0.772157	up	14.516	14.236	14.7657	14.4298	14.6594	14.2751
chr2	ENSSSCG00000026784	ENSSSCT00000062794	LMNB2	GO:0005634(nucleus);GO:0005635(nuclear envelope);GO:0005638(lamin filament);GO:0005882(intermediate filament);GO:0031965(nuclear membrane);GO:0042802(identical protein binding);GO:0042802(identical protein binding)	04210(Apoptosis);04210(Apoptosis)	0.0128825	-0.293	1.07351	0.102334	0.203569	up	41.1463	42.2468	41.4338	38.91	38.9304	38.4388
chr2	ENSSSCG00000013444	ENSSSCT00000014688	BTBD2	GO:0000932(P-body);GO:0005737(cytoplasm);GO:0005829(cytosol);GO:0022008(neurogenesis)	NA	1.99526e-15	1.2	1.0575	0.0806552	0.421848	up	42.6358	44.4819	43.2574	40.1809	40.5773	42.5281
chr2	ENSSSCG00000024672	ENSSSCT00000029522	KLF16	GO:0000122(negative regulation of transcription by RNA polymerase II);GO:0000976(transcription regulatory region sequence-specific DNA binding);GO:0000978(RNA polymerase II cis-regulatory region sequence-specific DNA binding);GO:0000981(DNA-binding transcription factor activity, RNA polymerase II-specific);GO:0001227(DNA-binding transcription repressor activity, RNA polymerase II-specific);GO:000…	NA	7.94328e-05	0.204	1.04569	0.0644597	0.607569	up	25.4863	24.4573	25.9428	24.4271	23.6772	24.466
chr2	ENSSSCG00000024672	ENSSSCT00000029522	KLF16	GO:0000122(negative regulation of transcription by RNA polymerase II);GO:0000976(transcription regulatory region sequence-specific DNA binding);GO:0000978(RNA polymerase II cis-regulatory region sequence-specific DNA binding);GO:0000981(DNA-binding transcription factor activity, RNA polymerase II-specific);GO:0001227(DNA-binding transcription repressor activity, RNA polymerase II-specific);GO:000…	NA	0.0316228	0.164	1.04569	0.0644597	0.607569	up	25.4863	24.4573	25.9428	24.4271	23.6772	24.466
chr2	ENSSSCG00000013437	ENSSSCT00000042036	TCF3	GO:0000122(negative regulation of transcription by RNA polymerase II);GO:0000790(nuclear chromatin);GO:0000978(RNA polymerase II cis-regulatory region sequence-specific DNA binding);GO:0001102(RNA polymerase II activating transcription factor binding);GO:0001227(DNA-binding transcription repressor activity, RNA polymerase II-specific);GO:0001228(DNA-binding transcription activator activity, RNA p…	04550(Signaling pathways regulating pluripotency of stem cells);05166(Human T-cell leukemia virus 1 infection);05202(Transcriptional misregulation in cancer);05202(Transcriptional misregulation in cancer)	0.000660693	0.371	1.04338	0.0612628	0.719939	up	6.15492	6.57306	6.05735	5.84724	6.24104	5.91605
chr2	ENSSSCG00000013433	ENSSSCT00000074591	ADAMTSL5	GO:0004222(metalloendopeptidase activity);GO:0005576(extracellular region);GO:0006508(proteolysis);GO:0030198(extracellular matrix organization);GO:0031012(extracellular matrix)	NA	0.00295121	-0.74	1.2699	0.344712	0.0813619	up	2.44497	2.06566	1.98359	1.86031	1.56877	1.68489
chr2	ENSSSCG00000027779	ENSSSCT00000050358	TMEM259	GO:0005783(endoplasmic reticulum);GO:0016020(membrane);GO:0016021(integral component of membrane);GO:0034976(response to endoplasmic reticulum stress);GO:1901215(negative regulation of neuron death);GO:1904294(positive regulation of ERAD pathway);GO:1904294(positive regulation of ERAD pathway)	NA	2.23872e-08	0.144	1.10591	0.145234	0.0473993	up	79.2832	82.1138	79.4587	72.5552	70.8037	74.4306
chr2	ENSSSCG00000013416	ENSSSCT00000061225	MED16	GO:0003713(transcription coactivator activity);GO:0003824(catalytic activity);GO:0005634(nucleus);GO:0016592(mediator complex);GO:0030375(thyroid hormone receptor coactivator activity);GO:0045893(positive regulation of transcription, DNA-templated);GO:0046966(thyroid hormone receptor binding);GO:0060261(positive regulation of transcription initiation from RNA polymerase II promoter);GO:0060261(po…	04919(Thyroid hormone signaling pathway);04919(Thyroid hormone signaling pathway)	0.000134896	-1.34	1.11198	0.153127	0.0418239	up	16.0591	15.9013	16.292	14.609	14.1228	14.6616
chr2	ENSSSCG00000035693	ENSSSCT00000051601	POLRMT	GO:0001018(mitochondrial promoter sequence-specific DNA binding);GO:0003677(DNA binding);GO:0003899(DNA-directed 5'-3' RNA polymerase activity);GO:0005739(mitochondrion);GO:0005759(mitochondrial matrix);GO:0006351(transcription, DNA-templated);GO:0006390(mitochondrial transcription);GO:0016740(transferase activity);GO:0016779(nucleotidyltransferase activity);GO:0032991(protein-containing complex)…	NA	0.000154882	-0.134	1.04543	0.064103	0.582005	up	13.4988	14.2909	13.6388	13.0813	13.0774	13.4694
chr2	ENSSSCG00000040706	ENSSSCT00000043160	DBN1	GO:0003779(actin binding);GO:0005737(cytoplasm);GO:0005856(cytoskeleton);GO:0005884(actin filament);GO:0005886(plasma membrane);GO:0005911(cell-cell junction);GO:0005921(gap junction);GO:0007015(actin filament organization);GO:0010643(cell communication by chemical coupling);GO:0010644(cell communication by electrical coupling);GO:0014069(postsynaptic density);GO:0015629(actin cytoskeleton);GO:00…	NA	0.000131826	-0.344	1.0248	0.0353441	0.934747	up	9.72433	10.5075	10.3374	9.86525	9.99286	9.97131
chr2	ENSSSCG00000014054	ENSSSCT00000015353	GPRIN1	GO:0005886(plasma membrane);GO:0031175(neuron projection development);GO:0051219(phosphoprotein binding)	NA	0.0199526	0.262	1.80537	0.852297	6.15411e-05	up	1.74386	1.94851	2.04769	0.984424	1.1064	1.08861
chr2	ENSSSCG00000014060	ENSSSCT00000015359	KIAA1191	GO:0004497(monooxygenase activity);GO:0005737(cytoplasm);GO:0055114(oxidation-reduction process);GO:0055114(oxidation-reduction process)	NA	0.0138038	0.221	1.03685	0.052201	0.795994	up	8.68334	8.35035	7.9435	8.06816	8.2386	7.78284
chr2	ENSSSCG00000014061	ENSSSCT00000082955	THOC3	GO:0000346(transcription export complex);GO:0000445(THO complex part of transcription export complex);GO:0000784(nuclear chromosome, telomeric region);GO:0006406(mRNA export from nucleus);GO:0046784(viral mRNA export from host cell nucleus)	03013(RNA transport);03040(Spliceosome)	0.0040738	-0.29	1.03075	0.0436904	0.840211	up	20.1852	20.6189	20.058	19.8597	19.4859	19.7009
chr2	ENSSSCG00000014066	ENSSSCT00000015366	TMEM171	NA	NA	0.0416869	0.245	1.09988	0.137352	0.64221	up	2.50517	2.98316	2.58934	2.22831	2.58491	2.53089
chr2	ENSSSCG00000014112	ENSSSCT00000015415	JMY	GO:0003713(transcription coactivator activity);GO:0003779(actin binding);GO:0006357(regulation of transcription by RNA polymerase II);GO:0031252(cell leading edge);GO:0034314(Arp2/3 complex-mediated actin nucleation);GO:0070060('de novo' actin filament nucleation);GO:1903508(positive regulation of nucleic acid-templated transcription);GO:1903508(positive regulation of nucleic acid-templated trans…	NA	0.0125893	-0.273	1.19834	0.261034	0.161364	up	2.40035	2.45126	2.14955	1.93299	1.8876	2.02181
chr2	ENSSSCG00000035025	ENSSSCT00000045697	ADGRV1	GO:0004888(transmembrane signaling receptor activity);GO:0004930(G protein-coupled receptor activity);GO:0005509(calcium ion binding);GO:0005737(cytoplasm);GO:0007154(cell communication);GO:0007166(cell surface receptor signaling pathway);GO:0007186(G protein-coupled receptor signaling pathway);GO:0007194(negative regulation of adenylate cyclase activity);GO:0007605(sensory perception of sound);G…	NA	0.017378	-1.22	1.02936	0.0417414	0.948952	up	0.190439	0.132011	0.137429	0.172234	0.12995	0.14458
chr2	ENSSSCG00000027857	ENSSSCT00000024571	DMXL1	GO:0007035(vacuolar acidification);GO:0043291(RAVE complex);GO:0043291(RAVE complex)	NA	1.7378e-10	-0.264	1.12969	0.175925	0.0273602	up	68.5116	63.1765	65.5397	61.048	59.4156	54.1224
chr2	ENSSSCG00000027857	ENSSSCT00000024571	DMXL1	GO:0007035(vacuolar acidification);GO:0043291(RAVE complex);GO:0043291(RAVE complex)	NA	6.76083e-06	-0.147	1.12969	0.175925	0.0273602	up	68.5116	63.1765	65.5397	61.048	59.4156	54.1224
chr2	ENSSSCG00000027857	ENSSSCT00000024571	DMXL1	GO:0007035(vacuolar acidification);GO:0043291(RAVE complex);GO:0043291(RAVE complex)	NA	9.54993e-08	-0.19	1.12969	0.175925	0.0273602	up	68.5116	63.1765	65.5397	61.048	59.4156	54.1224
chr2	ENSSSCG00000039373	ENSSSCT00000045614	SNX24	GO:0010314(phosphatidylinositol-5-phosphate binding);GO:0032266(phosphatidylinositol-3-phosphate binding);GO:0035091(phosphatidylinositol binding);GO:0070273(phosphatidylinositol-4-phosphate binding);GO:0070273(phosphatidylinositol-4-phosphate binding)	NA	0.00851138	-0.111	1.10593	0.145262	0.159423	up	10.4494	10.2471	10.7269	9.80251	9.5792	9.03179
chr2	ENSSSCG00000033213	ENSSSCT00000046112	LYRM7	GO:0005759(mitochondrial matrix);GO:0005886(plasma membrane);GO:0031966(mitochondrial membrane);GO:0034551(mitochondrial respiratory chain complex III assembly);GO:0045333(cellular respiration);GO:0045333(cellular respiration)	NA	0.001	0.201	1.07749	0.107673	0.691841	up	0.599977	0.497617	0.618859	0.539028	0.530692	0.523294
chr2	ENSSSCG00000033213	ENSSSCT00000046112	LYRM7	GO:0005759(mitochondrial matrix);GO:0005886(plasma membrane);GO:0031966(mitochondrial membrane);GO:0034551(mitochondrial respiratory chain complex III assembly);GO:0045333(cellular respiration);GO:0045333(cellular respiration)	NA	0.00218776	0.188	1.07749	0.107673	0.691841	up	0.599977	0.497617	0.618859	0.539028	0.530692	0.523294
chr2	ENSSSCG00000014286	ENSSSCT00000015609	SOWAHA	NA	NA	0.011749	0.391	1.01972	0.028173	0.997796	up	1.85461	1.66364	1.57732	1.74091	1.61794	1.63816
chr2	ENSSSCG00000014303	ENSSSCT00000048344	JADE2	GO:0000123(histone acetyltransferase complex);GO:0000209(protein polyubiquitination);GO:0005654(nucleoplasm);GO:0043966(histone H3 acetylation);GO:0043981(histone H4-K5 acetylation);GO:0043982(histone H4-K8 acetylation);GO:0046872(metal ion binding);GO:0050767(regulation of neurogenesis);GO:0050769(positive regulation of neurogenesis);GO:0051865(protein autoubiquitination);GO:0060395(SMAD protein…	NA	0.000891251	-0.149	1.3795	0.464149	1.3722e-12	up	24.5063	24.3655	23.2084	17.5384	17.2523	17.4601
chr2	ENSSSCG00000014303	ENSSSCT00000048344	JADE2	GO:0000123(histone acetyltransferase complex);GO:0000209(protein polyubiquitination);GO:0005654(nucleoplasm);GO:0043966(histone H3 acetylation);GO:0043981(histone H4-K5 acetylation);GO:0043982(histone H4-K8 acetylation);GO:0046872(metal ion binding);GO:0050767(regulation of neurogenesis);GO:0050769(positive regulation of neurogenesis);GO:0051865(protein autoubiquitination);GO:0060395(SMAD protein…	NA	1.58489e-05	-0.175	1.3795	0.464149	1.3722e-12	up	24.5063	24.3655	23.2084	17.5384	17.2523	17.4601
chr2	ENSSSCG00000014319	ENSSSCT00000036284	SMAD5	GO:0000122(negative regulation of transcription by RNA polymerase II);GO:0000977(RNA polymerase II regulatory region sequence-specific DNA binding);GO:0000978(RNA polymerase II cis-regulatory region sequence-specific DNA binding);GO:0001227(DNA-binding transcription repressor activity, RNA polymerase II-specific);GO:0001657(ureteric bud development);GO:0002051(osteoblast fate commitment);GO:00036…	04350(TGF-beta signaling pathway);04550(Signaling pathways regulating pluripotency of stem cells);04550(Signaling pathways regulating pluripotency of stem cells)	1.28825e-05	-0.197	1.0467	0.0658478	0.575226	up	15.4908	14.8438	15.1624	15.0284	14.7953	13.6434
chr2	ENSSSCG00000014319	ENSSSCT00000067368	SMAD5	GO:0000122(negative regulation of transcription by RNA polymerase II);GO:0000977(RNA polymerase II regulatory region sequence-specific DNA binding);GO:0000978(RNA polymerase II cis-regulatory region sequence-specific DNA binding);GO:0001227(DNA-binding transcription repressor activity, RNA polymerase II-specific);GO:0001657(ureteric bud development);GO:0002051(osteoblast fate commitment);GO:00036…	04350(TGF-beta signaling pathway);04550(Signaling pathways regulating pluripotency of stem cells);04550(Signaling pathways regulating pluripotency of stem cells)	0.0107152	0.464	1.0467	0.0658478	0.575226	up	15.4908	14.8438	15.1624	15.0284	14.7953	13.6434
chr2	ENSSSCG00000014331	ENSSSCT00000015658	ENSSSCG00000014331	GO:0000785(chromatin);GO:0000976(transcription regulatory region sequence-specific DNA binding);GO:0005634(nucleus);GO:0006355(regulation of transcription, DNA-templated);GO:0031490(chromatin DNA binding);GO:0032454(histone demethylase activity (H3-K9 specific));GO:0033169(histone H3-K9 demethylation)	04714(Thermogenesis)	2.0893e-07	-0.476	1.05641	0.0791661	0.455208	up	12.571	11.6212	12.4244	11.8951	11.336	11.4304
chr2	ENSSSCG00000014331	ENSSSCT00000015658	ENSSSCG00000014331	GO:0000785(chromatin);GO:0000976(transcription regulatory region sequence-specific DNA binding);GO:0005634(nucleus);GO:0006355(regulation of transcription, DNA-templated);GO:0031490(chromatin DNA binding);GO:0032454(histone demethylase activity (H3-K9 specific));GO:0033169(histone H3-K9 demethylation)	04714(Thermogenesis)	1.41254e-07	-0.483	1.05641	0.0791661	0.455208	up	12.571	11.6212	12.4244	11.8951	11.336	11.4304
chr2	ENSSSCG00000026423	ENSSSCT00000025910	SLC23A1	GO:0005737(cytoplasm);GO:0005886(plasma membrane);GO:0006814(sodium ion transport);GO:0007420(brain development);GO:0008520(L-ascorbate:sodium symporter activity);GO:0009636(response to toxic substance);GO:0009925(basal plasma membrane);GO:0015081(sodium ion transmembrane transporter activity);GO:0015229(L-ascorbic acid transmembrane transporter activity);GO:0015882(L-ascorbic acid transmembrane …	NA	3.71535e-05	-0.22	1.69194	0.758676	0.000137507	up	3.07576	2.89712	2.68092	1.73018	1.72943	1.65512
chr2	ENSSSCG00000036711	ENSSSCT00000050070	UBE2D2	GO:0000151(ubiquitin ligase complex);GO:0000166(nucleotide binding);GO:0000209(protein polyubiquitination);GO:0004842(ubiquitin-protein transferase activity);GO:0005524(ATP binding);GO:0005634(nucleus);GO:0016567(protein ubiquitination);GO:0016740(transferase activity);GO:0032991(protein-containing complex);GO:0051865(protein autoubiquitination);GO:0061631(ubiquitin conjugating enzyme activity);G…	04120(Ubiquitin mediated proteolysis);04141(Protein processing in endoplasmic reticulum);04141(Protein processing in endoplasmic reticulum)	0.000398107	-0.0996	1.00459	0.00660612	0.723697	up	51.1894	49.8487	50.7599	50.5571	51.422	49.1254
chr2	ENSSSCG00000029541	ENSSSCT00000050292	PSD2	GO:0005086(ARF guanyl-nucleotide exchange factor activity);GO:0005543(phospholipid binding);GO:0005886(plasma membrane);GO:0016020(membrane);GO:0030425(dendrite);GO:0032012(regulation of ARF protein signal transduction);GO:0032154(cleavage furrow);GO:0032587(ruffle membrane);GO:0043025(neuronal cell body);GO:0098794(postsynapse);GO:0098978(glutamatergic synapse)	04144(Endocytosis)	0.0288403	-1.35	1.05774	0.0809825	0.841537	up	0.386188	0.288324	0.352329	0.307278	0.356287	0.307225
chr2	ENSSSCG00000014361	ENSSSCT00000062121	ENSSSCG00000014361	GO:0016020(membrane);GO:0016021(integral component of membrane);GO:0016021(integral component of membrane)	NA	0.00354813	-0.624	1.21679	0.283077	0.0512186	up	3.27419	3.68913	3.4575	2.87605	2.95386	2.73431
chr2	ENSSSCG00000014361	ENSSSCT00000062121	ENSSSCG00000014361	GO:0016020(membrane);GO:0016021(integral component of membrane);GO:0016021(integral component of membrane)	NA	0.000562341	0.398	1.21679	0.283077	0.0512186	up	3.27419	3.68913	3.4575	2.87605	2.95386	2.73431
chr2	ENSSSCG00000014361	ENSSSCT00000062121	ENSSSCG00000014361	GO:0016020(membrane);GO:0016021(integral component of membrane);GO:0016021(integral component of membrane)	NA	0.0229087	-0.186	1.21679	0.283077	0.0512186	up	3.27419	3.68913	3.4575	2.87605	2.95386	2.73431
chr2	ENSSSCG00000040956	ENSSSCT00000015711	ENSSSCG00000040956	GO:0005509(calcium ion binding);GO:0005886(plasma membrane);GO:0005887(integral component of plasma membrane);GO:0007155(cell adhesion);GO:0007156(homophilic cell adhesion via plasma membrane adhesion molecules);GO:0016020(membrane);GO:0016021(integral component of membrane);GO:0016021(integral component of membrane)	NA	0.0263027	-1.49	1.43753	0.523593	0.0677844	up	0.331071	0.291661	0.370523	0.253879	0.202381	0.234685
chr2	ENSSSCG00000040956	ENSSSCT00000015711	ENSSSCG00000040956	GO:0005509(calcium ion binding);GO:0005886(plasma membrane);GO:0005887(integral component of plasma membrane);GO:0007155(cell adhesion);GO:0007156(homophilic cell adhesion via plasma membrane adhesion molecules);GO:0016020(membrane);GO:0016021(integral component of membrane);GO:0016021(integral component of membrane)	NA	0.00047863	-1.38	1.43753	0.523593	0.0677844	up	0.331071	0.291661	0.370523	0.253879	0.202381	0.234685
chr2	ENSSSCG00000027852	ENSSSCT00000015713	ENSSSCG00000027852	GO:0005509(calcium ion binding);GO:0005886(plasma membrane);GO:0005887(integral component of plasma membrane);GO:0007155(cell adhesion);GO:0007156(homophilic cell adhesion via plasma membrane adhesion molecules);GO:0016020(membrane);GO:0016021(integral component of membrane)	NA	0.00891251	-2.06	2.24043	1.16378	1	up	0.075498	0	0	0	0	0.033698
chr2	ENSSSCG00000027371	ENSSSCT00000053930	PCDHGA4	GO:0005509(calcium ion binding);GO:0005886(plasma membrane);GO:0005887(integral component of plasma membrane);GO:0007155(cell adhesion);GO:0007156(homophilic cell adhesion via plasma membrane adhesion molecules);GO:0016020(membrane);GO:0016021(integral component of membrane);GO:0016021(integral component of membrane)	NA	0.00281838	-3.61	1.22928	0.297808	0.00299881	up	1.66386	1.75702	1.52715	1.37751	1.30633	1.34132
chr2	ENSSSCG00000027371	ENSSSCT00000054998	PCDHGA4	GO:0005509(calcium ion binding);GO:0005886(plasma membrane);GO:0005887(integral component of plasma membrane);GO:0007155(cell adhesion);GO:0007156(homophilic cell adhesion via plasma membrane adhesion molecules);GO:0016020(membrane);GO:0016021(integral component of membrane);GO:0016021(integral component of membrane)	NA	0.0162181	0.125	1.22928	0.297808	0.00299881	up	1.66386	1.75702	1.52715	1.37751	1.30633	1.34132
chr2	ENSSSCG00000014394	ENSSSCT00000015732	RNF14	GO:0000151(ubiquitin ligase complex);GO:0000209(protein polyubiquitination);GO:0004842(ubiquitin-protein transferase activity);GO:0005634(nucleus);GO:0005737(cytoplasm);GO:0005829(cytosol);GO:0006355(regulation of transcription, DNA-templated);GO:0006511(ubiquitin-dependent protein catabolic process);GO:0016567(protein ubiquitination);GO:0019787(ubiquitin-like protein transferase activity);GO:003…	NA	1.41254e-10	-0.263	1.02327	0.033193	0.952368	up	27.0651	26.4747	25.8613	25.2628	26.2804	26.0518
chr2	ENSSSCG00000014394	ENSSSCT00000015732	RNF14	GO:0000151(ubiquitin ligase complex);GO:0000209(protein polyubiquitination);GO:0004842(ubiquitin-protein transferase activity);GO:0005634(nucleus);GO:0005737(cytoplasm);GO:0005829(cytosol);GO:0006355(regulation of transcription, DNA-templated);GO:0006511(ubiquitin-dependent protein catabolic process);GO:0016567(protein ubiquitination);GO:0019787(ubiquitin-like protein transferase activity);GO:003…	NA	0.00147911	-0.936	1.02327	0.033193	0.952368	up	27.0651	26.4747	25.8613	25.2628	26.2804	26.0518
chr2	ENSSSCG00000014394	ENSSSCT00000015732	RNF14	GO:0000151(ubiquitin ligase complex);GO:0000209(protein polyubiquitination);GO:0004842(ubiquitin-protein transferase activity);GO:0005634(nucleus);GO:0005737(cytoplasm);GO:0005829(cytosol);GO:0006355(regulation of transcription, DNA-templated);GO:0006511(ubiquitin-dependent protein catabolic process);GO:0016567(protein ubiquitination);GO:0019787(ubiquitin-like protein transferase activity);GO:003…	NA	1.94984e-08	-0.233	1.02327	0.033193	0.952368	up	27.0651	26.4747	25.8613	25.2628	26.2804	26.0518
chr2	ENSSSCG00000014394	ENSSSCT00000015732	RNF14	GO:0000151(ubiquitin ligase complex);GO:0000209(protein polyubiquitination);GO:0004842(ubiquitin-protein transferase activity);GO:0005634(nucleus);GO:0005737(cytoplasm);GO:0005829(cytosol);GO:0006355(regulation of transcription, DNA-templated);GO:0006511(ubiquitin-dependent protein catabolic process);GO:0016567(protein ubiquitination);GO:0019787(ubiquitin-like protein transferase activity);GO:003…	NA	0.000128825	-0.142	1.02327	0.033193	0.952368	up	27.0651	26.4747	25.8613	25.2628	26.2804	26.0518
chr2	ENSSSCG00000014427	ENSSSCT00000015769	FBXO38	GO:0002842(positive regulation of T cell mediated immune response to tumor cell);GO:0005634(nucleus);GO:0005737(cytoplasm);GO:0010976(positive regulation of neuron projection development);GO:0031146(SCF-dependent proteasomal ubiquitin-dependent protein catabolic process);GO:0070936(protein K48-linked ubiquitination)	NA	0.00977237	-0.233	1.08571	0.118634	0.297467	up	11.1249	11.1884	11.514	10.7695	9.97169	10.4158
chr2	ENSSSCG00000014440	ENSSSCT00000015786	HMGXB3	GO:0003677(DNA binding);GO:0005634(nucleus)	NA	0.00194984	-0.253	1.04243	0.059957	0.62496	up	20.9932	20.4721	20.1019	20.0335	19.3451	19.6824
chr2	ENSSSCG00000014447	ENSSSCT00000015794	SLC6A7	GO:0005886(plasma membrane);GO:0015193(L-proline transmembrane transporter activity);GO:0015293(symporter activity);GO:0016020(membrane);GO:0016021(integral component of membrane);GO:0035524(proline transmembrane transport)	04721(Synaptic vesicle cycle)	0.0123027	-0.765	1.26342	0.337337	0.197667	up	1.0529	0.996743	1.02929	0.917924	0.825955	0.693093
chr2	ENSSSCG00000032731	ENSSSCT00000051580	NDST1	GO:0000139(Golgi membrane);GO:0000271(polysaccharide biosynthetic process);GO:0003279(cardiac septum development);GO:0005794(Golgi apparatus);GO:0006477(protein sulfation);GO:0007507(heart development);GO:0007585(respiratory gaseous exchange by respiratory system);GO:0008146(sulfotransferase activity);GO:0008283(cell population proliferation);GO:0008543(fibroblast growth factor receptor signaling…	00534(Glycosaminoglycan biosynthesis - heparan sulfate / heparin)	0.0316228	-0.204	1.15516	0.208098	0.0362626	up	15.0945	15.8729	14.3553	12.7786	12.5105	13.9457
chr2	ENSSSCG00000038453	ENSSSCT00000053803	SYNPO	GO:0001725(stress fiber);GO:0003779(actin binding);GO:0005634(nucleus);GO:0005829(cytosol);GO:0008542(visual learning);GO:0015629(actin cytoskeleton);GO:0030018(Z disc);GO:0032233(positive regulation of actin filament bundle assembly);GO:0048169(regulation of long-term neuronal synaptic plasticity);GO:0097444(spine apparatus);GO:0098886(modification of dendritic spine);GO:0098978(glutamatergic sy…	04530(Tight junction);04530(Tight junction)	0.000204174	-0.39	1.32844	0.409731	9.56979e-05	up	6.63209	6.62607	6.23832	4.9568	4.70382	5.01562
chr2	ENSSSCG00000024389	ENSSSCT00000025225	SIGIRR	GO:0001960(negative regulation of cytokine-mediated signaling pathway);GO:0006953(acute-phase response);GO:0007165(signal transduction);GO:0016020(membrane);GO:0016021(integral component of membrane);GO:0043433(negative regulation of DNA-binding transcription factor activity);GO:0045079(negative regulation of chemokine biosynthetic process)	NA	0.00295121	-0.401	1.00675	0.00970886	0.874036	up	8.70208	9.3698	8.82225	9.50065	8.42512	8.78798
chr2	ENSSSCG00000024389	ENSSSCT00000025225	SIGIRR	GO:0001960(negative regulation of cytokine-mediated signaling pathway);GO:0006953(acute-phase response);GO:0007165(signal transduction);GO:0016020(membrane);GO:0016021(integral component of membrane);GO:0043433(negative regulation of DNA-binding transcription factor activity);GO:0045079(negative regulation of chemokine biosynthetic process)	NA	1.99526e-22	0.577	1.00675	0.00970886	0.874036	up	8.70208	9.3698	8.82225	9.50065	8.42512	8.78798
chr2	ENSSSCG00000024389	ENSSSCT00000025225	SIGIRR	GO:0001960(negative regulation of cytokine-mediated signaling pathway);GO:0006953(acute-phase response);GO:0007165(signal transduction);GO:0016020(membrane);GO:0016021(integral component of membrane);GO:0043433(negative regulation of DNA-binding transcription factor activity);GO:0045079(negative regulation of chemokine biosynthetic process)	NA	0.0234423	0.408	1.00675	0.00970886	0.874036	up	8.70208	9.3698	8.82225	9.50065	8.42512	8.78798
chr2	ENSSSCG00000012842	ENSSSCT00000042838	RPLP2	GO:0003735(structural constituent of ribosome);GO:0005840(ribosome);GO:0006414(translational elongation);GO:0006414(translational elongation)	03010(Ribosome);03010(Ribosome)	0.000162181	0.308	1.04956	0.0697888	0.665088	up	135.81	135.847	116.051	114.021	117.938	137.441
chr2	ENSSSCG00000012842	ENSSSCT00000042838	RPLP2	GO:0003735(structural constituent of ribosome);GO:0005840(ribosome);GO:0006414(translational elongation);GO:0006414(translational elongation)	03010(Ribosome);03010(Ribosome)	0.018197	0.286	1.04956	0.0697888	0.665088	up	135.81	135.847	116.051	114.021	117.938	137.441
chr2	ENSSSCG00000012857	ENSSSCT00000078814	CARS1	GO:0000049(tRNA binding);GO:0000166(nucleotide binding);GO:0004812(aminoacyl-tRNA ligase activity);GO:0004817(cysteine-tRNA ligase activity);GO:0005524(ATP binding);GO:0005737(cytoplasm);GO:0005829(cytosol);GO:0006412(translation);GO:0006418(tRNA aminoacylation for protein translation);GO:0006423(cysteinyl-tRNA aminoacylation);GO:0016874(ligase activity);GO:0042802(identical protein binding);GO:0…	00970(Aminoacyl-tRNA biosynthesis);00970(Aminoacyl-tRNA biosynthesis)	0.00165959	0.849	1.10029	0.137885	0.101511	up	9.83672	9.98649	9.52894	8.78949	9.02119	8.86603
chr2	ENSSSCG00000031769	ENSSSCT00000090240	CTTN	GO:0001726(ruffle);GO:0002102(podosome);GO:0005522(profilin binding);GO:0005737(cytoplasm);GO:0005794(Golgi apparatus);GO:0005829(cytosol);GO:0005884(actin filament);GO:0005886(plasma membrane);GO:0005938(cell cortex);GO:0006886(intracellular protein transport);GO:0006930(substrate-dependent cell migration, cell extension);GO:0008076(voltage-gated potassium channel complex);GO:0030027(lamellipodi…	04530(Tight junction);05100(Bacterial invasion of epithelial cells);05205(Proteoglycans in cancer);05205(Proteoglycans in cancer)	1.44544e-06	0.688	1.07942	0.110252	0.196826	up	30.8313	31.029	30.165	28.3356	27.74	29.1791
chr2	ENSSSCG00000031769	ENSSSCT00000090240	CTTN	GO:0001726(ruffle);GO:0002102(podosome);GO:0005522(profilin binding);GO:0005737(cytoplasm);GO:0005794(Golgi apparatus);GO:0005829(cytosol);GO:0005884(actin filament);GO:0005886(plasma membrane);GO:0005938(cell cortex);GO:0006886(intracellular protein transport);GO:0006930(substrate-dependent cell migration, cell extension);GO:0008076(voltage-gated potassium channel complex);GO:0030027(lamellipodi…	04530(Tight junction);05100(Bacterial invasion of epithelial cells);05205(Proteoglycans in cancer);05205(Proteoglycans in cancer)	5.12861e-05	-0.255	1.07942	0.110252	0.196826	up	30.8313	31.029	30.165	28.3356	27.74	29.1791
chr2	ENSSSCG00000012893	ENSSSCT00000073073	UNC93B1	GO:0002224(toll-like receptor signaling pathway);GO:0005764(lysosome);GO:0005768(endosome);GO:0005783(endoplasmic reticulum);GO:0006886(intracellular protein transport);GO:0016020(membrane);GO:0016021(integral component of membrane);GO:0034138(toll-like receptor 3 signaling pathway);GO:0034154(toll-like receptor 7 signaling pathway);GO:0034162(toll-like receptor 9 signaling pathway);GO:0035325(To…	NA	0.0251189	0.728	1.00672	0.00966604	0.769564	up	21.914	22.0149	20.9026	21.1373	21.3363	21.9249
chr2	ENSSSCG00000012893	ENSSSCT00000073073	UNC93B1	GO:0002224(toll-like receptor signaling pathway);GO:0005764(lysosome);GO:0005768(endosome);GO:0005783(endoplasmic reticulum);GO:0006886(intracellular protein transport);GO:0016020(membrane);GO:0016021(integral component of membrane);GO:0034138(toll-like receptor 3 signaling pathway);GO:0034154(toll-like receptor 7 signaling pathway);GO:0034162(toll-like receptor 9 signaling pathway);GO:0035325(To…	NA	0.000114815	-0.208	1.00672	0.00966604	0.769564	up	21.914	22.0149	20.9026	21.1373	21.3363	21.9249
chr2	ENSSSCG00000012893	ENSSSCT00000073073	UNC93B1	GO:0002224(toll-like receptor signaling pathway);GO:0005764(lysosome);GO:0005768(endosome);GO:0005783(endoplasmic reticulum);GO:0006886(intracellular protein transport);GO:0016020(membrane);GO:0016021(integral component of membrane);GO:0034138(toll-like receptor 3 signaling pathway);GO:0034154(toll-like receptor 7 signaling pathway);GO:0034162(toll-like receptor 9 signaling pathway);GO:0035325(To…	NA	0.000331131	-0.19	1.00672	0.00966604	0.769564	up	21.914	22.0149	20.9026	21.1373	21.3363	21.9249
chr2	ENSSSCG00000012903	ENSSSCT00000014106	PITPNM1	GO:0005509(calcium ion binding);GO:0005548(phospholipid transporter activity);GO:0005737(cytoplasm);GO:0005829(cytosol);GO:0008525(phosphatidylcholine transporter activity);GO:0008526(phosphatidylinositol transfer activity);GO:0015914(phospholipid transport);GO:0030971(receptor tyrosine kinase binding);GO:0031210(phosphatidylcholine binding);GO:0035091(phosphatidylinositol binding);GO:0036464(cyt…	NA	0.0234423	-1.44	1.07083	0.0987255	0.238014	up	24.4438	24.973	25.0136	23.9242	23.0349	22.5482
chr2	ENSSSCG00000012903	ENSSSCT00000014106	PITPNM1	GO:0005509(calcium ion binding);GO:0005548(phospholipid transporter activity);GO:0005737(cytoplasm);GO:0005829(cytosol);GO:0008525(phosphatidylcholine transporter activity);GO:0008526(phosphatidylinositol transfer activity);GO:0015914(phospholipid transport);GO:0030971(receptor tyrosine kinase binding);GO:0031210(phosphatidylcholine binding);GO:0035091(phosphatidylinositol binding);GO:0036464(cyt…	NA	0.00141254	-0.15	1.07083	0.0987255	0.238014	up	24.4438	24.973	25.0136	23.9242	23.0349	22.5482
chr2	ENSSSCG00000012903	ENSSSCT00000014106	PITPNM1	GO:0005509(calcium ion binding);GO:0005548(phospholipid transporter activity);GO:0005737(cytoplasm);GO:0005829(cytosol);GO:0008525(phosphatidylcholine transporter activity);GO:0008526(phosphatidylinositol transfer activity);GO:0015914(phospholipid transport);GO:0030971(receptor tyrosine kinase binding);GO:0031210(phosphatidylcholine binding);GO:0035091(phosphatidylinositol binding);GO:0036464(cyt…	NA	0.0331131	-0.289	1.07083	0.0987255	0.238014	up	24.4438	24.973	25.0136	23.9242	23.0349	22.5482
chr2	ENSSSCG00000029637	ENSSSCT00000022488	KDM2A	GO:0003677(DNA binding);GO:0005634(nucleus);GO:0006303(double-strand break repair via nonhomologous end joining);GO:0006325(chromatin organization);GO:0008168(methyltransferase activity);GO:0008270(zinc ion binding);GO:0010944(negative regulation of transcription by competitive promoter binding);GO:0016491(oxidoreductase activity);GO:0032259(methylation);GO:0032922(circadian regulation of gene ex…	NA	0.00107152	-0.139	1.12199	0.166057	0.0198019	up	31.6133	31.4918	32.0845	28.153	28.0095	28.6775
chr2	ENSSSCG00000029637	ENSSSCT00000022488	KDM2A	GO:0003677(DNA binding);GO:0005634(nucleus);GO:0006303(double-strand break repair via nonhomologous end joining);GO:0006325(chromatin organization);GO:0008168(methyltransferase activity);GO:0008270(zinc ion binding);GO:0010944(negative regulation of transcription by competitive promoter binding);GO:0016491(oxidoreductase activity);GO:0032259(methylation);GO:0032922(circadian regulation of gene ex…	NA	0.000676083	-0.238	1.12199	0.166057	0.0198019	up	31.6133	31.4918	32.0845	28.153	28.0095	28.6775
chr2	ENSSSCG00000012926	ENSSSCT00000014129	PC	GO:0000166(nucleotide binding);GO:0003824(catalytic activity);GO:0004736(pyruvate carboxylase activity);GO:0005524(ATP binding);GO:0005737(cytoplasm);GO:0005739(mitochondrion);GO:0006090(pyruvate metabolic process);GO:0006094(gluconeogenesis);GO:0009374(biotin binding);GO:0010629(negative regulation of gene expression);GO:0016874(ligase activity);GO:0019074(viral RNA genome packaging);GO:0042802(…	00020(Citrate cycle (TCA cycle));00620(Pyruvate metabolism)	6.91831e-05	-0.127	2.29431	1.19806	3.15014e-84	up	60.1243	63.0259	61.3599	27.5703	26.2691	26.5815
chr2	ENSSSCG00000038008	ENSSSCT00000060255	RBM14	GO:0000381(regulation of alternative mRNA splicing, via spliceosome);GO:0002218(activation of innate immune response);GO:0003676(nucleic acid binding);GO:0003723(RNA binding);GO:0003729(mRNA binding);GO:0005634(nucleus);GO:0005667(transcription factor complex);GO:0005737(cytoplasm);GO:0006397(mRNA processing);GO:0008270(zinc ion binding);GO:0008380(RNA splicing);GO:0016575(histone deacetylation);…	NA	9.77237e-05	-0.105	1.02662	0.0378995	0.879422	up	32.8661	33.5022	32.7367	32.1639	32.391	31.9806
chr2	ENSSSCG00000012933	ENSSSCT00000014138	CCDC87	GO:1905516(positive regulation of fertilization);GO:2000344(positive regulation of acrosome reaction)	NA	0.00060256	0.659	1.85441	0.890957	0.00898185	up	0.917879	0.856603	0.85348	0.252798	0.541836	0.622511
chr2	ENSSSCG00000040416	ENSSSCT00000042335	ENSSSCG00000040416	GO:0000226(microtubule cytoskeleton organization);GO:0001764(neuron migration);GO:0001895(retina homeostasis);GO:0005102(signaling receptor binding);GO:0005113(patched binding);GO:0005119(smoothened binding);GO:0005813(centrosome);GO:0005929(cilium);GO:0005930(axoneme);GO:0007608(sensory perception of smell);GO:0008104(protein localization);GO:0008594(photoreceptor cell morphogenesis);GO:0009566(…	NA	0.0363078	0.593	1.28565	0.362498	0.000811178	up	9.19493	9.64903	9.40426	7.66768	7.08989	7.21438
chr2	ENSSSCG00000012957	ENSSSCT00000053424	SF3B2	GO:0000398(mRNA splicing, via spliceosome);GO:0005634(nucleus);GO:0005681(spliceosomal complex);GO:0005684(U2-type spliceosomal complex);GO:0005686(U2 snRNP);GO:0005689(U12-type spliceosomal complex);GO:0016607(nuclear speck);GO:0071005(U2-type precatalytic spliceosome);GO:0071011(precatalytic spliceosome);GO:0071013(catalytic step 2 spliceosome);GO:0071013(catalytic step 2 spliceosome)	03040(Spliceosome);03040(Spliceosome)	0.0144544	-1.26	1.00025	0.000366315	0.620073	up	28.5526	29.5311	29.2726	29.0122	28.5075	29.8144
chr2	ENSSSCG00000012957	ENSSSCT00000089738	SF3B2	GO:0000398(mRNA splicing, via spliceosome);GO:0005634(nucleus);GO:0005681(spliceosomal complex);GO:0005684(U2-type spliceosomal complex);GO:0005686(U2 snRNP);GO:0005689(U12-type spliceosomal complex);GO:0016607(nuclear speck);GO:0071005(U2-type precatalytic spliceosome);GO:0071011(precatalytic spliceosome);GO:0071013(catalytic step 2 spliceosome);GO:0071013(catalytic step 2 spliceosome)	03040(Spliceosome);03040(Spliceosome)	0.00389045	-1.35	1.00025	0.000366315	0.620073	up	28.5526	29.5311	29.2726	29.0122	28.5075	29.8144
chr2	ENSSSCG00000012983	ENSSSCT00000014193	PCNX3	GO:0016020(membrane);GO:0016021(integral component of membrane);GO:0016021(integral component of membrane)	NA	3.54813e-05	0.158	1.05874	0.0823468	0.35533	up	28.6872	29.457	29.2052	27.5388	27.3928	27.5717
chr2	ENSSSCG00000012997	ENSSSCT00000054483	ENSSSCG00000012997	GO:0003677(DNA binding);GO:0005634(nucleus);GO:0005658(alpha DNA polymerase:primase complex);GO:0006260(DNA replication);GO:0006270(DNA replication initiation);GO:0006606(protein import into nucleus);GO:0006606(protein import into nucleus)	03030(DNA replication);03030(DNA replication)	0.0218776	0.746	1.20842	0.273127	0.000234051	up	22.7948	22.8344	23.7445	18.5685	18.824	20.0158
chr2	ENSSSCG00000012997	ENSSSCT00000054483	ENSSSCG00000012997	GO:0003677(DNA binding);GO:0005634(nucleus);GO:0005658(alpha DNA polymerase:primase complex);GO:0006260(DNA replication);GO:0006270(DNA replication initiation);GO:0006606(protein import into nucleus);GO:0006606(protein import into nucleus)	03030(DNA replication);03030(DNA replication)	0.0213796	-0.307	1.20842	0.273127	0.000234051	up	22.7948	22.8344	23.7445	18.5685	18.824	20.0158
chr2	ENSSSCG00000013005	ENSSSCT00000053557	VPS51	GO:0000938(GARP complex);GO:0005730(nucleolus);GO:0005794(Golgi apparatus);GO:0005829(cytosol);GO:0006914(autophagy);GO:0007030(Golgi organization);GO:0007041(lysosomal transport);GO:0016020(membrane);GO:0032456(endocytic recycling);GO:0042147(retrograde transport, endosome to Golgi);GO:0043231(intracellular membrane-bounded organelle);GO:0048193(Golgi vesicle transport);GO:0055037(recycling endo…	NA	0.00199526	0.283	1.20478	0.268767	0.000122634	up	42.7533	44.1748	43.4297	36.7211	35.4422	36.0374
chr2	ENSSSCG00000013007	ENSSSCT00000067748	ZFPL1	GO:0005794(Golgi apparatus);GO:0016020(membrane);GO:0016021(integral component of membrane);GO:0046872(metal ion binding);GO:0046872(metal ion binding)	NA	0.000446684	-0.381	1.17819	0.236571	0.0462847	up	10.7175	12.0427	11.6392	9.77078	8.99833	10.4277
chr2	ENSSSCG00000034387	ENSSSCT00000070722	ENSSSCG00000034387	GO:0000166(nucleotide binding);GO:0005525(GTP binding);GO:0005737(cytoplasm);GO:0015630(microtubule cytoskeleton);GO:0019003(GDP binding);GO:0031116(positive regulation of microtubule polymerization)	NA	0.0169824	-0.449	1.03158	0.044854	0.890497	up	16.8078	19.2569	18.896	17.7429	17.3601	18.1753
chr2	ENSSSCG00000013016	ENSSSCT00000014227	PPP2R5B	GO:0000159(protein phosphatase type 2A complex);GO:0005634(nucleus);GO:0005829(cytosol);GO:0006470(protein dephosphorylation);GO:0007165(signal transduction);GO:0019888(protein phosphatase regulator activity);GO:0031952(regulation of protein autophosphorylation);GO:0043666(regulation of phosphoprotein phosphatase activity);GO:0072542(protein phosphatase activator activity)	03015(mRNA surveillance pathway);04071(Sphingolipid signaling pathway);04114(Oocyte meiosis);04151(PI3K-Akt signaling pathway);04152(AMPK signaling pathway);04261(Adrenergic signaling in cardiomyocytes);04728(Dopaminergic synapse);05165(Human papillomavirus infection)	0.0107152	-0.344	1.29964	0.378111	9.64584e-05	up	21.3153	22.2314	20.2638	15.6396	16.0434	17.4156
chr2	ENSSSCG00000013016	ENSSSCT00000014227	PPP2R5B	GO:0000159(protein phosphatase type 2A complex);GO:0005634(nucleus);GO:0005829(cytosol);GO:0006470(protein dephosphorylation);GO:0007165(signal transduction);GO:0019888(protein phosphatase regulator activity);GO:0031952(regulation of protein autophosphorylation);GO:0043666(regulation of phosphoprotein phosphatase activity);GO:0072542(protein phosphatase activator activity)	03015(mRNA surveillance pathway);04071(Sphingolipid signaling pathway);04114(Oocyte meiosis);04151(PI3K-Akt signaling pathway);04152(AMPK signaling pathway);04261(Adrenergic signaling in cardiomyocytes);04728(Dopaminergic synapse);05165(Human papillomavirus infection)	2.34423e-06	-0.474	1.29964	0.378111	9.64584e-05	up	21.3153	22.2314	20.2638	15.6396	16.0434	17.4156
chr2	ENSSSCG00000013042	ENSSSCT00000014255	ENSSSCG00000013042	GO:0005737(cytoplasm);GO:0005813(centrosome);GO:0008017(microtubule binding);GO:0030705(cytoskeleton-dependent intracellular transport);GO:0031122(cytoplasmic microtubule organization);GO:0051959(dynein light intermediate chain binding);GO:0051959(dynein light intermediate chain binding)	NA	0.00204174	-1.56	1.59056	0.669532	0.0308311	up	0.263649	0.441843	0.357268	0.186148	0.220562	0.261459
chr2	ENSSSCG00000013042	ENSSSCT00000065949	ENSSSCG00000013042	GO:0005737(cytoplasm);GO:0005813(centrosome);GO:0008017(microtubule binding);GO:0030705(cytoskeleton-dependent intracellular transport);GO:0031122(cytoplasmic microtubule organization);GO:0051959(dynein light intermediate chain binding);GO:0051959(dynein light intermediate chain binding)	NA	0.0138038	-0.806	1.59056	0.669532	0.0308311	up	0.263649	0.441843	0.357268	0.186148	0.220562	0.261459
chr2	ENSSSCG00000013034	ENSSSCT00000014247	PLCB3	GO:0003073(regulation of systemic arterial blood pressure);GO:0004435(phosphatidylinositol phospholipase C activity);GO:0005509(calcium ion binding);GO:0005516(calmodulin binding);GO:0005654(nucleoplasm);GO:0006629(lipid metabolic process);GO:0007165(signal transduction);GO:0008081(phosphoric diester hydrolase activity);GO:0016042(lipid catabolic process);GO:0016787(hydrolase activity);GO:0032991…	00562(Inositol phosphate metabolism);04015(Rap1 signaling pathway);04020(Calcium signaling pathway);04022(cGMP-PKG signaling pathway);04062(Chemokine signaling pathway);04070(Phosphatidylinositol signaling system);04071(Sphingolipid signaling pathway);04072(Phospholipase D signaling pathway);04261(Adrenergic signaling in cardiomyocytes);04270(Vascular smooth muscle contraction);04310(Wnt signalin…	0.0109648	-0.356	1.01154	0.0165595	0.837879	up	17.3494	17.8974	17.752	17.6357	17.4325	17.3259
chr2	ENSSSCG00000022687	ENSSSCT00000027449	NAA40	GO:0005634(nucleus);GO:0005737(cytoplasm);GO:0006474(N-terminal protein amino acid acetylation);GO:0006629(lipid metabolic process);GO:0008080(N-acetyltransferase activity);GO:0010485(H4 histone acetyltransferase activity);GO:0016740(transferase activity);GO:0016746(transferase activity, transferring acyl groups);GO:0043967(histone H4 acetylation);GO:0043968(histone H2A acetylation);GO:0043998(H2…	NA	4.2658e-05	-0.446	1.05242	0.073706	0.441323	up	40.4495	41.329	40.5861	39.3967	37.9849	38.8885
chr2	ENSSSCG00000013050	ENSSSCT00000024253	MARK2	GO:0000166(nucleotide binding);GO:0000287(magnesium ion binding);GO:0004672(protein kinase activity);GO:0004674(protein serine/threonine kinase activity);GO:0005524(ATP binding);GO:0005654(nucleoplasm);GO:0005737(cytoplasm);GO:0005884(actin filament);GO:0005886(plasma membrane);GO:0006468(protein phosphorylation);GO:0010976(positive regulation of neuron projection development);GO:0016020(membrane…	NA	0.00151356	-0.143	1.06905	0.0963233	0.277811	up	24.8477	24.6633	24.7268	24.1562	22.4611	22.8257
chr2	ENSSSCG00000020665	ENSSSCT00000022269	TAF6L	GO:0000124(SAGA complex);GO:0003713(transcription coactivator activity);GO:0005634(nucleus);GO:0005654(nucleoplasm);GO:0005669(transcription factor TFIID complex);GO:0006325(chromatin organization);GO:0006352(DNA-templated transcription, initiation);GO:0006367(transcription initiation from RNA polymerase II promoter);GO:0016251(RNA polymerase II general transcription initiation factor activity);G…	03022(Basal transcription factors)	0.0177828	0.695	1.14923	0.20067	0.10764	up	10.526	10.2387	10.4917	8.0019	9.37928	9.81643
chr2	ENSSSCG00000028696	ENSSSCT00000030503	FEN1	GO:0000287(magnesium ion binding);GO:0000784(nuclear chromosome, telomeric region);GO:0003677(DNA binding);GO:0003824(catalytic activity);GO:0004518(nuclease activity);GO:0004519(endonuclease activity);GO:0004523(RNA-DNA hybrid ribonuclease activity);GO:0004527(exonuclease activity);GO:0005634(nucleus);GO:0005654(nucleoplasm);GO:0005730(nucleolus);GO:0005739(mitochondrion);GO:0006260(DNA replicat…	03030(DNA replication);03410(Base excision repair);03450(Non-homologous end-joining)	0.00104713	-0.327	1.23705	0.306901	0.0100229	up	30.3518	32.0372	30.3855	22.7307	24.8086	27.4574
chr2	ENSSSCG00000013088	ENSSSCT00000014306	LRRC10B	NA	NA	3.38844e-05	-0.141	1.174	0.231428	0.0340498	up	19.9279	20.7632	21.5634	17.7571	16.9086	18.3622
chr2	ENSSSCG00000013082	ENSSSCT00000043771	ENSSSCG00000013082	GO:0005739(mitochondrion);GO:0005759(mitochondrial matrix);GO:0006099(tricarboxylic acid cycle);GO:0006121(mitochondrial electron transport, succinate to ubiquinone);GO:0006470(protein dephosphorylation);GO:0010719(negative regulation of epithelial to mesenchymal transition);GO:0018293(protein-FAD linkage);GO:0034553(mitochondrial respiratory chain complex II assembly);GO:0090090(negative regulat…	NA	0.000512861	-0.131	1.27438	0.3498	5.41266e-06	up	16.8775	17.3757	17.4658	13.4562	12.9909	14.1364
chr2	ENSSSCG00000013083	ENSSSCT00000014301	CPSF7	GO:0003676(nucleic acid binding);GO:0003723(RNA binding);GO:0005634(nucleus);GO:0005737(cytoplasm);GO:0005847(mRNA cleavage and polyadenylation specificity factor complex);GO:0005849(mRNA cleavage factor complex);GO:0006397(mRNA processing);GO:0051262(protein tetramerization);GO:0051290(protein heterotetramerization);GO:0098789(pre-mRNA cleavage required for polyadenylation);GO:0110104(mRNA alter…	03015(mRNA surveillance pathway);03015(mRNA surveillance pathway)	5.24807e-05	-0.504	1.02595	0.0369661	0.90573	up	16.6574	17.6436	16.4504	15.9354	16.6717	16.8603
chr2	ENSSSCG00000013113	ENSSSCT00000014333	TMEM132A	GO:0005783(endoplasmic reticulum);GO:0005794(Golgi apparatus);GO:0016020(membrane);GO:0016021(integral component of membrane)	NA	0.00125893	-0.0956	1.00029	0.000422563	0.647327	up	33.519	34.9901	33.4593	32.9989	34.3134	34.6263
chr2	ENSSSCG00000013178	ENSSSCT00000036942	ZDHHC5	GO:0005886(plasma membrane);GO:0016020(membrane);GO:0016021(integral component of membrane);GO:0016409(palmitoyltransferase activity);GO:0016740(transferase activity);GO:0016746(transferase activity, transferring acyl groups);GO:0018345(protein palmitoylation);GO:0019706(protein-cysteine S-palmitoyltransferase activity);GO:0030425(dendrite);GO:0045335(phagocytic vesicle);GO:0062208(positive regul…	NA	1.99526e-11	-0.173	1.07765	0.107887	0.177986	up	73.9536	75.4236	75.4208	69.4857	71.2084	67.9063
chr2	ENSSSCG00000029468	ENSSSCT00000031039	P2RX3	GO:0000166(nucleotide binding);GO:0001614(purinergic nucleotide receptor activity);GO:0001666(response to hypoxia);GO:0004931(extracellularly ATP-gated cation channel activity);GO:0005216(ion channel activity);GO:0005524(ATP binding);GO:0005639(integral component of nuclear inner membrane);GO:0005887(integral component of plasma membrane);GO:0006811(ion transport);GO:0006812(cation transport);GO:…	04020(Calcium signaling pathway);04080(Neuroactive ligand-receptor interaction);04742(Taste transduction)	0.0371535	3.32	4.07246	2.0259	1	up	0	0.179356	0.11468	0	0	0.072201
chr2	ENSSSCG00000013242	ENSSSCT00000014462	ACP2	GO:0001501(skeletal system development);GO:0003993(acid phosphatase activity);GO:0005764(lysosome);GO:0007040(lysosome organization);GO:0016020(membrane);GO:0016021(integral component of membrane);GO:0016311(dephosphorylation)	00740(Riboflavin metabolism);04142(Lysosome)	0.00933254	-0.332	1.09384	0.129403	0.373822	up	3.7397	4.01993	3.59304	3.31704	3.60633	3.45534
chr2	ENSSSCG00000013245	ENSSSCT00000027492	ARFGAP2	GO:0000139(Golgi membrane);GO:0005096(GTPase activator activity);GO:0005794(Golgi apparatus);GO:0005829(cytosol);GO:0005886(plasma membrane);GO:0043547(positive regulation of GTPase activity);GO:0048205(COPI coating of Golgi vesicle);GO:0048205(COPI coating of Golgi vesicle)	04144(Endocytosis);04144(Endocytosis)	0.000128825	-2.43	1.0869	0.120213	0.15476	up	33.5482	34.3487	32.8244	30.0337	31.5133	31.1219
chr2	ENSSSCG00000013276	ENSSSCT00000014500	PRDM11	GO:0005634(nucleus);GO:0010468(regulation of gene expression);GO:0016571(histone methylation);GO:0042054(histone methyltransferase activity);GO:0042054(histone methyltransferase activity)	NA	0.0398107	0.242	1.28479	0.361538	0.0104134	up	2.36811	2.7667	2.61981	2.05485	1.95919	2.02164
chr2	ENSSSCG00000013276	ENSSSCT00000014500	PRDM11	GO:0005634(nucleus);GO:0010468(regulation of gene expression);GO:0016571(histone methylation);GO:0042054(histone methyltransferase activity);GO:0042054(histone methyltransferase activity)	NA	0.0123027	0.731	1.28479	0.361538	0.0104134	up	2.36811	2.7667	2.61981	2.05485	1.95919	2.02164
chr2	ENSSSCG00000013276	ENSSSCT00000014500	PRDM11	GO:0005634(nucleus);GO:0010468(regulation of gene expression);GO:0016571(histone methylation);GO:0042054(histone methyltransferase activity);GO:0042054(histone methyltransferase activity)	NA	0.0371535	-0.529	1.28479	0.361538	0.0104134	up	2.36811	2.7667	2.61981	2.05485	1.95919	2.02164
chr2	ENSSSCG00000013276	ENSSSCT00000014500	PRDM11	GO:0005634(nucleus);GO:0010468(regulation of gene expression);GO:0016571(histone methylation);GO:0042054(histone methyltransferase activity);GO:0042054(histone methyltransferase activity)	NA	0.0316228	-0.202	1.28479	0.361538	0.0104134	up	2.36811	2.7667	2.61981	2.05485	1.95919	2.02164
chr2	ENSSSCG00000013304	ENSSSCT00000014530	NAT10	GO:0000049(tRNA binding);GO:0000154(rRNA modification);GO:0000166(nucleotide binding);GO:0005524(ATP binding);GO:0005634(nucleus);GO:0005697(telomerase holoenzyme complex);GO:0005730(nucleolus);GO:0006364(rRNA processing);GO:0008033(tRNA processing);GO:0008080(N-acetyltransferase activity);GO:0016072(rRNA metabolic process);GO:0016740(transferase activity);GO:0016746(transferase activity, transfe…	03008(Ribosome biogenesis in eukaryotes)	8.91251e-05	-0.678	1.00458	0.00659567	0.721743	up	26.4076	26.4132	25.1347	25.8951	25.1725	26.5323
chr2	ENSSSCG00000030326	ENSSSCT00000029285	TCP11L1	GO:0005874(microtubule);GO:0007165(signal transduction)	NA	0.00354813	-0.459	1.06946	0.0968827	0.467125	up	7.18633	6.73118	6.93998	6.5246	6.59207	6.38615
chr2	ENSSSCG00000013314	ENSSSCT00000082695	QSER1	NA	NA	6.16595e-06	-0.263	1.01174	0.016839	0.858853	up	11.5859	10.4087	10.2023	11.0689	10.8594	9.89496
chr2	ENSSSCG00000013314	ENSSSCT00000082695	QSER1	NA	NA	9.12011e-05	-0.212	1.01174	0.016839	0.858853	up	11.5859	10.4087	10.2023	11.0689	10.8594	9.89496
chr2	ENSSSCG00000013399	ENSSSCT00000078676	TEAD1	GO:0000978(RNA polymerase II cis-regulatory region sequence-specific DNA binding);GO:0001228(DNA-binding transcription activator activity, RNA polymerase II-specific);GO:0003677(DNA binding);GO:0003700(DNA-binding transcription factor activity);GO:0005634(nucleus);GO:0005654(nucleoplasm);GO:0005667(transcription factor complex);GO:0006355(regulation of transcription, DNA-templated);GO:0035329(hip…	04390(Hippo signaling pathway);04392(Hippo signaling pathway - multiple species);04392(Hippo signaling pathway - multiple species)	0.0489779	0.303	1.00678	0.00974186	0.761601	up	29.6627	27.8583	27.3822	29.1986	28.601	26.5323
chr2	ENSSSCG00000013399	ENSSSCT00000068957	TEAD1	GO:0000978(RNA polymerase II cis-regulatory region sequence-specific DNA binding);GO:0001228(DNA-binding transcription activator activity, RNA polymerase II-specific);GO:0003677(DNA binding);GO:0003700(DNA-binding transcription factor activity);GO:0005634(nucleus);GO:0005654(nucleoplasm);GO:0005667(transcription factor complex);GO:0006355(regulation of transcription, DNA-templated);GO:0035329(hip…	04390(Hippo signaling pathway);04392(Hippo signaling pathway - multiple species);04392(Hippo signaling pathway - multiple species)	0.0275423	0.618	1.00678	0.00974186	0.761601	up	29.6627	27.8583	27.3822	29.1986	28.601	26.5323
chr2	ENSSSCG00000013410	ENSSSCT00000068964	SWAP70	GO:0003677(DNA binding);GO:0005524(ATP binding);GO:0005634(nucleus);GO:0005737(cytoplasm);GO:0005886(plasma membrane);GO:0007204(positive regulation of cytosolic calcium ion concentration);GO:0008064(regulation of actin polymerization or depolymerization);GO:0015629(actin cytoskeleton);GO:0016444(somatic cell DNA recombination);GO:0030835(negative regulation of actin filament depolymerization);GO…	NA	0.000128825	-0.27	1.03718	0.0526706	0.820524	up	7.63541	6.91806	6.90266	7.15316	6.65548	6.87828
chr2	ENSSSCG00000013411	ENSSSCT00000014652	WEE1	GO:0000166(nucleotide binding);GO:0000226(microtubule cytoskeleton organization);GO:0000278(mitotic cell cycle);GO:0000287(magnesium ion binding);GO:0004672(protein kinase activity);GO:0004713(protein tyrosine kinase activity);GO:0004715(non-membrane spanning protein tyrosine kinase activity);GO:0005524(ATP binding);GO:0005634(nucleus);GO:0005730(nucleolus);GO:0005737(cytoplasm);GO:0006468(protei…	04110(Cell cycle);05170(Human immunodeficiency virus 1 infection)	0.00323594	0.355	1.0686	0.0957155	0.48377	up	12.1059	12.0824	12.3133	11.4625	11.8846	10.8115
chr2	ENSSSCG00000013983	ENSSSCT00000015273	JMJD4	GO:0005737(cytoplasm);GO:0016706(2-oxoglutarate-dependent dioxygenase activity);GO:0018126(protein hydroxylation);GO:0045905(positive regulation of translational termination);GO:0055114(oxidation-reduction process)	NA	0.0467735	-0.193	1.28593	0.36281	0.000144718	up	13.5296	13.5657	13.8586	10.1632	10.9635	10.721
chr2	ENSSSCG00000032994	ENSSSCT00000055731	RNF187	GO:0005654(nucleoplasm);GO:0005737(cytoplasm);GO:0005829(cytosol);GO:0010468(regulation of gene expression);GO:0016567(protein ubiquitination);GO:0045087(innate immune response);GO:0046872(metal ion binding);GO:0061630(ubiquitin protein ligase activity)	NA	0.00537032	-0.228	1.1504	0.202137	0.002929	up	28.8751	27.6495	27.7357	24.5179	24.2327	24.4936
chr2	ENSSSCG00000032994	ENSSSCT00000055731	RNF187	GO:0005654(nucleoplasm);GO:0005737(cytoplasm);GO:0005829(cytosol);GO:0010468(regulation of gene expression);GO:0016567(protein ubiquitination);GO:0045087(innate immune response);GO:0046872(metal ion binding);GO:0061630(ubiquitin protein ligase activity)	NA	0.00186209	0.241	1.1504	0.202137	0.002929	up	28.8751	27.6495	27.7357	24.5179	24.2327	24.4936
chr2	ENSSSCG00000013940	ENSSSCT00000039309	NLRP3	GO:0000139(Golgi membrane);GO:0002374(cytokine secretion involved in immune response);GO:0002674(negative regulation of acute inflammatory response);GO:0002830(positive regulation of type 2 immune response);GO:0005634(nucleus);GO:0005737(cytoplasm);GO:0006919(activation of cysteine-type endopeptidase activity involved in apoptotic process);GO:0006954(inflammatory response);GO:0008134(transcriptio…	04217(Necroptosis);04621(NOD-like receptor signaling pathway);04625(C-type lectin receptor signaling pathway);05133(Pertussis);05164(Influenza A);05164(Influenza A)	4.36516e-08	0.483	2.85075	1.51134	3.20912e-27	up	3.10782	2.77551	3.15663	0.968427	1.07539	1.12727
chr2	ENSSSCG00000032836	ENSSSCT00000041378	TRIM41	GO:0005730(nucleolus);GO:0005737(cytoplasm);GO:0008270(zinc ion binding);GO:0016567(protein ubiquitination);GO:0016604(nuclear body);GO:0042802(identical protein binding);GO:0046872(metal ion binding);GO:0051091(positive regulation of DNA-binding transcription factor activity);GO:0061630(ubiquitin protein ligase activity);GO:0071222(cellular response to lipopolysaccharide);GO:0071225(cellular res…	NA	0.01	-0.487	1.13206	0.178953	0.0807979	up	13.2794	13.232	13.4585	11.4652	11.7417	12.1002
chr2	ENSSSCG00000032836	ENSSSCT00000041378	TRIM41	GO:0005730(nucleolus);GO:0005737(cytoplasm);GO:0008270(zinc ion binding);GO:0016567(protein ubiquitination);GO:0016604(nuclear body);GO:0042802(identical protein binding);GO:0046872(metal ion binding);GO:0051091(positive regulation of DNA-binding transcription factor activity);GO:0061630(ubiquitin protein ligase activity);GO:0071222(cellular response to lipopolysaccharide);GO:0071225(cellular res…	NA	1.58489e-11	-0.578	1.13206	0.178953	0.0807979	up	13.2794	13.232	13.4585	11.4652	11.7417	12.1002
chr2	ENSSSCG00000013934	ENSSSCT00000015220	CILP2	GO:0005576(extracellular region)	NA	0.0316228	2.04	2.53802	1.3437	0.000354327	up	0.184544	0.140081	0.199671	0.059384	0.075279	0.071914
chr2	ENSSSCG00000013938	ENSSSCT00000075873	GATAD2A	GO:0000122(negative regulation of transcription by RNA polymerase II);GO:0005634(nucleus);GO:0005654(nucleoplasm);GO:0006355(regulation of transcription, DNA-templated);GO:0008270(zinc ion binding);GO:0016581(NuRD complex);GO:0030674(protein-macromolecule adaptor activity);GO:0043565(sequence-specific DNA binding);GO:0045892(negative regulation of transcription, DNA-templated);GO:0045892(negative…	NA	0.00549541	-0.466	1.0101	0.0145029	0.7985	up	46.0016	47.6397	46.5136	47.1907	46.1081	45.4543
chr2	ENSSSCG00000013938	ENSSSCT00000075873	GATAD2A	GO:0000122(negative regulation of transcription by RNA polymerase II);GO:0005634(nucleus);GO:0005654(nucleoplasm);GO:0006355(regulation of transcription, DNA-templated);GO:0008270(zinc ion binding);GO:0016581(NuRD complex);GO:0030674(protein-macromolecule adaptor activity);GO:0043565(sequence-specific DNA binding);GO:0045892(negative regulation of transcription, DNA-templated);GO:0045892(negative…	NA	0.0169824	-0.248	1.0101	0.0145029	0.7985	up	46.0016	47.6397	46.5136	47.1907	46.1081	45.4543
chr2	ENSSSCG00000021664	ENSSSCT00000032349	MAU2	GO:0000785(chromatin);GO:0003690(double-stranded DNA binding);GO:0005634(nucleus);GO:0005654(nucleoplasm);GO:0007059(chromosome segregation);GO:0007064(mitotic sister chromatid cohesion);GO:0016604(nuclear body);GO:0032116(SMC loading complex);GO:0034088(maintenance of mitotic sister chromatid cohesion);GO:0047485(protein N-terminus binding);GO:0071921(cohesin loading);GO:0090694(Scc2-Scc4 cohesi…	NA	0.0025704	0.153	1.23218	0.301212	1.98642e-05	up	22.3886	23.924	23.34	19.1038	18.5732	18.851
chr2	ENSSSCG00000039301	ENSSSCT00000043482	UPF1	GO:0000184(nuclear-transcribed mRNA catabolic process, nonsense-mediated decay);GO:0000294(nuclear-transcribed mRNA catabolic process, endonucleolytic cleavage-dependent decay);GO:0000784(nuclear chromosome, telomeric region);GO:0000785(chromatin);GO:0000956(nuclear-transcribed mRNA catabolic process);GO:0003677(DNA binding);GO:0003682(chromatin binding);GO:0003723(RNA binding);GO:0003724(RNA hel…	03013(RNA transport);03015(mRNA surveillance pathway)	0.00177828	-0.117	1.11082	0.151631	0.0366973	up	60.6917	62.8398	64.3653	56.5009	55.6194	57.0304
chr2	ENSSSCG00000013911	ENSSSCT00000015197	TMEM59L	GO:0000139(Golgi membrane);GO:0016020(membrane);GO:0016021(integral component of membrane)	NA	0.0457088	0.897	1.39306	0.478261	0.0242296	up	3.12142	2.73551	3.01975	1.93482	2.41222	2.02502
chr2	ENSSSCG00000013906	ENSSSCT00000038141	ENSSSCG00000013906	GO:0003735(structural constituent of ribosome);GO:0005634(nucleus);GO:0005737(cytoplasm);GO:0005765(lysosomal membrane);GO:0005840(ribosome);GO:0006412(translation);GO:0031083(BLOC-1 complex);GO:0032418(lysosome localization);GO:0099078(BORC complex);GO:0099078(BORC complex)	NA	0.0147911	-0.492	1.11744	0.160202	0.140147	up	13.339	14.4092	14.1005	12.0747	11.9975	13.3783
chr2	ENSSSCG00000034260	ENSSSCT00000043610	GDF15	GO:0000187(activation of MAPK activity);GO:0002023(reduction of food intake in response to dietary excess);GO:0005125(cytokine activity);GO:0005576(extracellular region);GO:0005615(extracellular space);GO:0005634(nucleus);GO:0005737(cytoplasm);GO:0005794(Golgi apparatus);GO:0008083(growth factor activity);GO:0010862(positive regulation of pathway-restricted SMAD protein phosphorylation);GO:003050…	04060(Cytokine-cytokine receptor interaction)	4.2658e-05	0.229	1.02358	0.0336232	0.967877	up	17.7627	20.1253	18.2265	18.355	17.6127	18.8541
chr2	ENSSSCG00000013900	ENSSSCT00000015186	ENSSSCG00000013900	GO:0001678(cellular glucose homeostasis);GO:0005634(nucleus);GO:0005925(focal adhesion);GO:0005942(phosphatidylinositol 3-kinase complex);GO:0007165(signal transduction);GO:0008134(transcription factor binding);GO:0008286(insulin receptor signaling pathway);GO:0030833(regulation of actin filament polymerization);GO:0032869(cellular response to insulin stimulus);GO:0034976(response to endoplasmic …	01521(EGFR tyrosine kinase inhibitor resistance);01522(Endocrine resistance);01524(Platinum drug resistance);04012(ErbB signaling pathway);04014(Ras signaling pathway);04015(Rap1 signaling pathway);04024(cAMP signaling pathway);04062(Chemokine signaling pathway);04066(HIF-1 signaling pathway);04068(FoxO signaling pathway);04070(Phosphatidylinositol signaling system);04071(Sphingolipid signaling p…	0.0239883	0.196	1.11614	0.15852	0.033717	up	36.9974	37.5385	36.4479	33.7562	32.9506	32.7283
chr2	ENSSSCG00000031251	ENSSSCT00000049071	DDA1	GO:0000209(protein polyubiquitination);GO:0032434(regulation of proteasomal ubiquitin-dependent protein catabolic process);GO:0032436(positive regulation of proteasomal ubiquitin-dependent protein catabolic process);GO:0080008(Cul4-RING E3 ubiquitin ligase complex);GO:0080008(Cul4-RING E3 ubiquitin ligase complex)	NA	0.00758578	-0.719	1.32463	0.405591	0.0077373	up	5.99011	6.47841	5.81306	4.40587	4.50305	4.89233
chr2	ENSSSCG00000013876	ENSSSCT00000051781	MYO9B	GO:0000146(microfilament motor activity);GO:0000166(nucleotide binding);GO:0003774(motor activity);GO:0003779(actin binding);GO:0005096(GTPase activator activity);GO:0005516(calmodulin binding);GO:0005524(ATP binding);GO:0005737(cytoplasm);GO:0005829(cytosol);GO:0005884(actin filament);GO:0005938(cell cortex);GO:0007165(signal transduction);GO:0007266(Rho protein signal transduction);GO:0016459(m…	NA	2.39883e-05	-0.234	1.10848	0.148578	0.0703978	up	14.7284	14.6055	14.8865	13.0612	13.9773	12.8545
chr2	ENSSSCG00000013855	ENSSSCT00000015134	FAM32A	GO:0005654(nucleoplasm);GO:0005730(nucleolus)	NA	1.20226e-05	-0.428	1.13484	0.182485	0.284708	up	8.67229	8.46188	8.83785	6.96841	7.65682	8.26089
chr2	ENSSSCG00000013855	ENSSSCT00000015134	FAM32A	GO:0005654(nucleoplasm);GO:0005730(nucleolus)	NA	0.00162181	-1.01	1.13484	0.182485	0.284708	up	8.67229	8.46188	8.83785	6.96841	7.65682	8.26089
chr2	ENSSSCG00000013766	ENSSSCT00000015040	IL27RA	GO:0002692(negative regulation of cellular extravasation);GO:0002827(positive regulation of T-helper 1 type immune response);GO:0002829(negative regulation of type 2 immune response);GO:0004896(cytokine receptor activity);GO:0005143(interleukin-12 receptor binding);GO:0009897(external side of plasma membrane);GO:0019221(cytokine-mediated signaling pathway);GO:0019955(cytokine binding);GO:0032700(…	04060(Cytokine-cytokine receptor interaction);04630(Jak-STAT signaling pathway);04659(Th17 cell differentiation);04659(Th17 cell differentiation)	0.00831764	-0.149	1.04782	0.0673879	0.565336	up	22.5662	22.3453	22.3697	21.3197	21.026	21.865
chr2	ENSSSCG00000045290	ENSSSCT00000072000	ENSSSCG00000045290	NA	NA	0.0467735	3.75	2.07612	1.05389	1	up	0.243515	0.379397	0.262439	0.137688	0.166735	0.122023
chr2	ENSSSCG00000045290	ENSSSCT00000072000	ENSSSCG00000045290	NA	NA	0.00870964	-1.08	2.07612	1.05389	1	up	0.243515	0.379397	0.262439	0.137688	0.166735	0.122023
chr2	ENSSSCG00000013763	ENSSSCT00000015037	DCAF15	GO:0000209(protein polyubiquitination);GO:0008144(drug binding);GO:0016567(protein ubiquitination);GO:0032814(regulation of natural killer cell activation);GO:0080008(Cul4-RING E3 ubiquitin ligase complex)	NA	0.00234423	0.716	1.09811	0.135028	0.130797	up	26.6513	27.6011	27.1591	25.1398	24.3426	24.6552
chr2	ENSSSCG00000013761	ENSSSCT00000015035	CC2D1A	GO:0000122(negative regulation of transcription by RNA polymerase II);GO:0000978(RNA polymerase II cis-regulatory region sequence-specific DNA binding);GO:0000981(DNA-binding transcription factor activity, RNA polymerase II-specific);GO:0001227(DNA-binding transcription repressor activity, RNA polymerase II-specific);GO:0001650(fibrillar center);GO:0005634(nucleus);GO:0005829(cytosol);GO:0005886(…	NA	0.0223872	0.305	1.09883	0.135972	0.117639	up	18.1573	18.3456	18.5477	16.8714	16.3741	16.8537
chr2	ENSSSCG00000013758	ENSSSCT00000015032	ZSWIM4	GO:0008270(zinc ion binding);GO:0031462(Cul2-RING ubiquitin ligase complex);GO:1902667(regulation of axon guidance);GO:1902667(regulation of axon guidance)	NA	0.000977237	0.331	1.06395	0.0894284	0.565822	up	7.17319	7.77111	7.95001	7.53618	7.25775	6.72434
chr2	ENSSSCG00000013737	ENSSSCT00000054730	RNASEH2A	GO:0003676(nucleic acid binding);GO:0003723(RNA binding);GO:0004518(nuclease activity);GO:0004519(endonuclease activity);GO:0004523(RNA-DNA hybrid ribonuclease activity);GO:0005654(nucleoplasm);GO:0005829(cytosol);GO:0006298(mismatch repair);GO:0006401(RNA catabolic process);GO:0016070(RNA metabolic process);GO:0016787(hydrolase activity);GO:0032299(ribonuclease H2 complex);GO:0043137(DNA replica…	03030(DNA replication);03030(DNA replication)	0.0104713	-0.2	1.22553	0.293406	0.0244296	up	9.97629	8.58131	9.10765	7.44604	6.97636	8.1517
chr2	ENSSSCG00000013737	ENSSSCT00000054730	RNASEH2A	GO:0003676(nucleic acid binding);GO:0003723(RNA binding);GO:0004518(nuclease activity);GO:0004519(endonuclease activity);GO:0004523(RNA-DNA hybrid ribonuclease activity);GO:0005654(nucleoplasm);GO:0005829(cytosol);GO:0006298(mismatch repair);GO:0006401(RNA catabolic process);GO:0016070(RNA metabolic process);GO:0016787(hydrolase activity);GO:0032299(ribonuclease H2 complex);GO:0043137(DNA replica…	03030(DNA replication);03030(DNA replication)	0.00616595	-0.342	1.22553	0.293406	0.0244296	up	9.97629	8.58131	9.10765	7.44604	6.97636	8.1517
chr2	ENSSSCG00000013737	ENSSSCT00000054730	RNASEH2A	GO:0003676(nucleic acid binding);GO:0003723(RNA binding);GO:0004518(nuclease activity);GO:0004519(endonuclease activity);GO:0004523(RNA-DNA hybrid ribonuclease activity);GO:0005654(nucleoplasm);GO:0005829(cytosol);GO:0006298(mismatch repair);GO:0006401(RNA catabolic process);GO:0016070(RNA metabolic process);GO:0016787(hydrolase activity);GO:0032299(ribonuclease H2 complex);GO:0043137(DNA replica…	03030(DNA replication);03030(DNA replication)	0.00812831	-0.21	1.22553	0.293406	0.0244296	up	9.97629	8.58131	9.10765	7.44604	6.97636	8.1517
chr2	ENSSSCG00000013737	ENSSSCT00000054730	RNASEH2A	GO:0003676(nucleic acid binding);GO:0003723(RNA binding);GO:0004518(nuclease activity);GO:0004519(endonuclease activity);GO:0004523(RNA-DNA hybrid ribonuclease activity);GO:0005654(nucleoplasm);GO:0005829(cytosol);GO:0006298(mismatch repair);GO:0006401(RNA catabolic process);GO:0016070(RNA metabolic process);GO:0016787(hydrolase activity);GO:0032299(ribonuclease H2 complex);GO:0043137(DNA replica…	03030(DNA replication);03030(DNA replication)	0.0134896	-0.326	1.22553	0.293406	0.0244296	up	9.97629	8.58131	9.10765	7.44604	6.97636	8.1517
chr2	ENSSSCG00000013734	ENSSSCT00000039499	HOOK2	GO:0005737(cytoplasm);GO:0005813(centrosome);GO:0005829(cytosol);GO:0007032(endosome organization);GO:0007040(lysosome organization);GO:0008017(microtubule binding);GO:0008333(endosome to lysosome transport);GO:0030705(cytoskeleton-dependent intracellular transport);GO:0030897(HOPS complex);GO:0031122(cytoplasmic microtubule organization);GO:0042802(identical protein binding);GO:0043231(intracell…	NA	0.000380189	0.477	1.00426	0.00613619	0.866391	up	2.68297	2.35471	2.70841	2.58042	2.61938	2.51342
chr2	ENSSSCG00000033816	ENSSSCT00000055150	ENSSSCG00000033816	GO:0003676(nucleic acid binding);GO:0003700(DNA-binding transcription factor activity);GO:0005634(nucleus);GO:0006355(regulation of transcription, DNA-templated);GO:0043565(sequence-specific DNA binding);GO:0046872(metal ion binding);GO:0046872(metal ion binding)	NA	0.00977237	-0.438	1.25116	0.323265	0.0766693	up	1.41283	1.55706	1.4767	1.2601	1.20651	1.08737
chr2	ENSSSCG00000013670	ENSSSCT00000042422	FBXL12	GO:0000086(G2/M transition of mitotic cell cycle);GO:0000151(ubiquitin ligase complex);GO:0005634(nucleus);GO:0005737(cytoplasm);GO:0005829(cytosol);GO:0006511(ubiquitin-dependent protein catabolic process);GO:0019005(SCF ubiquitin ligase complex);GO:0031146(SCF-dependent proteasomal ubiquitin-dependent protein catabolic process);GO:0043153(entrainment of circadian clock by photoperiod);GO:005172…	NA	0.0042658	-0.859	1.08372	0.115986	0.450223	up	7.79108	7.90528	6.89752	7.02062	6.80976	7.01815
chr2	ENSSSCG00000013648	ENSSSCT00000041169	TYK2	GO:0000166(nucleotide binding);GO:0004672(protein kinase activity);GO:0004713(protein tyrosine kinase activity);GO:0004715(non-membrane spanning protein tyrosine kinase activity);GO:0005131(growth hormone receptor binding);GO:0005524(ATP binding);GO:0005634(nucleus);GO:0005737(cytoplasm);GO:0005856(cytoskeleton);GO:0006468(protein phosphorylation);GO:0016020(membrane);GO:0016301(kinase activity);…	04217(Necroptosis);04380(Osteoclast differentiation);04621(NOD-like receptor signaling pathway);04630(Jak-STAT signaling pathway);04658(Th1 and Th2 cell differentiation);04659(Th17 cell differentiation);05145(Toxoplasmosis);05160(Hepatitis C);05161(Hepatitis B);05162(Measles);05164(Influenza A);05165(Human papillomavirus infection);05167(Kaposi sarcoma-associated herpesvirus infection);05168(Herp…	0.00138038	0.157	1.00156	0.00225371	0.629565	up	54.7043	55.6294	56.1595	55.5029	55.5726	55.1579
chr2	ENSSSCG00000013634	ENSSSCT00000041551	YIPF2	GO:0000138(Golgi trans cisterna);GO:0005794(Golgi apparatus);GO:0005797(Golgi medial cisterna);GO:0005802(trans-Golgi network);GO:0010008(endosome membrane);GO:0016020(membrane);GO:0016021(integral component of membrane);GO:0016192(vesicle-mediated transport);GO:0017137(Rab GTPase binding);GO:0030133(transport vesicle);GO:0031902(late endosome membrane);GO:0031902(late endosome membrane)	NA	9.33254e-05	-0.761	1.1958	0.257974	0.0222761	up	7.19635	7.50833	7.36154	5.87188	5.64675	6.9345
chr2	ENSSSCG00000016928	ENSSSCT00000036853	RAB3D	GO:0000166(nucleotide binding);GO:0003924(GTPase activity);GO:0005525(GTP binding);GO:0005768(endosome);GO:0005881(cytoplasmic microtubule);GO:0005886(plasma membrane);GO:0006904(vesicle docking involved in exocytosis);GO:0008021(synaptic vesicle);GO:0009306(protein secretion);GO:0017157(regulation of exocytosis);GO:0018125(peptidyl-cysteine methylation);GO:0030742(GTP-dependent protein binding);…	04972(Pancreatic secretion)	0.0416869	-0.186	1.91173	0.934876	1.21006e-12	up	36.8589	36.3095	40.2087	23.0014	18.5917	17.7131
chr2	ENSSSCG00000013615	ENSSSCT00000014871	ECSIT	GO:0005634(nucleus);GO:0005654(nucleoplasm);GO:0005737(cytoplasm);GO:0005739(mitochondrion);GO:0005829(cytosol);GO:0051341(regulation of oxidoreductase activity);GO:0061635(regulation of protein complex stability);GO:0061635(regulation of protein complex stability)	04010(MAPK signaling pathway);04010(MAPK signaling pathway)	0.000229087	-0.86	1.06112	0.0855926	0.49793	up	12.9851	14.2482	13.1525	12.7595	12.4465	12.8534
chr2	ENSSSCG00000013613	ENSSSCT00000014868	ELOF1	GO:0000993(RNA polymerase II complex binding);GO:0005634(nucleus);GO:0006368(transcription elongation from RNA polymerase II promoter);GO:0008023(transcription elongation factor complex);GO:0046872(metal ion binding);GO:0048096(chromatin-mediated maintenance of transcription)	NA	1e-17	-0.258	1.1024	0.14065	0.111141	up	63.2098	67.0211	65.7783	56.9263	59.267	61.6088
chr2	ENSSSCG00000013601	ENSSSCT00000014855	MARCHF2	GO:0004842(ubiquitin-protein transferase activity);GO:0005783(endoplasmic reticulum);GO:0005829(cytosol);GO:0008270(zinc ion binding);GO:0016020(membrane);GO:0016021(integral component of membrane);GO:0016567(protein ubiquitination);GO:0031410(cytoplasmic vesicle);GO:0061630(ubiquitin protein ligase activity);GO:0061630(ubiquitin protein ligase activity)	NA	0.0151356	-0.156	1.20636	0.270658	0.184686	up	6.52746	8.67419	7.75068	5.17764	7.30799	6.5405
chr2	ENSSSCG00000013601	ENSSSCT00000014855	MARCHF2	GO:0004842(ubiquitin-protein transferase activity);GO:0005783(endoplasmic reticulum);GO:0005829(cytosol);GO:0008270(zinc ion binding);GO:0016020(membrane);GO:0016021(integral component of membrane);GO:0016567(protein ubiquitination);GO:0031410(cytoplasmic vesicle);GO:0061630(ubiquitin protein ligase activity);GO:0061630(ubiquitin protein ligase activity)	NA	0.00912011	-0.164	1.20636	0.270658	0.184686	up	6.52746	8.67419	7.75068	5.17764	7.30799	6.5405
chr2	ENSSSCG00000013600	ENSSSCT00000014854	RAB11B	GO:0003924(GTPase activity);GO:0005525(GTP binding);GO:0005768(endosome);GO:0006887(exocytosis);GO:0045054(constitutive secretory pathway);GO:0045055(regulated exocytosis);GO:0055037(recycling endosome);GO:0055037(recycling endosome)	04144(Endocytosis);04152(AMPK signaling pathway);04962(Vasopressin-regulated water reabsorption);04962(Vasopressin-regulated water reabsorption)	0.0123027	-0.16	1.01059	0.0151977	0.874547	up	20.3712	20.9814	20.434	20.0904	20.2562	20.7925
chr2	ENSSSCG00000013599	ENSSSCT00000014853	ANGPTL4	GO:0001525(angiogenesis);GO:0004857(enzyme inhibitor activity);GO:0005102(signaling receptor binding);GO:0005576(extracellular region);GO:0005615(extracellular space);GO:0006629(lipid metabolic process);GO:0042802(identical protein binding);GO:0043066(negative regulation of apoptotic process);GO:0043335(protein unfolding);GO:0051005(negative regulation of lipoprotein lipase activity);GO:0062023(c…	03320(PPAR signaling pathway);04979(Cholesterol metabolism)	0.00371535	-0.192	1.25703	0.330024	0.0083904	up	8.09806	7.90777	8.77291	6.933	6.68703	6.09204
chr2	ENSSSCG00000013588	ENSSSCT00000037632	MAP2K7	GO:0000187(activation of MAPK activity);GO:0000287(magnesium ion binding);GO:0004672(protein kinase activity);GO:0004708(MAP kinase kinase activity);GO:0005524(ATP binding);GO:0006468(protein phosphorylation);GO:0006970(response to osmotic stress);GO:0007257(activation of JUN kinase activity);GO:0008545(JUN kinase kinase activity);GO:0009408(response to heat);GO:0009411(response to UV);GO:0016301…	04010(MAPK signaling pathway);04012(ErbB signaling pathway);04141(Protein processing in endoplasmic reticulum);04380(Osteoclast differentiation);04530(Tight junction);04620(Toll-like receptor signaling pathway);04660(T cell receptor signaling pathway);04664(Fc epsilon RI signaling pathway);04668(TNF signaling pathway);04722(Neurotrophin signaling pathway);04912(GnRH signaling pathway);04926(Relax…	5.12861e-05	-0.274	1.01664	0.0238069	0.944509	up	24.8345	27.1848	27.0892	26.9968	23.9428	26.8743
chr2	ENSSSCG00000013570	ENSSSCT00000051542	MCOLN1	GO:0005261(cation channel activity);GO:0005654(nucleoplasm);GO:0005764(lysosome);GO:0005765(lysosomal membrane);GO:0005770(late endosome);GO:0005794(Golgi apparatus);GO:0005886(plasma membrane);GO:0010008(endosome membrane);GO:0016020(membrane);GO:0016021(integral component of membrane);GO:0019722(calcium-mediated signaling);GO:0034220(ion transmembrane transport);GO:0043231(intracellular membran…	04142(Lysosome);04142(Lysosome)	0.0416869	-0.177	1.04035	0.0570642	0.766873	up	13.3656	13.3606	10.4905	11.1349	12.4925	12.1459
chr2	ENSSSCG00000013570	ENSSSCT00000051542	MCOLN1	GO:0005261(cation channel activity);GO:0005654(nucleoplasm);GO:0005764(lysosome);GO:0005765(lysosomal membrane);GO:0005770(late endosome);GO:0005794(Golgi apparatus);GO:0005886(plasma membrane);GO:0010008(endosome membrane);GO:0016020(membrane);GO:0016021(integral component of membrane);GO:0019722(calcium-mediated signaling);GO:0034220(ion transmembrane transport);GO:0043231(intracellular membran…	04142(Lysosome);04142(Lysosome)	0.040738	-0.177	1.04035	0.0570642	0.766873	up	13.3656	13.3606	10.4905	11.1349	12.4925	12.1459
chr2	ENSSSCG00000025078	ENSSSCT00000043828	ZNF358	NA	NA	1.58489e-14	-0.26	1.07491	0.104216	0.314981	up	36.7705	35.8301	36.4428	36.7795	32.1102	32.5545
chr2	ENSSSCG00000013532	ENSSSCT00000082603	CAPS	GO:0005509(calcium ion binding)	NA	0.0398107	-0.277	inf	inf	1	up	0.00344208	0	0	0	0	0
chr2	ENSSSCG00000013522	ENSSSCT00000014769	SAFB	GO:0000978(RNA polymerase II cis-regulatory region sequence-specific DNA binding);GO:0003676(nucleic acid binding);GO:0003682(chromatin binding);GO:0003723(RNA binding);GO:0005634(nucleus);GO:0005654(nucleoplasm);GO:0006355(regulation of transcription, DNA-templated);GO:0006357(regulation of transcription by RNA polymerase II);GO:0030520(intracellular estrogen receptor signaling pathway);GO:00400…	NA	0.00074131	-0.609	1.02342	0.033398	0.964105	up	7.92249	7.91918	7.81661	7.5754	7.83034	7.71114
chr2	ENSSSCG00000013511	ENSSSCT00000014758	HDGFL2	GO:0005634(nucleus);GO:0030307(positive regulation of cell growth)	NA	0.0363078	-0.27	1.03545	0.0502515	0.875275	up	8.67278	9.32766	7.824	8.06267	8.51374	8.36401
chr2	ENSSSCG00000013499	ENSSSCT00000069355	YJU2	GO:0008380(RNA splicing);GO:0071006(U2-type catalytic step 1 spliceosome);GO:0071006(U2-type catalytic step 1 spliceosome)	NA	0.0199526	-0.723	1.21775	0.284218	0.192819	up	1.41098	1.69889	1.86584	1.20637	1.34983	1.52978
chr2	ENSSSCG00000013501	ENSSSCT00000014747	CREB3L3	GO:0000976(transcription regulatory region sequence-specific DNA binding);GO:0000977(RNA polymerase II regulatory region sequence-specific DNA binding);GO:0001228(DNA-binding transcription activator activity, RNA polymerase II-specific);GO:0003677(DNA binding);GO:0003700(DNA-binding transcription factor activity);GO:0005634(nucleus);GO:0005783(endoplasmic reticulum);GO:0005789(endoplasmic reticul…	04022(cGMP-PKG signaling pathway);04024(cAMP signaling pathway);04151(PI3K-Akt signaling pathway);04152(AMPK signaling pathway);04211(Longevity regulating pathway);04261(Adrenergic signaling in cardiomyocytes);04668(TNF signaling pathway);04714(Thermogenesis);04725(Cholinergic synapse);04728(Dopaminergic synapse);04911(Insulin secretion);04915(Estrogen signaling pathway);04916(Melanogenesis);0491…	0.00724436	-0.369	1.41507	0.500873	0.00579669	up	5.2627	4.55381	4.78563	3.64471	3.08492	3.5894
chr2	ENSSSCG00000022066	ENSSSCT00000051934	PIAS4	GO:0000122(negative regulation of transcription by RNA polymerase II);GO:0001085(RNA polymerase II transcription factor binding);GO:0003677(DNA binding);GO:0003712(transcription coregulator activity);GO:0003714(transcription corepressor activity);GO:0005634(nucleus);GO:0005654(nucleoplasm);GO:0005737(cytoplasm);GO:0006357(regulation of transcription by RNA polymerase II);GO:0008270(zinc ion bindi…	04064(NF-kappa B signaling pathway);04120(Ubiquitin mediated proteolysis);04630(Jak-STAT signaling pathway);05418(Fluid shear stress and atherosclerosis);05418(Fluid shear stress and atherosclerosis)	0.00125893	-0.303	1.02657	0.0378332	0.941488	up	10.3221	11.921	11.5101	11.4321	10.3029	11.1446
chr2	ENSSSCG00000013481	ENSSSCT00000014728	FZR1	GO:0005654(nucleoplasm);GO:0005680(anaphase-promoting complex);GO:0008284(positive regulation of cell population proliferation);GO:0010997(anaphase-promoting complex binding);GO:0031145(anaphase-promoting complex-dependent catabolic process);GO:0031965(nuclear membrane);GO:0040020(regulation of meiotic nuclear division);GO:0045732(positive regulation of protein catabolic process);GO:0070306(lens …	04110(Cell cycle);04120(Ubiquitin mediated proteolysis);04914(Progesterone-mediated oocyte maturation);04914(Progesterone-mediated oocyte maturation)	1.99526e-14	-0.205	1.15781	0.211397	0.0291076	up	14.3651	14.6531	15.1925	13.5908	13.5483	11.0457
chr2	ENSSSCG00000013481	ENSSSCT00000014728	FZR1	GO:0005654(nucleoplasm);GO:0005680(anaphase-promoting complex);GO:0008284(positive regulation of cell population proliferation);GO:0010997(anaphase-promoting complex binding);GO:0031145(anaphase-promoting complex-dependent catabolic process);GO:0031965(nuclear membrane);GO:0040020(regulation of meiotic nuclear division);GO:0045732(positive regulation of protein catabolic process);GO:0070306(lens …	04110(Cell cycle);04120(Ubiquitin mediated proteolysis);04914(Progesterone-mediated oocyte maturation);04914(Progesterone-mediated oocyte maturation)	5.01187e-15	-0.209	1.15781	0.211397	0.0291076	up	14.3651	14.6531	15.1925	13.5908	13.5483	11.0457
chr2	ENSSSCG00000036537	ENSSSCT00000063714	NFIC	GO:0000122(negative regulation of transcription by RNA polymerase II);GO:0000978(RNA polymerase II cis-regulatory region sequence-specific DNA binding);GO:0000981(DNA-binding transcription factor activity, RNA polymerase II-specific);GO:0001228(DNA-binding transcription activator activity, RNA polymerase II-specific);GO:0001650(fibrillar center);GO:0003677(DNA binding);GO:0003700(DNA-binding tran…	NA	1.25893e-14	0.479	1.19602	0.258237	0.00061465	up	10.961	11.7815	10.9546	9.01436	9.46121	9.69887
chr2	ENSSSCG00000013475	ENSSSCT00000086182	NCLN	GO:0005789(endoplasmic reticulum membrane);GO:0009966(regulation of signal transduction);GO:0016020(membrane);GO:0016021(integral component of membrane);GO:0032991(protein-containing complex);GO:0043254(regulation of protein-containing complex assembly);GO:0050821(protein stabilization);GO:0061635(regulation of protein complex stability);GO:0061635(regulation of protein complex stability)	NA	0.00239883	0.139	1.12644	0.171776	0.0146298	up	28.9201	30.4675	30.6401	26.9139	26.2454	26.7627
chr2	ENSSSCG00000022689	ENSSSCT00000064965	GADD45B	GO:0000185(activation of MAPKKK activity);GO:0000186(activation of MAPKK activity);GO:0005634(nucleus);GO:0005737(cytoplasm);GO:0006469(negative regulation of protein kinase activity);GO:0043065(positive regulation of apoptotic process);GO:0046330(positive regulation of JNK cascade);GO:0051726(regulation of cell cycle);GO:1900745(positive regulation of p38MAPK cascade)	04010(MAPK signaling pathway);04068(FoxO signaling pathway);04110(Cell cycle);04115(p53 signaling pathway);04210(Apoptosis);04218(Cellular senescence);05169(Epstein-Barr virus infection);05200(Pathways in cancer);05202(Transcriptional misregulation in cancer);05210(Colorectal cancer);05212(Pancreatic cancer);05213(Endometrial cancer);05214(Glioma);05216(Thyroid cancer);05217(Basal cell carcinoma)…	4.57088e-08	-0.955	1.59402	0.672669	2.92547e-11	up	16.4864	18.4639	16.7855	11.0764	10.3704	11.0094
chr2	ENSSSCG00000013453	ENSSSCT00000014697	ENSSSCG00000013453	GO:0001881(receptor recycling);GO:0005769(early endosome);GO:0005802(trans-Golgi network);GO:0005829(cytosol);GO:0007032(endosome organization);GO:0042147(retrograde transport, endosome to Golgi);GO:0055037(recycling endosome);GO:0055037(recycling endosome)	NA	4.46684e-10	-0.357	1.17626	0.234207	0.142805	up	15.0427	12.6575	13.658	10.9376	11.5983	12.6248
chr2	ENSSSCG00000031899	ENSSSCT00000044629	JSRP1	GO:0003009(skeletal muscle contraction);GO:0016529(sarcoplasmic reticulum);GO:0060314(regulation of ryanodine-sensitive calcium-release channel activity)	NA	0.00831764	3.43	1.14543	0.19589	1	up	0.294298	0.323488	0.325532	0.267154	0.340798	0.215597
chr2	ENSSSCG00000013445	ENSSSCT00000078594	CSNK1G2	GO:0000166(nucleotide binding);GO:0004672(protein kinase activity);GO:0004674(protein serine/threonine kinase activity);GO:0005524(ATP binding);GO:0005634(nucleus);GO:0005737(cytoplasm);GO:0005886(plasma membrane);GO:0006468(protein phosphorylation);GO:0006897(endocytosis);GO:0016055(Wnt signaling pathway);GO:0016301(kinase activity);GO:0016310(phosphorylation);GO:0018105(peptidyl-serine phosphor…	04340(Hedgehog signaling pathway);04340(Hedgehog signaling pathway)	0.000524807	-0.194	1.02925	0.0415939	0.843627	up	17.8797	18.4456	17.8167	17.1323	16.945	18.5261
chr2	ENSSSCG00000013445	ENSSSCT00000078594	CSNK1G2	GO:0000166(nucleotide binding);GO:0004672(protein kinase activity);GO:0004674(protein serine/threonine kinase activity);GO:0005524(ATP binding);GO:0005634(nucleus);GO:0005737(cytoplasm);GO:0005886(plasma membrane);GO:0006468(protein phosphorylation);GO:0006897(endocytosis);GO:0016055(Wnt signaling pathway);GO:0016301(kinase activity);GO:0016310(phosphorylation);GO:0018105(peptidyl-serine phosphor…	04340(Hedgehog signaling pathway);04340(Hedgehog signaling pathway)	0.00933254	-0.21	1.02925	0.0415939	0.843627	up	17.8797	18.4456	17.8167	17.1323	16.945	18.5261
chr2	ENSSSCG00000013446	ENSSSCT00000081770	SCAMP4	GO:0000139(Golgi membrane);GO:0005794(Golgi apparatus);GO:0015031(protein transport);GO:0016020(membrane);GO:0016021(integral component of membrane);GO:0032588(trans-Golgi network membrane);GO:0055038(recycling endosome membrane);GO:0055038(recycling endosome membrane)	NA	1e-14	-0.461	1.09049	0.124981	0.176766	up	25.1448	26.829	25.5398	24.1159	23.187	23.7783
chr2	ENSSSCG00000013446	ENSSSCT00000081770	SCAMP4	GO:0000139(Golgi membrane);GO:0005794(Golgi apparatus);GO:0015031(protein transport);GO:0016020(membrane);GO:0016021(integral component of membrane);GO:0032588(trans-Golgi network membrane);GO:0055038(recycling endosome membrane);GO:0055038(recycling endosome membrane)	NA	1.25893e-19	-1.04	1.09049	0.124981	0.176766	up	25.1448	26.829	25.5398	24.1159	23.187	23.7783
chr2	ENSSSCG00000013446	ENSSSCT00000081770	SCAMP4	GO:0000139(Golgi membrane);GO:0005794(Golgi apparatus);GO:0015031(protein transport);GO:0016020(membrane);GO:0016021(integral component of membrane);GO:0032588(trans-Golgi network membrane);GO:0055038(recycling endosome membrane);GO:0055038(recycling endosome membrane)	NA	0.00977237	0.199	1.09049	0.124981	0.176766	up	25.1448	26.829	25.5398	24.1159	23.187	23.7783
chr2	ENSSSCG00000013446	ENSSSCT00000014690	SCAMP4	GO:0000139(Golgi membrane);GO:0005794(Golgi apparatus);GO:0015031(protein transport);GO:0016020(membrane);GO:0016021(integral component of membrane);GO:0032588(trans-Golgi network membrane);GO:0055038(recycling endosome membrane);GO:0055038(recycling endosome membrane)	NA	0.000251189	-0.22	1.09049	0.124981	0.176766	up	25.1448	26.829	25.5398	24.1159	23.187	23.7783
chr2	ENSSSCG00000013426	ENSSSCT00000028114	PWWP3A	GO:0005634(nucleus);GO:0005654(nucleoplasm);GO:0005829(cytosol);GO:0006281(DNA repair);GO:0006325(chromatin organization);GO:0031491(nucleosome binding);GO:0031491(nucleosome binding)	NA	1.69824e-06	-0.232	1.1265	0.171852	0.0826842	up	10.9936	10.8038	10.7078	9.54589	9.66748	9.64155
chr2	ENSSSCG00000013429	ENSSSCT00000014673	STK11	GO:0000166(nucleotide binding);GO:0000287(magnesium ion binding);GO:0001558(regulation of cell growth);GO:0001894(tissue homeostasis);GO:0001944(vasculature development);GO:0002039(p53 binding);GO:0004672(protein kinase activity);GO:0004674(protein serine/threonine kinase activity);GO:0005515(protein binding);GO:0005524(ATP binding);GO:0005634(nucleus);GO:0005654(nucleoplasm);GO:0005737(cytoplasm…	04068(FoxO signaling pathway);04140(Autophagy - animal);04150(mTOR signaling pathway);04151(PI3K-Akt signaling pathway);04152(AMPK signaling pathway);04211(Longevity regulating pathway);04530(Tight junction);04920(Adipocytokine signaling pathway)	5.62341e-05	-0.139	1.08258	0.114477	0.194572	up	45.8932	49.6131	46.705	44.3499	41.6149	45.3982
chr2	ENSSSCG00000027565	ENSSSCT00000074153	ARHGAP45	GO:0005096(GTPase activator activity);GO:0007165(signal transduction);GO:0035556(intracellular signal transduction);GO:0043547(positive regulation of GTPase activity);GO:0090630(activation of GTPase activity);GO:0090630(activation of GTPase activity)	NA	0.047863	-0.386	1.06189	0.08664	0.707461	up	2.55417	2.27036	2.78615	2.3693	2.30238	2.49539
chr2	ENSSSCG00000037642	ENSSSCT00000027334	ARID3A	GO:0000977(RNA polymerase II regulatory region sequence-specific DNA binding);GO:0001228(DNA-binding transcription activator activity, RNA polymerase II-specific);GO:0003677(DNA binding);GO:0003682(chromatin binding);GO:0003700(DNA-binding transcription factor activity);GO:0005634(nucleus);GO:0005654(nucleoplasm);GO:0005829(cytosol);GO:0006355(regulation of transcription, DNA-templated);GO:004280…	NA	0.0194984	0.164	1.1373	0.185609	0.0286917	up	24.5057	25.3449	26.7315	21.8457	23.0696	22.4217
chr2	ENSSSCG00000037642	ENSSSCT00000027334	ARID3A	GO:0000977(RNA polymerase II regulatory region sequence-specific DNA binding);GO:0001228(DNA-binding transcription activator activity, RNA polymerase II-specific);GO:0003677(DNA binding);GO:0003682(chromatin binding);GO:0003700(DNA-binding transcription factor activity);GO:0005634(nucleus);GO:0005654(nucleoplasm);GO:0005829(cytosol);GO:0006355(regulation of transcription, DNA-templated);GO:004280…	NA	3.0903e-10	-0.293	1.1373	0.185609	0.0286917	up	24.5057	25.3449	26.7315	21.8457	23.0696	22.4217
chr2	ENSSSCG00000013425	ENSSSCT00000054607	MISP	GO:0000132(establishment of mitotic spindle orientation);GO:0005884(actin filament);GO:0005886(plasma membrane);GO:0005925(focal adhesion);GO:0016477(cell migration);GO:0030864(cortical actin cytoskeleton);GO:0031616(spindle pole centrosome);GO:0043231(intracellular membrane-bounded organelle);GO:0051015(actin filament binding);GO:0051640(organelle localization);GO:0051660(establishment of centro…	NA	0.000537032	-0.177	1.52366	0.607546	4.48836e-09	up	4.82497	5.18057	4.72976	3.23339	3.17044	3.26713
chr2	ENSSSCG00000039575	ENSSSCT00000037117	PALM	GO:0005654(nucleoplasm);GO:0005737(cytoplasm);GO:0005886(plasma membrane);GO:0007010(cytoskeleton organization);GO:0007193(adenylate cyclase-inhibiting G protein-coupled receptor signaling pathway);GO:0007194(negative regulation of adenylate cyclase activity);GO:0008104(protein localization);GO:0008360(regulation of cell shape);GO:0014069(postsynaptic density);GO:0016020(membrane);GO:0030175(filo…	NA	2.69153e-08	-0.161	1.10055	0.13822	0.0957417	up	36.647	35.2005	36.9611	34.198	31.4776	33.1921
chr2	ENSSSCG00000033442	ENSSSCT00000052514	HCN2	GO:0005216(ion channel activity);GO:0005222(intracellular cAMP-activated cation channel activity);GO:0005248(voltage-gated sodium channel activity);GO:0005249(voltage-gated potassium channel activity);GO:0005272(sodium channel activity);GO:0005886(plasma membrane);GO:0005887(integral component of plasma membrane);GO:0006811(ion transport);GO:0006813(potassium ion transport);GO:0006814(sodium ion …	04024(cAMP signaling pathway)	0.0436516	-0.907	1.1785	0.236957	0.345643	up	1.25059	1.04235	1.07486	1.01115	0.90345	0.943094
chr2	ENSSSCG00000036640	ENSSSCT00000055536	ENSSSCG00000036640	GO:0002687(positive regulation of leukocyte migration);GO:0007155(cell adhesion);GO:0007160(cell-matrix adhesion);GO:0007229(integrin-mediated signaling pathway);GO:0016020(membrane);GO:0034113(heterotypic cell-cell adhesion);GO:0050901(leukocyte tethering or rolling);GO:0098640(integrin binding involved in cell-matrix adhesion);GO:2000403(positive regulation of lymphocyte migration)	NA	0.00057544	1.13	3.88777	1.95894	1	up	0.135083	0.116127	0.144052	0.036083	0.02868	0.036905
chr2	ENSSSCG00000014046	ENSSSCT00000015343	ZNF346	GO:0003676(nucleic acid binding);GO:0003725(double-stranded RNA binding);GO:0005634(nucleus);GO:0005730(nucleolus);GO:0008270(zinc ion binding);GO:0019899(enzyme binding);GO:0035198(miRNA binding);GO:0043065(positive regulation of apoptotic process);GO:0043065(positive regulation of apoptotic process)	NA	0.01	-0.314	1.04761	0.0670979	0.76577	up	8.36917	8.11123	7.72849	7.77993	7.84744	7.48139
chr2	ENSSSCG00000014055	ENSSSCT00000043997	CDHR2	GO:0005509(calcium ion binding);GO:0005886(plasma membrane);GO:0005903(brush border);GO:0007155(cell adhesion);GO:0007156(homophilic cell adhesion via plasma membrane adhesion molecules);GO:0016020(membrane);GO:0016021(integral component of membrane);GO:0016324(apical plasma membrane);GO:0030855(epithelial cell differentiation);GO:0031526(brush border membrane);GO:0031528(microvillus membrane);GO…	NA	5.24807e-06	-0.253	1.18004	0.23884	0.0155541	up	6.41634	6.80063	7.04503	5.57874	5.64242	5.94941
chr2	ENSSSCG00000014057	ENSSSCT00000015356	FAF2	GO:0005783(endoplasmic reticulum);GO:0005811(lipid droplet);GO:0016020(membrane);GO:0016021(integral component of membrane);GO:0030433(ubiquitin-dependent ERAD pathway);GO:0030970(retrograde protein transport, ER to cytosol);GO:0031625(ubiquitin protein ligase binding);GO:0034389(lipid droplet organization);GO:0035473(lipase binding);GO:0043086(negative regulation of catalytic activity);GO:004313…	NA	0.00128825	-0.521	1.36648	0.450463	0.0260226	up	6.91396	7.69421	7.50305	3.32325	6.56899	6.28893
chr2	ENSSSCG00000028536	ENSSSCT00000063226	LHFPL2	GO:0003674(molecular_function);GO:0005575(cellular_component);GO:0008150(biological_process);GO:0016020(membrane);GO:0016021(integral component of membrane);GO:0046545(development of primary female sexual characteristics);GO:0046546(development of primary male sexual characteristics);GO:1905516(positive regulation of fertilization)	NA	0.00954993	0.291	1.28222	0.358649	0.000393683	up	11.7266	11.4146	11.8073	9.29012	9.10035	8.86566
chr2	ENSSSCG00000028536	ENSSSCT00000063226	LHFPL2	GO:0003674(molecular_function);GO:0005575(cellular_component);GO:0008150(biological_process);GO:0016020(membrane);GO:0016021(integral component of membrane);GO:0046545(development of primary female sexual characteristics);GO:0046546(development of primary male sexual characteristics);GO:1905516(positive regulation of fertilization)	NA	0.00776247	-0.112	1.28222	0.358649	0.000393683	up	11.7266	11.4146	11.8073	9.29012	9.10035	8.86566
chr2	ENSSSCG00000014151	ENSSSCT00000054652	CETN3	GO:0005509(calcium ion binding);GO:0005813(centrosome);GO:0005814(centriole);GO:0005815(microtubule organizing center);GO:0008017(microtubule binding);GO:0031683(G-protein beta/gamma-subunit complex binding);GO:0032391(photoreceptor connecting cilium);GO:0035869(ciliary transition zone);GO:0036064(ciliary basal body);GO:0036064(ciliary basal body)	NA	0.00301995	-0.831	1.16393	0.21901	0.519719	up	0.572338	0.621925	0.52948	0.539924	0.659398	0.28164
chr2	ENSSSCG00000014171	ENSSSCT00000034643	ERAP1	GO:0004177(aminopeptidase activity);GO:0005138(interleukin-6 receptor binding);GO:0005576(extracellular region);GO:0005737(cytoplasm);GO:0005789(endoplasmic reticulum membrane);GO:0005886(plasma membrane);GO:0006508(proteolysis);GO:0006509(membrane protein ectodomain proteolysis);GO:0008217(regulation of blood pressure);GO:0008233(peptidase activity);GO:0008235(metalloexopeptidase activity);GO:00…	NA	0.00436516	-0.428	1.07581	0.105425	0.54869	up	4.59392	4.39791	4.54131	4.24817	4.46233	3.86898
chr2	ENSSSCG00000014224	ENSSSCT00000056685	SEMA6A	GO:0001755(neural crest cell migration);GO:0001764(neuron migration);GO:0004888(transmembrane signaling receptor activity);GO:0005615(extracellular space);GO:0005887(integral component of plasma membrane);GO:0007166(cell surface receptor signaling pathway);GO:0007275(multicellular organism development);GO:0007399(nervous system development);GO:0007411(axon guidance);GO:0016020(membrane);GO:001602…	04360(Axon guidance);04360(Axon guidance)	0.00104713	-0.74	1.00942	0.0135251	0.94081	up	0.744721	0.699874	0.67461	0.671824	0.647097	0.78051
chr2	ENSSSCG00000014267	ENSSSCT00000047517	ENSSSCG00000014267	GO:0005085(guanyl-nucleotide exchange factor activity);GO:0005096(GTPase activator activity);GO:0007165(signal transduction);GO:0007264(small GTPase mediated signal transduction);GO:0043547(positive regulation of GTPase activity);GO:0043547(positive regulation of GTPase activity)	04015(Rap1 signaling pathway);04530(Tight junction);04530(Tight junction)	0.0144544	0.709	1.0527	0.0740894	0.565406	up	5.62107	5.59553	5.39747	5.37093	5.51384	4.89763
chr2	ENSSSCG00000014277	ENSSSCT00000015600	IRF1	GO:0000790(nuclear chromatin);GO:0000976(transcription regulatory region sequence-specific DNA binding);GO:0000978(RNA polymerase II cis-regulatory region sequence-specific DNA binding);GO:0000981(DNA-binding transcription factor activity, RNA polymerase II-specific);GO:0001228(DNA-binding transcription activator activity, RNA polymerase II-specific);GO:0003677(DNA binding);GO:0003700(DNA-binding…	04625(C-type lectin receptor signaling pathway);04668(TNF signaling pathway);04917(Prolactin signaling pathway);05133(Pertussis);05165(Human papillomavirus infection);05165(Human papillomavirus infection)	0.000112202	0.256	1.5491	0.631435	8.22138e-11	up	19.673	19.8824	20.172	13.2112	12.6168	12.7281
chr2	ENSSSCG00000014285	ENSSSCT00000081926	SEPTIN8	GO:0000166(nucleotide binding);GO:0003924(GTPase activity);GO:0005525(GTP binding);GO:0005856(cytoskeleton);GO:0005940(septin ring);GO:0015630(microtubule cytoskeleton);GO:0031105(septin complex);GO:0032153(cell division site);GO:0034613(cellular protein localization);GO:0060090(molecular adaptor activity);GO:0061640(cytoskeleton-dependent cytokinesis);GO:0061640(cytoskeleton-dependent cytokinesi…	05100(Bacterial invasion of epithelial cells);05100(Bacterial invasion of epithelial cells)	0.0213796	-0.17	1.03934	0.0556697	0.652426	up	11.7916	12.0956	11.7999	11.4864	11.4527	11.3973
chr2	ENSSSCG00000014285	ENSSSCT00000081926	SEPTIN8	GO:0000166(nucleotide binding);GO:0003924(GTPase activity);GO:0005525(GTP binding);GO:0005856(cytoskeleton);GO:0005940(septin ring);GO:0015630(microtubule cytoskeleton);GO:0031105(septin complex);GO:0032153(cell division site);GO:0034613(cellular protein localization);GO:0060090(molecular adaptor activity);GO:0061640(cytoskeleton-dependent cytokinesis);GO:0061640(cytoskeleton-dependent cytokinesi…	05100(Bacterial invasion of epithelial cells);05100(Bacterial invasion of epithelial cells)	3.54813e-08	0.366	1.03934	0.0556697	0.652426	up	11.7916	12.0956	11.7999	11.4864	11.4527	11.3973
chr2	ENSSSCG00000014285	ENSSSCT00000081926	SEPTIN8	GO:0000166(nucleotide binding);GO:0003924(GTPase activity);GO:0005525(GTP binding);GO:0005856(cytoskeleton);GO:0005940(septin ring);GO:0015630(microtubule cytoskeleton);GO:0031105(septin complex);GO:0032153(cell division site);GO:0034613(cellular protein localization);GO:0060090(molecular adaptor activity);GO:0061640(cytoskeleton-dependent cytokinesis);GO:0061640(cytoskeleton-dependent cytokinesi…	05100(Bacterial invasion of epithelial cells);05100(Bacterial invasion of epithelial cells)	0.0047863	-0.691	1.03934	0.0556697	0.652426	up	11.7916	12.0956	11.7999	11.4864	11.4527	11.3973
chr2	ENSSSCG00000014291	ENSSSCT00000025744	AFF4	GO:0001650(fibrillar center);GO:0005634(nucleus);GO:0005654(nucleoplasm);GO:0007286(spermatid development);GO:0008023(transcription elongation factor complex);GO:0035327(transcriptionally active chromatin);GO:0035327(transcriptionally active chromatin)	NA	1.65959e-05	0.233	1.11315	0.154644	0.0464856	up	29.5075	27.3323	27.7296	26.4351	25.2405	24.2976
chr2	ENSSSCG00000014291	ENSSSCT00000025744	AFF4	GO:0001650(fibrillar center);GO:0005634(nucleus);GO:0005654(nucleoplasm);GO:0007286(spermatid development);GO:0008023(transcription elongation factor complex);GO:0035327(transcriptionally active chromatin);GO:0035327(transcriptionally active chromatin)	NA	0.025704	0.138	1.11315	0.154644	0.0464856	up	29.5075	27.3323	27.7296	26.4351	25.2405	24.2976
chr2	ENSSSCG00000014291	ENSSSCT00000025744	AFF4	GO:0001650(fibrillar center);GO:0005634(nucleus);GO:0005654(nucleoplasm);GO:0007286(spermatid development);GO:0008023(transcription elongation factor complex);GO:0035327(transcriptionally active chromatin);GO:0035327(transcriptionally active chromatin)	NA	6.91831e-05	-0.188	1.11315	0.154644	0.0464856	up	29.5075	27.3323	27.7296	26.4351	25.2405	24.2976
chr2	ENSSSCG00000014291	ENSSSCT00000025744	AFF4	GO:0001650(fibrillar center);GO:0005634(nucleus);GO:0005654(nucleoplasm);GO:0007286(spermatid development);GO:0008023(transcription elongation factor complex);GO:0035327(transcriptionally active chromatin);GO:0035327(transcriptionally active chromatin)	NA	0.0229087	-0.066	1.11315	0.154644	0.0464856	up	29.5075	27.3323	27.7296	26.4351	25.2405	24.2976
chr2	ENSSSCG00000014298	ENSSSCT00000015621	PPP2CA	GO:0000159(protein phosphatase type 2A complex);GO:0000775(chromosome, centromeric region);GO:0000922(spindle pole);GO:0004721(phosphoprotein phosphatase activity);GO:0004722(protein serine/threonine phosphatase activity);GO:0005634(nucleus);GO:0005694(chromosome);GO:0005737(cytoplasm);GO:0005829(cytosol);GO:0005856(cytoskeleton);GO:0005886(plasma membrane);GO:0007498(mesoderm development);GO:000…	03015(mRNA surveillance pathway);04071(Sphingolipid signaling pathway);04114(Oocyte meiosis);04136(Autophagy - other);04140(Autophagy - animal);04151(PI3K-Akt signaling pathway);04152(AMPK signaling pathway);04261(Adrenergic signaling in cardiomyocytes);04350(TGF-beta signaling pathway);04390(Hippo signaling pathway);04530(Tight junction);04728(Dopaminergic synapse);04730(Long-term depression);05…	0.0380189	-0.245	1.01376	0.0197185	0.87087	up	55.4556	55.4288	57.9519	55.9974	55.2968	55.2502
chr2	ENSSSCG00000014305	ENSSSCT00000054541	SAR1B	GO:0000166(nucleotide binding);GO:0003400(regulation of COPII vesicle coating);GO:0003924(GTPase activity);GO:0005525(GTP binding);GO:0005783(endoplasmic reticulum);GO:0005789(endoplasmic reticulum membrane);GO:0005794(Golgi apparatus);GO:0006886(intracellular protein transport);GO:0006888(endoplasmic reticulum to Golgi vesicle-mediated transport);GO:0015031(protein transport);GO:0016020(membrane…	04141(Protein processing in endoplasmic reticulum);05134(Legionellosis)	0.000676083	0.632	1.05847	0.081981	0.708589	up	2.53393	2.3302	2.50678	2.1776	2.30029	2.48584
chr2	ENSSSCG00000014327	ENSSSCT00000026144	BRD8	GO:0000812(Swr1 complex);GO:0005654(nucleoplasm);GO:0005739(mitochondrion);GO:0016573(histone acetylation);GO:0030374(nuclear receptor transcription coactivator activity);GO:0035267(NuA4 histone acetyltransferase complex);GO:0043967(histone H4 acetylation);GO:0043968(histone H2A acetylation);GO:0045944(positive regulation of transcription by RNA polymerase II);GO:0046966(thyroid hormone receptor …	NA	0.000316228	-0.294	1.27988	0.356004	0.000156513	up	10.8445	10.0609	10.8744	8.316	8.46907	8.04531
chr2	ENSSSCG00000014325	ENSSSCT00000015651	CDC23	GO:0000278(mitotic cell cycle);GO:0005680(anaphase-promoting complex);GO:0005737(cytoplasm);GO:0007049(cell cycle);GO:0007080(mitotic metaphase plate congression);GO:0007091(metaphase/anaphase transition of mitotic cell cycle);GO:0016567(protein ubiquitination);GO:0030071(regulation of mitotic metaphase/anaphase transition);GO:0031145(anaphase-promoting complex-dependent catabolic process);GO:004…	04110(Cell cycle);04114(Oocyte meiosis);04120(Ubiquitin mediated proteolysis);04914(Progesterone-mediated oocyte maturation);05166(Human T-cell leukemia virus 1 infection);05166(Human T-cell leukemia virus 1 infection)	1.7378e-10	-0.305	1.22261	0.289959	0.00603574	up	15.4874	15.0993	14.8834	12.0602	12.0238	13.1071
chr2	ENSSSCG00000014329	ENSSSCT00000015654	CDC25C	GO:0000086(G2/M transition of mitotic cell cycle);GO:0004725(protein tyrosine phosphatase activity);GO:0005634(nucleus);GO:0005737(cytoplasm);GO:0005758(mitochondrial intermembrane space);GO:0006470(protein dephosphorylation);GO:0007049(cell cycle);GO:0007399(nervous system development);GO:0009897(external side of plasma membrane);GO:0010971(positive regulation of G2/M transition of mitotic cell …	04110(Cell cycle);04114(Oocyte meiosis);04914(Progesterone-mediated oocyte maturation);05170(Human immunodeficiency virus 1 infection);05206(MicroRNAs in cancer);05206(MicroRNAs in cancer)	0.0301995	0.398	1.00814	0.0116911	0.885484	up	3.03799	2.89257	3.17171	2.76466	3.04611	3.21804
chr2	ENSSSCG00000014337	ENSSSCT00000015664	ETF1	GO:0000184(nuclear-transcribed mRNA catabolic process, nonsense-mediated decay);GO:0002184(cytoplasmic translational termination);GO:0003747(translation release factor activity);GO:0005737(cytoplasm);GO:0005829(cytosol);GO:0006412(translation);GO:0006415(translational termination);GO:0006449(regulation of translational termination);GO:0006479(protein methylation);GO:0008079(translation terminatio…	03015(mRNA surveillance pathway)	0.0040738	0.851	1.06429	0.0898904	0.317911	up	29.6241	28.8148	29.3632	26.6046	27.1798	28.7139
chr2	ENSSSCG00000014337	ENSSSCT00000015664	ETF1	GO:0000184(nuclear-transcribed mRNA catabolic process, nonsense-mediated decay);GO:0002184(cytoplasmic translational termination);GO:0003747(translation release factor activity);GO:0005737(cytoplasm);GO:0005829(cytosol);GO:0006412(translation);GO:0006415(translational termination);GO:0006449(regulation of translational termination);GO:0006479(protein methylation);GO:0008079(translation terminatio…	03015(mRNA surveillance pathway)	0.00416869	-0.0936	1.06429	0.0898904	0.317911	up	29.6241	28.8148	29.3632	26.6046	27.1798	28.7139
chr2	ENSSSCG00000038493	ENSSSCT00000044478	PFDN1	GO:0005737(cytoplasm);GO:0006457(protein folding);GO:0016272(prefoldin complex);GO:0044183(protein folding chaperone);GO:0051082(unfolded protein binding);GO:0051082(unfolded protein binding)	NA	0.000562341	-0.249	1.23281	0.301951	0.0514425	up	7.7372	8.27203	7.61339	6.10845	6.76264	6.29052
chr2	ENSSSCG00000014374	ENSSSCT00000015704	DND1	GO:0003676(nucleic acid binding);GO:0003723(RNA binding);GO:0003729(mRNA binding);GO:0003730(mRNA 3'-UTR binding);GO:0005634(nucleus);GO:0005737(cytoplasm);GO:0007281(germ cell development);GO:0048255(mRNA stabilization);GO:0060965(negative regulation of gene silencing by miRNA);GO:0061158(3'-UTR-mediated mRNA destabilization)	NA	0.00107152	0.515	1.34234	0.424749	0.0993466	up	2.52533	2.23209	2.68588	2.16724	1.46797	1.90981
chr2	ENSSSCG00000014391	ENSSSCT00000056738	ARAP3	GO:0001726(ruffle);GO:0005096(GTPase activator activity);GO:0005547(phosphatidylinositol-3,4,5-trisphosphate binding);GO:0005737(cytoplasm);GO:0007165(signal transduction);GO:0043325(phosphatidylinositol-3,4-bisphosphate binding);GO:0043547(positive regulation of GTPase activity);GO:0043547(positive regulation of GTPase activity)	04015(Rap1 signaling pathway);04024(cAMP signaling pathway);04144(Endocytosis);04144(Endocytosis)	0.00831764	-0.164	1.45583	0.541845	1.06212e-09	up	10.9977	11.6817	11.5011	7.94521	7.84153	7.69155
chr2	ENSSSCG00000014406	ENSSSCT00000067794	PRELID2	GO:0005758(mitochondrial intermembrane space);GO:0015914(phospholipid transport);GO:0120009(intermembrane lipid transfer);GO:1990050(phosphatidic acid transfer activity);GO:1990050(phosphatidic acid transfer activity)	NA	0.0269153	-0.183	1.0674	0.0941066	0.566468	up	5.0628	5.15665	5.11543	5.29654	4.47862	4.59135
chr2	ENSSSCG00000014406	ENSSSCT00000067794	PRELID2	GO:0005758(mitochondrial intermembrane space);GO:0015914(phospholipid transport);GO:0120009(intermembrane lipid transfer);GO:1990050(phosphatidic acid transfer activity);GO:1990050(phosphatidic acid transfer activity)	NA	0.0131826	1.65	1.0674	0.0941066	0.566468	up	5.0628	5.15665	5.11543	5.29654	4.47862	4.59135
chr2	ENSSSCG00000014435	ENSSSCT00000077919	CSNK1A1	GO:0000166(nucleotide binding);GO:0000902(cell morphogenesis);GO:0004672(protein kinase activity);GO:0004674(protein serine/threonine kinase activity);GO:0005524(ATP binding);GO:0005813(centrosome);GO:0005829(cytosol);GO:0005847(mRNA cleavage and polyadenylation specificity factor complex);GO:0006468(protein phosphorylation);GO:0007030(Golgi organization);GO:0016301(kinase activity);GO:0016310(ph…	04310(Wnt signaling pathway);04340(Hedgehog signaling pathway);05165(Human papillomavirus infection);05224(Breast cancer);05225(Hepatocellular carcinoma);05226(Gastric cancer);05226(Gastric cancer)	0.0141254	0.199	1.05616	0.0788292	0.402342	up	31.9939	30.7544	32.4051	30.1011	30.4135	29.579
chr2	ENSSSCG00000014443	ENSSSCT00000052397	CAMK2A	GO:0000082(G1/S transition of mitotic cell cycle);GO:0000166(nucleotide binding);GO:0002931(response to ischemia);GO:0004672(protein kinase activity);GO:0004674(protein serine/threonine kinase activity);GO:0004683(calmodulin-dependent protein kinase activity);GO:0005516(calmodulin binding);GO:0005524(ATP binding);GO:0005737(cytoplasm);GO:0005739(mitochondrion);GO:0005954(calcium- and calmodulin-d…	04012(ErbB signaling pathway);04020(Calcium signaling pathway);04024(cAMP signaling pathway);04066(HIF-1 signaling pathway);04114(Oocyte meiosis);04217(Necroptosis);04261(Adrenergic signaling in cardiomyocytes);04310(Wnt signaling pathway);04360(Axon guidance);04713(Circadian entrainment);04720(Long-term potentiation);04722(Neurotrophin signaling pathway);04725(Cholinergic synapse);04728(Dopamine…	0.0047863	-1.43	1.74845	0.806075	0.000143437	up	1.51155	1.56387	1.48952	0.801967	0.76776	1.04112
chr2	ENSSSCG00000021427	ENSSSCT00000024781	DCTN4	GO:0005813(centrosome);GO:0005869(dynactin complex);GO:0047485(protein N-terminus binding);GO:0047485(protein N-terminus binding)	04962(Vasopressin-regulated water reabsorption);05016(Huntington disease);05016(Huntington disease)	0.0109648	-0.179	1.15762	0.211159	0.0047158	up	13.1327	12.9188	12.1889	11.1129	10.9839	10.9369
chr2	ENSSSCG00000021371	ENSSSCT00000030370	ZNF300	GO:0001228(DNA-binding transcription activator activity, RNA polymerase II-specific);GO:0003676(nucleic acid binding);GO:0005634(nucleus);GO:0005654(nucleoplasm);GO:0005730(nucleolus);GO:0006355(regulation of transcription, DNA-templated);GO:0016604(nuclear body);GO:0043565(sequence-specific DNA binding);GO:0045944(positive regulation of transcription by RNA polymerase II);GO:0046872(metal ion bi…	05168(Herpes simplex virus 1 infection);05168(Herpes simplex virus 1 infection)	0.017378	-0.259	1.15676	0.210096	0.366836	up	1.82671	2.22521	2.05383	1.79215	1.7854	1.70075
chr3	ENSSSCG00000039023	ENSSSCT00000058732	ENSSSCG00000039023	GO:0000166(nucleotide binding);GO:0003774(motor activity);GO:0003777(microtubule motor activity);GO:0005524(ATP binding);GO:0005871(kinesin complex);GO:0005874(microtubule);GO:0007018(microtubule-based movement);GO:0008017(microtubule binding);GO:0008574(ATP-dependent microtubule motor activity, plus-end-directed);GO:0016887(ATPase activity)	NA	0.00301995	1.1	1.39677	0.482091	0.125178	up	0.627313	0.915483	0.72478	0.523255	0.476677	0.623515
chr3	ENSSSCG00000007563	ENSSSCT00000008295	BRAT1	GO:0001934(positive regulation of protein phosphorylation);GO:0005634(nucleus);GO:0005654(nucleoplasm);GO:0005737(cytoplasm);GO:0006006(glucose metabolic process);GO:0006915(apoptotic process);GO:0006974(cellular response to DNA damage stimulus);GO:0008283(cell population proliferation);GO:0010212(response to ionizing radiation);GO:0016477(cell migration);GO:0030307(positive regulation of cell gr…	NA	0.0288403	-0.112	1.2963	0.374396	4.30083e-05	up	18.3138	19.0705	18.5597	14.736	14.0275	14.3933
chr3	ENSSSCG00000007564	ENSSSCT00000008296	AMZ1	GO:0006508(proteolysis);GO:0008233(peptidase activity);GO:0008237(metallopeptidase activity);GO:0008237(metallopeptidase activity)	NA	0.0457088	-0.512	3.51847	1.81495	3.74721e-14	up	1.19501	1.22314	1.19192	0.409506	0.25734	0.359189
chr3	ENSSSCG00000007577	ENSSSCT00000084942	AP5Z1	GO:0000724(double-strand break repair via homologous recombination);GO:0005634(nucleus);GO:0005654(nucleoplasm);GO:0005737(cytoplasm);GO:0016197(endosomal transport);GO:0016607(nuclear speck);GO:0044599(AP-5 adaptor complex);GO:0044599(AP-5 adaptor complex)	NA	0.00616595	0.336	1.16575	0.221263	0.015908	up	8.56863	8.46791	8.5311	7.27107	7.41555	7.24567
chr3	ENSSSCG00000007580	ENSSSCT00000008319	WIPI2	GO:0000045(autophagosome assembly);GO:0000407(phagophore assembly site);GO:0000422(autophagy of mitochondrion);GO:0005654(nucleoplasm);GO:0005776(autophagosome);GO:0005829(cytosol);GO:0006497(protein lipidation);GO:0006914(autophagy);GO:0009267(cellular response to starvation);GO:0016020(membrane);GO:0019898(extrinsic component of membrane);GO:0032266(phosphatidylinositol-3-phosphate binding);GO:…	04136(Autophagy - other);04140(Autophagy - animal);04140(Autophagy - animal)	0.0186209	0.257	1.27676	0.352488	2.21055e-06	up	12.1978	12.2395	11.7201	9.51895	9.26874	9.53196
chr3	ENSSSCG00000031432	ENSSSCT00000062901	KDELR2	GO:0000139(Golgi membrane);GO:0005046(KDEL sequence binding);GO:0005783(endoplasmic reticulum);GO:0005789(endoplasmic reticulum membrane);GO:0005794(Golgi apparatus);GO:0005801(cis-Golgi network);GO:0006621(protein retention in ER lumen);GO:0006888(endoplasmic reticulum to Golgi vesicle-mediated transport);GO:0006890(retrograde vesicle-mediated transport, Golgi to endoplasmic reticulum);GO:001503…	NA	0.00512861	-0.345	1.19211	0.253512	0.000129475	up	76.5231	78.6289	79.625	64.5568	66.3653	66.021
chr3	ENSSSCG00000034768	ENSSSCT00000062816	CYTH3	GO:0001726(ruffle);GO:0005086(ARF guanyl-nucleotide exchange factor activity);GO:0005547(phosphatidylinositol-3,4,5-trisphosphate binding);GO:0005654(nucleoplasm);GO:0005737(cytoplasm);GO:0005829(cytosol);GO:0005886(plasma membrane);GO:0005912(adherens junction);GO:0005923(bicellular tight junction);GO:0031234(extrinsic component of cytoplasmic side of plasma membrane);GO:0032012(regulation of AR…	04072(Phospholipase D signaling pathway);04144(Endocytosis);04144(Endocytosis)	9.33254e-05	0.281	1.00812	0.0116663	0.855911	up	8.60008	9.81512	9.0297	9.14712	9.31532	8.76142
chr3	ENSSSCG00000007592	ENSSSCT00000089039	EIF2AK1	GO:0000166(nucleotide binding);GO:0002526(acute inflammatory response);GO:0004672(protein kinase activity);GO:0004694(eukaryotic translation initiation factor 2alpha kinase activity);GO:0005524(ATP binding);GO:0005737(cytoplasm);GO:0006417(regulation of translation);GO:0006468(protein phosphorylation);GO:0006909(phagocytosis);GO:0008285(negative regulation of cell population proliferation);GO:001…	04141(Protein processing in endoplasmic reticulum);05160(Hepatitis C);05162(Measles);05164(Influenza A);05168(Herpes simplex virus 1 infection);05168(Herpes simplex virus 1 infection)	1.12202e-10	0.661	1.12593	0.171121	0.066758	up	9.77466	10.9615	10.7205	9.84681	8.63819	9.45325
chr3	ENSSSCG00000007590	ENSSSCT00000077078	PMS2	GO:0003677(DNA binding);GO:0003697(single-stranded DNA binding);GO:0004519(endonuclease activity);GO:0005524(ATP binding);GO:0005634(nucleus);GO:0005654(nucleoplasm);GO:0005829(cytosol);GO:0005886(plasma membrane);GO:0006298(mismatch repair);GO:0006974(cellular response to DNA damage stimulus);GO:0016446(somatic hypermutation of immunoglobulin genes);GO:0016887(ATPase activity);GO:0030983(mismatc…	03430(Mismatch repair);03460(Fanconi anemia pathway)	0.0489779	0.124	1.00969	0.013907	0.885596	up	5.90431	6.02921	6.16638	5.90684	5.95198	6.06745
chr3	ENSSSCG00000026896	ENSSSCT00000083701	CPSF4	GO:0003676(nucleic acid binding);GO:0005634(nucleus);GO:0005654(nucleoplasm);GO:0005847(mRNA cleavage and polyadenylation specificity factor complex);GO:0008270(zinc ion binding);GO:0043231(intracellular membrane-bounded organelle);GO:0046872(metal ion binding);GO:1990837(sequence-specific double-stranded DNA binding);GO:1990837(sequence-specific double-stranded DNA binding)	03015(mRNA surveillance pathway);05164(Influenza A);05164(Influenza A)	0.000467735	0.482	1.027	0.0384364	0.897568	up	13.1814	12.7097	13.269	12.5209	12.9523	12.6573
chr3	ENSSSCG00000029168	ENSSSCT00000032475	MARF1	GO:0003676(nucleic acid binding);GO:0003723(RNA binding);GO:0005737(cytoplasm);GO:0005777(peroxisome);GO:0005794(Golgi apparatus);GO:0006302(double-strand break repair);GO:0007143(female meiotic nuclear division);GO:0010468(regulation of gene expression);GO:0010923(negative regulation of phosphatase activity);GO:0016441(posttranscriptional gene silencing);GO:0043231(intracellular membrane-bounded…	NA	0.0120226	-0.271	1.22346	0.290968	0.000107239	up	9.93139	9.85791	9.79501	8.59125	7.87896	7.71063
chr3	ENSSSCG00000034153	ENSSSCT00000061980	TAF6	GO:0000124(SAGA complex);GO:0003677(DNA binding);GO:0003713(transcription coactivator activity);GO:0005634(nucleus);GO:0005654(nucleoplasm);GO:0005669(transcription factor TFIID complex);GO:0005829(cytosol);GO:0006325(chromatin organization);GO:0006352(DNA-templated transcription, initiation);GO:0006367(transcription initiation from RNA polymerase II promoter);GO:0016251(RNA polymerase II general…	03022(Basal transcription factors);03022(Basal transcription factors)	0.0131826	-0.414	1.08497	0.117653	0.186385	up	10.7122	11.3232	11.1023	10.3047	10.0307	10.2072
chr3	ENSSSCG00000007659	ENSSSCT00000008399	ZCWPW1	GO:0008270(zinc ion binding);GO:0046872(metal ion binding);GO:0046872(metal ion binding)	NA	2.69153e-09	-0.176	3.32876	1.73498	1	up	0.154538	0.207984	0.119207	0.058322	0.0249777	0.0614175
chr3	ENSSSCG00000030337	ENSSSCT00000030909	NYAP1	GO:0014065(phosphatidylinositol 3-kinase signaling);GO:0016301(kinase activity);GO:0016310(phosphorylation);GO:0048812(neuron projection morphogenesis);GO:0048812(neuron projection morphogenesis)	NA	0.0194984	-0.62	1.23001	0.298668	0.000161928	up	9.98795	10.2437	10.4771	8.17693	8.24264	8.54675
chr3	ENSSSCG00000030337	ENSSSCT00000030909	NYAP1	GO:0014065(phosphatidylinositol 3-kinase signaling);GO:0016301(kinase activity);GO:0016310(phosphorylation);GO:0048812(neuron projection morphogenesis);GO:0048812(neuron projection morphogenesis)	NA	0.000812831	-0.12	1.23001	0.298668	0.000161928	up	9.98795	10.2437	10.4771	8.17693	8.24264	8.54675
chr3	ENSSSCG00000030337	ENSSSCT00000030909	NYAP1	GO:0014065(phosphatidylinositol 3-kinase signaling);GO:0016301(kinase activity);GO:0016310(phosphorylation);GO:0048812(neuron projection morphogenesis);GO:0048812(neuron projection morphogenesis)	NA	0.0457088	-0.37	1.23001	0.298668	0.000161928	up	9.98795	10.2437	10.4771	8.17693	8.24264	8.54675
chr3	ENSSSCG00000030337	ENSSSCT00000030909	NYAP1	GO:0014065(phosphatidylinositol 3-kinase signaling);GO:0016301(kinase activity);GO:0016310(phosphorylation);GO:0048812(neuron projection morphogenesis);GO:0048812(neuron projection morphogenesis)	NA	0.000123027	-1.43	1.23001	0.298668	0.000161928	up	9.98795	10.2437	10.4771	8.17693	8.24264	8.54675
chr3	ENSSSCG00000007664	ENSSSCT00000008404	AGFG2	GO:0005096(GTPase activator activity);GO:0043547(positive regulation of GTPase activity);GO:0043547(positive regulation of GTPase activity)	NA	0.0125893	0.766	1.71565	0.778754	8.30481e-35	up	36.8194	39.665	38.7726	22.2798	21.8894	23.0105
chr3	ENSSSCG00000007664	ENSSSCT00000008404	AGFG2	GO:0005096(GTPase activator activity);GO:0043547(positive regulation of GTPase activity);GO:0043547(positive regulation of GTPase activity)	NA	2.0893e-06	0.87	1.71565	0.778754	8.30481e-35	up	36.8194	39.665	38.7726	22.2798	21.8894	23.0105
chr3	ENSSSCG00000007664	ENSSSCT00000008404	AGFG2	GO:0005096(GTPase activator activity);GO:0043547(positive regulation of GTPase activity);GO:0043547(positive regulation of GTPase activity)	NA	2.95121e-06	1.27	1.71565	0.778754	8.30481e-35	up	36.8194	39.665	38.7726	22.2798	21.8894	23.0105
chr3	ENSSSCG00000007664	ENSSSCT00000008404	AGFG2	GO:0005096(GTPase activator activity);GO:0043547(positive regulation of GTPase activity);GO:0043547(positive regulation of GTPase activity)	NA	4.7863e-10	1.94	1.71565	0.778754	8.30481e-35	up	36.8194	39.665	38.7726	22.2798	21.8894	23.0105
chr3	ENSSSCG00000007665	ENSSSCT00000008405	ENSSSCG00000007665	GO:0005158(insulin receptor binding);GO:0005829(cytosol);GO:0005886(plasma membrane);GO:0008286(insulin receptor signaling pathway);GO:0043548(phosphatidylinositol 3-kinase binding)	04022(cGMP-PKG signaling pathway);04068(FoxO signaling pathway);04140(Autophagy - animal);04152(AMPK signaling pathway);04211(Longevity regulating pathway);04213(Longevity regulating pathway - multiple species);04910(Insulin signaling pathway);04920(Adipocytokine signaling pathway);04923(Regulation of lipolysis in adipocytes);04930(Type II diabetes mellitus)	0.000316228	0.435	5.5107	2.46223	1.46507e-21	up	2.65446	2.52416	2.90546	0.548804	0.338967	0.579208
chr3	ENSSSCG00000007665	ENSSSCT00000008405	ENSSSCG00000007665	GO:0005158(insulin receptor binding);GO:0005829(cytosol);GO:0005886(plasma membrane);GO:0008286(insulin receptor signaling pathway);GO:0043548(phosphatidylinositol 3-kinase binding)	04022(cGMP-PKG signaling pathway);04068(FoxO signaling pathway);04140(Autophagy - animal);04152(AMPK signaling pathway);04211(Longevity regulating pathway);04213(Longevity regulating pathway - multiple species);04910(Insulin signaling pathway);04920(Adipocytokine signaling pathway);04923(Regulation of lipolysis in adipocytes);04930(Type II diabetes mellitus)	0.0218776	-1.93	5.5107	2.46223	1.46507e-21	up	2.65446	2.52416	2.90546	0.548804	0.338967	0.579208
chr3	ENSSSCG00000027486	ENSSSCT00000028933	TRIP6	GO:0001725(stress fiber);GO:0005149(interleukin-1 receptor binding);GO:0005634(nucleus);GO:0005737(cytoplasm);GO:0005829(cytosol);GO:0005856(cytoskeleton);GO:0005886(plasma membrane);GO:0005925(focal adhesion);GO:0007165(signal transduction);GO:0019900(kinase binding);GO:0030335(positive regulation of cell migration);GO:0043009(chordate embryonic development);GO:1901224(positive regulation of NIK…	04621(NOD-like receptor signaling pathway)	0.0074131	-0.264	4.17176	2.06065	1	up	0.236439	0.246004	0.179936	0.064383	0.065008	0.029386
chr3	ENSSSCG00000027486	ENSSSCT00000028933	TRIP6	GO:0001725(stress fiber);GO:0005149(interleukin-1 receptor binding);GO:0005634(nucleus);GO:0005737(cytoplasm);GO:0005829(cytosol);GO:0005856(cytoskeleton);GO:0005886(plasma membrane);GO:0005925(focal adhesion);GO:0007165(signal transduction);GO:0019900(kinase binding);GO:0030335(positive regulation of cell migration);GO:0043009(chordate embryonic development);GO:1901224(positive regulation of NIK…	04621(NOD-like receptor signaling pathway)	0.000194984	-0.517	4.17176	2.06065	1	up	0.236439	0.246004	0.179936	0.064383	0.065008	0.029386
chr3	ENSSSCG00000024789	ENSSSCT00000024767	SRRT	GO:0003676(nucleic acid binding);GO:0003677(DNA binding);GO:0005634(nucleus);GO:0005654(nucleoplasm);GO:0005737(cytoplasm);GO:0006355(regulation of transcription, DNA-templated);GO:0006397(mRNA processing);GO:0031047(gene silencing by RNA);GO:0031053(primary miRNA processing);GO:0032991(protein-containing complex);GO:0050769(positive regulation of neurogenesis);GO:0097150(neuronal stem cell popul…	NA	0.000645654	-0.273	1.11218	0.153393	0.0427753	up	47.0896	45.728	47.5186	43.6628	42.3971	40.1211
chr3	ENSSSCG00000034347	ENSSSCT00000042080	TRIM56	GO:0000785(chromatin);GO:0004842(ubiquitin-protein transferase activity);GO:0005654(nucleoplasm);GO:0005737(cytoplasm);GO:0008270(zinc ion binding);GO:0016567(protein ubiquitination);GO:0045087(innate immune response);GO:0045893(positive regulation of transcription, DNA-templated);GO:0046872(metal ion binding);GO:0046872(metal ion binding)	NA	0.01	-0.0965	1.2438	0.314758	4.09238e-05	up	17.3553	17.821	17.8946	14.2725	13.4807	14.915
chr3	ENSSSCG00000034347	ENSSSCT00000042080	TRIM56	GO:0000785(chromatin);GO:0004842(ubiquitin-protein transferase activity);GO:0005654(nucleoplasm);GO:0005737(cytoplasm);GO:0008270(zinc ion binding);GO:0016567(protein ubiquitination);GO:0045087(innate immune response);GO:0045893(positive regulation of transcription, DNA-templated);GO:0046872(metal ion binding);GO:0046872(metal ion binding)	NA	3.54813e-07	-0.278	1.2438	0.314758	4.09238e-05	up	17.3553	17.821	17.8946	14.2725	13.4807	14.915
chr3	ENSSSCG00000034347	ENSSSCT00000042080	TRIM56	GO:0000785(chromatin);GO:0004842(ubiquitin-protein transferase activity);GO:0005654(nucleoplasm);GO:0005737(cytoplasm);GO:0008270(zinc ion binding);GO:0016567(protein ubiquitination);GO:0045087(innate immune response);GO:0045893(positive regulation of transcription, DNA-templated);GO:0046872(metal ion binding);GO:0046872(metal ion binding)	NA	0.000758578	-0.321	1.2438	0.314758	4.09238e-05	up	17.3553	17.821	17.8946	14.2725	13.4807	14.915
chr3	ENSSSCG00000023912	ENSSSCT00000022361	ORAI2	GO:0002115(store-operated calcium entry);GO:0015279(store-operated calcium channel activity);GO:0016020(membrane);GO:0016021(integral component of membrane);GO:0070588(calcium ion transmembrane transport)	04020(Calcium signaling pathway)	1.25893e-13	-1.03	1.35478	0.438057	5.26243e-05	up	10.298	10.6193	11.0968	8.37137	7.19574	8.06344
chr3	ENSSSCG00000007687	ENSSSCT00000008428	LRWD1	GO:0000775(chromosome, centromeric region);GO:0000776(kinetochore);GO:0000777(condensed chromosome kinetochore);GO:0000781(chromosome, telomeric region);GO:0003682(chromatin binding);GO:0005634(nucleus);GO:0005654(nucleoplasm);GO:0005664(nuclear origin of replication recognition complex);GO:0005694(chromosome);GO:0005721(pericentric heterochromatin);GO:0005730(nucleolus);GO:0005815(microtubule or…	NA	0.00954993	0.368	1.04487	0.0633282	0.775118	up	10.7984	12.1465	9.08909	10.214	10.8885	9.55576
chr3	ENSSSCG00000007705	ENSSSCT00000061936	ENSSSCG00000007705	GO:0016020(membrane);GO:0016021(integral component of membrane)	03013(RNA transport)	0.0446684	0.211	1.0004	0.000579207	0.647863	up	18.4986	18.5066	17.9681	18.5333	18.6626	17.7554
chr3	ENSSSCG00000007705	ENSSSCT00000061936	ENSSSCG00000007705	GO:0016020(membrane);GO:0016021(integral component of membrane)	03013(RNA transport)	0.00040738	-0.238	1.0004	0.000579207	0.647863	up	18.4986	18.5066	17.9681	18.5333	18.6626	17.7554
chr3	ENSSSCG00000007705	ENSSSCT00000061936	ENSSSCG00000007705	GO:0016020(membrane);GO:0016021(integral component of membrane)	03013(RNA transport)	0.00831764	-0.203	1.0004	0.000579207	0.647863	up	18.4986	18.5066	17.9681	18.5333	18.6626	17.7554
chr3	ENSSSCG00000007705	ENSSSCT00000061936	ENSSSCG00000007705	GO:0016020(membrane);GO:0016021(integral component of membrane)	03013(RNA transport)	0.000114815	0.307	1.0004	0.000579207	0.647863	up	18.4986	18.5066	17.9681	18.5333	18.6626	17.7554
chr3	ENSSSCG00000033358	ENSSSCT00000065981	VPS37D	GO:0000813(ESCRT I complex);GO:0005768(endosome);GO:0006612(protein targeting to membrane);GO:0006623(protein targeting to vacuole);GO:0010008(endosome membrane);GO:0015031(protein transport);GO:0031902(late endosome membrane);GO:0032509(endosome transport via multivesicular body sorting pathway);GO:0043162(ubiquitin-dependent protein catabolic process via the multivesicular body sorting pathway)…	04144(Endocytosis)	0.0204174	-2.63	1.42382	0.509765	0.0494295	up	2.30138	1.86307	1.78215	1.43496	1.46476	1.2768
chr3	ENSSSCG00000007721	ENSSSCT00000008466	GTF2I	GO:0001102(RNA polymerase II activating transcription factor binding);GO:0001228(DNA-binding transcription activator activity, RNA polymerase II-specific);GO:0005634(nucleus);GO:0005654(nucleoplasm);GO:0006366(transcription by RNA polymerase II);GO:0016525(negative regulation of angiogenesis);GO:0100026(positive regulation of DNA repair by transcription from RNA polymerase II promoter);GO:0100026…	03022(Basal transcription factors);04022(cGMP-PKG signaling pathway);04022(cGMP-PKG signaling pathway)	0.00758578	-0.306	1.03203	0.0454901	0.780803	up	14.2648	14.2596	14.3902	13.9014	13.8366	13.8445
chr3	ENSSSCG00000007721	ENSSSCT00000030268	GTF2I	GO:0001102(RNA polymerase II activating transcription factor binding);GO:0001228(DNA-binding transcription activator activity, RNA polymerase II-specific);GO:0005634(nucleus);GO:0005654(nucleoplasm);GO:0006366(transcription by RNA polymerase II);GO:0016525(negative regulation of angiogenesis);GO:0100026(positive regulation of DNA repair by transcription from RNA polymerase II promoter);GO:0100026…	03022(Basal transcription factors);04022(cGMP-PKG signaling pathway);04022(cGMP-PKG signaling pathway)	6.91831e-05	-0.126	1.03203	0.0454901	0.780803	up	14.2648	14.2596	14.3902	13.9014	13.8366	13.8445
chr3	ENSSSCG00000036789	ENSSSCT00000059824	COX6A2	GO:0004129(cytochrome-c oxidase activity);GO:0005739(mitochondrion);GO:0005743(mitochondrial inner membrane);GO:0005751(mitochondrial respiratory chain complex IV);GO:0006119(oxidative phosphorylation);GO:0006123(mitochondrial electron transport, cytochrome c to oxygen);GO:0009060(aerobic respiration);GO:0016020(membrane);GO:0016021(integral component of membrane);GO:0016491(oxidoreductase activi…	00190(Oxidative phosphorylation);04260(Cardiac muscle contraction);04714(Thermogenesis);04932(Non-alcoholic fatty liver disease (NAFLD));05010(Alzheimer disease);05012(Parkinson disease);05016(Huntington disease)	0.0131826	-0.277	1.04123	0.0582939	0.8284	up	11.0098	12.4889	11.9574	11.141	10.9756	11.9353
chr3	ENSSSCG00000038600	ENSSSCT00000077789	PRSS8	GO:0004252(serine-type endopeptidase activity);GO:0005886(plasma membrane);GO:0006508(proteolysis);GO:0008233(peptidase activity);GO:0008236(serine-type peptidase activity);GO:0010765(positive regulation of sodium ion transport);GO:0016787(hydrolase activity);GO:0017080(sodium channel regulator activity)	NA	0.0288403	-0.387	1.01663	0.0237906	0.981742	up	4.53827	5.94713	4.27936	4.09709	4.87559	5.55061
chr3	ENSSSCG00000007767	ENSSSCT00000008514	ZNF668	GO:0000122(negative regulation of transcription by RNA polymerase II);GO:0000978(RNA polymerase II cis-regulatory region sequence-specific DNA binding);GO:0001227(DNA-binding transcription repressor activity, RNA polymerase II-specific)	NA	0.0363078	-0.232	1.41094	0.496657	0.000359318	up	6.82722	6.991	6.41459	4.63043	4.89195	4.81757
chr3	ENSSSCG00000007778	ENSSSCT00000008525	CCDC189	NA	NA	1.12202e-08	-0.556	1.51223	0.596678	0.00760163	up	4.24942	4.64102	4.87643	2.94999	2.7553	3.3984
chr3	ENSSSCG00000023349	ENSSSCT00000031261	ZNF768	GO:0003677(DNA binding);GO:0003700(DNA-binding transcription factor activity);GO:0005634(nucleus);GO:0006355(regulation of transcription, DNA-templated);GO:0006366(transcription by RNA polymerase II);GO:0043565(sequence-specific DNA binding);GO:0046872(metal ion binding)	05168(Herpes simplex virus 1 infection)	0.0112202	-0.234	1.03683	0.0521744	0.810173	up	16.7772	18.0671	17.861	18.0197	15.9384	16.8752
chr3	ENSSSCG00000007791	ENSSSCT00000008539	CD2BP2	GO:0001650(fibrillar center);GO:0005634(nucleus);GO:0005654(nucleoplasm);GO:0005682(U5 snRNP);GO:0005829(cytosol);GO:0010923(negative regulation of phosphatase activity);GO:0016607(nuclear speck);GO:0043021(ribonucleoprotein complex binding);GO:0043021(ribonucleoprotein complex binding)	NA	0.0251189	0.342	1.15704	0.210433	0.052963	up	8.03233	7.72498	7.72468	6.47861	7.16583	6.65053
chr3	ENSSSCG00000029509	ENSSSCT00000029036	KIF22	GO:0000166(nucleotide binding);GO:0000785(chromatin);GO:0003677(DNA binding);GO:0003774(motor activity);GO:0003777(microtubule motor activity);GO:0005524(ATP binding);GO:0005819(spindle);GO:0005829(cytosol);GO:0005871(kinesin complex);GO:0005874(microtubule);GO:0006281(DNA repair);GO:0007018(microtubule-based movement);GO:0007062(sister chromatid cohesion);GO:0007080(mitotic metaphase plate congr…	04914(Progesterone-mediated oocyte maturation);04914(Progesterone-mediated oocyte maturation)	2.29087e-05	-0.268	1.0564	0.0791605	0.44048	up	39.3016	41.9927	40.4116	37.3526	38.9291	38.9261
chr3	ENSSSCG00000025321	ENSSSCT00000069825	MAZ	GO:0000978(RNA polymerase II cis-regulatory region sequence-specific DNA binding);GO:0000981(DNA-binding transcription factor activity, RNA polymerase II-specific);GO:0006357(regulation of transcription by RNA polymerase II);GO:0006367(transcription initiation from RNA polymerase II promoter);GO:0006369(termination of RNA polymerase II transcription);GO:0008284(positive regulation of cell populat…	NA	6.0256e-07	-0.127	1.05231	0.0735591	0.457249	up	123.291	133.371	129.763	124.78	118.327	124.109
chr3	ENSSSCG00000025321	ENSSSCT00000027242	MAZ	GO:0000978(RNA polymerase II cis-regulatory region sequence-specific DNA binding);GO:0000981(DNA-binding transcription factor activity, RNA polymerase II-specific);GO:0006357(regulation of transcription by RNA polymerase II);GO:0006367(transcription initiation from RNA polymerase II promoter);GO:0006369(termination of RNA polymerase II transcription);GO:0008284(positive regulation of cell populat…	NA	1.99526e-24	-0.27	1.05231	0.0735591	0.457249	up	123.291	133.371	129.763	124.78	118.327	124.109
chr3	ENSSSCG00000027946	ENSSSCT00000027444	MVP	GO:0005634(nucleus);GO:0005737(cytoplasm);GO:0005829(cytosol);GO:0005856(cytoskeleton);GO:0019901(protein kinase binding);GO:0019903(protein phosphatase binding);GO:0023051(regulation of signaling);GO:0031953(negative regulation of protein autophosphorylation);GO:0038127(ERBB signaling pathway);GO:0042059(negative regulation of epidermal growth factor receptor signaling pathway);GO:0042802(identi…	NA	1.51356e-05	-0.196	1.01583	0.022666	0.91182	up	27.9426	27.6425	26.8224	26.4849	27.6514	26.9866
chr3	ENSSSCG00000031967	ENSSSCT00000026019	TAOK2	GO:0000166(nucleotide binding);GO:0000186(activation of MAPKK activity);GO:0004672(protein kinase activity);GO:0004674(protein serine/threonine kinase activity);GO:0005524(ATP binding);GO:0005654(nucleoplasm);GO:0005730(nucleolus);GO:0005737(cytoplasm);GO:0005829(cytosol);GO:0006468(protein phosphorylation);GO:0006974(cellular response to DNA damage stimulus);GO:0007095(mitotic G2 DNA damage chec…	04010(MAPK signaling pathway);04010(MAPK signaling pathway)	0.00263027	-0.348	1.17997	0.238746	0.000234671	up	25.249	25.6506	25.0634	21.8064	21.1129	21.4579
chr3	ENSSSCG00000031967	ENSSSCT00000041300	TAOK2	GO:0000166(nucleotide binding);GO:0000186(activation of MAPKK activity);GO:0004672(protein kinase activity);GO:0004674(protein serine/threonine kinase activity);GO:0005524(ATP binding);GO:0005654(nucleoplasm);GO:0005730(nucleolus);GO:0005737(cytoplasm);GO:0005829(cytosol);GO:0006468(protein phosphorylation);GO:0006974(cellular response to DNA damage stimulus);GO:0007095(mitotic G2 DNA damage chec…	04010(MAPK signaling pathway);04010(MAPK signaling pathway)	1.77828e-08	-0.281	1.17997	0.238746	0.000234671	up	25.249	25.6506	25.0634	21.8064	21.1129	21.4579
chr3	ENSSSCG00000031967	ENSSSCT00000054018	TAOK2	GO:0000166(nucleotide binding);GO:0000186(activation of MAPKK activity);GO:0004672(protein kinase activity);GO:0004674(protein serine/threonine kinase activity);GO:0005524(ATP binding);GO:0005654(nucleoplasm);GO:0005730(nucleolus);GO:0005737(cytoplasm);GO:0005829(cytosol);GO:0006468(protein phosphorylation);GO:0006974(cellular response to DNA damage stimulus);GO:0007095(mitotic G2 DNA damage chec…	04010(MAPK signaling pathway);04010(MAPK signaling pathway)	4.46684e-06	-0.309	1.17997	0.238746	0.000234671	up	25.249	25.6506	25.0634	21.8064	21.1129	21.4579
chr3	ENSSSCG00000036817	ENSSSCT00000044964	PPP4C	GO:0004721(phosphoprotein phosphatase activity);GO:0004722(protein serine/threonine phosphatase activity);GO:0005634(nucleus);GO:0005654(nucleoplasm);GO:0005737(cytoplasm);GO:0005829(cytosol);GO:0005886(plasma membrane);GO:0006470(protein dephosphorylation);GO:0010569(regulation of double-strand break repair via homologous recombination);GO:0016787(hydrolase activity);GO:0030289(protein phosphata…	04922(Glucagon signaling pathway)	0.000549541	0.26	1.1229	0.167224	0.0846805	up	44.7392	45.5704	43.084	36.4505	39.5002	42.8437
chr3	ENSSSCG00000007804	ENSSSCT00000075571	SH2B1	GO:0005068(transmembrane receptor protein tyrosine kinase adaptor activity);GO:0005886(plasma membrane);GO:0007165(signal transduction);GO:0007169(transmembrane receptor protein tyrosine kinase signaling pathway);GO:0030032(lamellipodium assembly);GO:0035556(intracellular signal transduction);GO:0035591(signaling adaptor activity);GO:0045840(positive regulation of mitotic nuclear division);GO:006…	04722(Neurotrophin signaling pathway);04722(Neurotrophin signaling pathway)	0.00177828	-0.26	1.0896	0.123799	0.315651	up	10.8489	10.2104	10.5963	9.51026	9.51632	10.0259
chr3	ENSSSCG00000007808	ENSSSCT00000039142	NFATC2IP	GO:0001816(cytokine production);GO:0045944(positive regulation of transcription by RNA polymerase II);GO:0045944(positive regulation of transcription by RNA polymerase II)	NA	2.29087e-06	-0.19	1.1965	0.258824	0.000413248	up	37.837	37.3158	38.7875	32.7855	31.7367	30.7056
chr3	ENSSSCG00000007815	ENSSSCT00000069691	GTF3C1	GO:0000127(transcription factor TFIIIC complex);GO:0001002(RNA polymerase III type 1 promoter sequence-specific DNA binding);GO:0001003(RNA polymerase III type 2 promoter sequence-specific DNA binding);GO:0003677(DNA binding);GO:0005634(nucleus);GO:0005654(nucleoplasm);GO:0005730(nucleolus);GO:0006384(transcription initiation from RNA polymerase III promoter);GO:0042791(5S class rRNA transcriptio…	NA	0.0042658	0.189	1.0729	0.101519	0.225905	up	22.1815	22.4118	21.9857	21.6985	20.1035	20.2531
chr3	ENSSSCG00000007818	ENSSSCT00000058301	KDM8	GO:0000086(G2/M transition of mitotic cell cycle);GO:0003682(chromatin binding);GO:0004175(endopeptidase activity);GO:0004177(aminopeptidase activity);GO:0005634(nucleus);GO:0005654(nucleoplasm);GO:0005829(cytosol);GO:0006508(proteolysis);GO:0016706(2-oxoglutarate-dependent dioxygenase activity);GO:0031648(protein destabilization);GO:0032922(circadian regulation of gene expression);GO:0035064(met…	NA	0.000177828	0.801	1.07051	0.0982996	0.582072	up	4.29217	5.07058	5.63975	4.96829	4.43126	4.61478
chr3	ENSSSCG00000010794	ENSSSCT00000063408	PALB2	GO:0000724(double-strand break repair via homologous recombination);GO:0001701(in utero embryonic development);GO:0001756(somitogenesis);GO:0001833(inner cell mass cell proliferation);GO:0003677(DNA binding);GO:0005654(nucleoplasm);GO:0007498(mesoderm development);GO:0009887(animal organ morphogenesis);GO:0035264(multicellular organism growth);GO:0036342(post-anal tail morphogenesis);GO:0043066(n…	03440(Homologous recombination);03460(Fanconi anemia pathway);03460(Fanconi anemia pathway)	0.0134896	-0.878	1.00705	0.0101329	0.851843	up	7.26706	6.26343	6.98183	7.11981	6.74781	6.50114
chr3	ENSSSCG00000010794	ENSSSCT00000063408	PALB2	GO:0000724(double-strand break repair via homologous recombination);GO:0001701(in utero embryonic development);GO:0001756(somitogenesis);GO:0001833(inner cell mass cell proliferation);GO:0003677(DNA binding);GO:0005654(nucleoplasm);GO:0007498(mesoderm development);GO:0009887(animal organ morphogenesis);GO:0035264(multicellular organism growth);GO:0036342(post-anal tail morphogenesis);GO:0043066(n…	03440(Homologous recombination);03460(Fanconi anemia pathway);03460(Fanconi anemia pathway)	1.94984e-06	-0.313	1.00705	0.0101329	0.851843	up	7.26706	6.26343	6.98183	7.11981	6.74781	6.50114
chr3	ENSSSCG00000010794	ENSSSCT00000063408	PALB2	GO:0000724(double-strand break repair via homologous recombination);GO:0001701(in utero embryonic development);GO:0001756(somitogenesis);GO:0001833(inner cell mass cell proliferation);GO:0003677(DNA binding);GO:0005654(nucleoplasm);GO:0007498(mesoderm development);GO:0009887(animal organ morphogenesis);GO:0035264(multicellular organism growth);GO:0036342(post-anal tail morphogenesis);GO:0043066(n…	03440(Homologous recombination);03460(Fanconi anemia pathway);03460(Fanconi anemia pathway)	0.00354813	-0.144	1.00705	0.0101329	0.851843	up	7.26706	6.26343	6.98183	7.11981	6.74781	6.50114
chr3	ENSSSCG00000010797	ENSSSCT00000038313	EARS2	GO:0000049(tRNA binding);GO:0000166(nucleotide binding);GO:0003723(RNA binding);GO:0004812(aminoacyl-tRNA ligase activity);GO:0004818(glutamate-tRNA ligase activity);GO:0005524(ATP binding);GO:0005739(mitochondrion);GO:0006412(translation);GO:0006418(tRNA aminoacylation for protein translation);GO:0006424(glutamyl-tRNA aminoacylation);GO:0008270(zinc ion binding);GO:0016874(ligase activity);GO:00…	00860(Porphyrin and chlorophyll metabolism);00970(Aminoacyl-tRNA biosynthesis);00970(Aminoacyl-tRNA biosynthesis)	0.000691831	-0.39	1.09238	0.127473	0.27261	up	9.47032	10.2895	9.85953	9.47538	8.76654	8.87259
chr3	ENSSSCG00000046747	ENSSSCT00000081830	ENSSSCG00000046747	GO:0003777(microtubule motor activity);GO:0005929(cilium);GO:0007018(microtubule-based movement);GO:0030286(dynein complex);GO:0042995(cell projection)	NA	0.00316228	2.66	2.40339	1.26507	1	up	0	0	0.0452739	0	0	0.0188375
chr3	ENSSSCG00000025203	ENSSSCT00000027076	KNOP1	NA	NA	0.020893	-0.0836	1.1123	0.153547	0.205838	up	12.3767	12.6407	12.0036	10.9349	11.1555	11.1928
chr3	ENSSSCG00000007866	ENSSSCT00000046846	TMC7	GO:0005887(integral component of plasma membrane);GO:0008381(mechanosensitive ion channel activity);GO:0016020(membrane);GO:0016021(integral component of membrane);GO:0034220(ion transmembrane transport);GO:0034220(ion transmembrane transport)	NA	0.00239883	-2.53	1.11326	0.154785	0.42775	up	1.92277	1.72872	1.80003	1.54402	1.77448	1.57842
chr3	ENSSSCG00000032578	ENSSSCT00000064524	TNFRSF17	GO:0002260(lymphocyte homeostasis);GO:0016020(membrane);GO:0016021(integral component of membrane);GO:0033209(tumor necrosis factor-mediated signaling pathway);GO:0038023(signaling receptor activity)	04060(Cytokine-cytokine receptor interaction);04672(Intestinal immune network for IgA production)	0.0109648	-1.61	2.21396	1.14663	1	up	0.451441	0.611572	0	0	0.480141	0
chr3	ENSSSCG00000021118	ENSSSCT00000064690	GSPT1	GO:0000166(nucleotide binding);GO:0002184(cytoplasmic translational termination);GO:0003747(translation release factor activity);GO:0003924(GTPase activity);GO:0005525(GTP binding);GO:0005829(cytosol);GO:0006412(translation);GO:0006415(translational termination);GO:0006449(regulation of translational termination);GO:0006479(protein methylation);GO:0018444(translation release factor complex);GO:00…	03015(mRNA surveillance pathway);03015(mRNA surveillance pathway)	0.0144544	-0.4	1.09784	0.13467	0.0742966	up	33.5805	33.1921	34.4974	30.3879	31.6065	30.2502
chr3	ENSSSCG00000021118	ENSSSCT00000031083	GSPT1	GO:0000166(nucleotide binding);GO:0002184(cytoplasmic translational termination);GO:0003747(translation release factor activity);GO:0003924(GTPase activity);GO:0005525(GTP binding);GO:0005829(cytosol);GO:0006412(translation);GO:0006415(translational termination);GO:0006449(regulation of translational termination);GO:0006479(protein methylation);GO:0018444(translation release factor complex);GO:00…	03015(mRNA surveillance pathway);03015(mRNA surveillance pathway)	0.000229087	0.13	1.09784	0.13467	0.0742966	up	33.5805	33.1921	34.4974	30.3879	31.6065	30.2502
chr3	ENSSSCG00000007895	ENSSSCT00000056905	ZC3H7A	GO:0010608(posttranscriptional regulation of gene expression);GO:0035196(production of miRNAs involved in gene silencing by miRNA);GO:0035198(miRNA binding);GO:0046872(metal ion binding);GO:0046872(metal ion binding)	NA	9.12011e-05	-0.24	1.00374	0.00538293	0.725892	up	18.2841	17.0588	17.3595	17.3825	17.9476	17.1761
chr3	ENSSSCG00000032381	ENSSSCT00000039566	LITAF	GO:0000978(RNA polymerase II cis-regulatory region sequence-specific DNA binding);GO:0001228(DNA-binding transcription activator activity, RNA polymerase II-specific);GO:0001817(regulation of cytokine production);GO:0005654(nucleoplasm);GO:0005765(lysosomal membrane);GO:0005794(Golgi apparatus);GO:0005829(cytosol);GO:0005886(plasma membrane);GO:0008270(zinc ion binding);GO:0009898(cytoplasmic sid…	04142(Lysosome);04142(Lysosome)	0.020893	-0.293	1.16936	0.225718	0.00491654	up	13.5607	14.985	14.3082	12.4989	12.1601	11.9884
chr3	ENSSSCG00000031290	ENSSSCT00000065791	GRIN2A	GO:0001964(startle response);GO:0001975(response to amphetamine);GO:0004970(ionotropic glutamate receptor activity);GO:0004972(NMDA glutamate receptor activity);GO:0005216(ion channel activity);GO:0005261(cation channel activity);GO:0005262(calcium channel activity);GO:0005783(endoplasmic reticulum);GO:0005886(plasma membrane);GO:0005887(integral component of plasma membrane);GO:0006811(ion trans…	04014(Ras signaling pathway);04015(Rap1 signaling pathway);04020(Calcium signaling pathway);04024(cAMP signaling pathway);04080(Neuroactive ligand-receptor interaction);04713(Circadian entrainment);04720(Long-term potentiation);04724(Glutamatergic synapse);04728(Dopaminergic synapse);05010(Alzheimer disease);05014(Amyotrophic lateral sclerosis (ALS));05030(Cocaine addiction);05031(Amphetamine add…	0.018197	-1.75	1.00066	0.000947188	0.962836	up	0.10627	0.145154	0.150057	0.187309	0.113137	0.100771
chr3	ENSSSCG00000026710	ENSSSCT00000054792	CARHSP1	GO:0000177(cytoplasmic exosome (RNase complex));GO:0003676(nucleic acid binding);GO:0003730(mRNA 3'-UTR binding);GO:0005737(cytoplasm);GO:0005829(cytosol);GO:0043186(P granule);GO:0043488(regulation of mRNA stability);GO:0043488(regulation of mRNA stability)	NA	0.000141254	-0.364	1.15311	0.205536	0.00343308	up	43.2664	44.4632	43.5029	37.9981	37.9708	37.8381
chr3	ENSSSCG00000021236	ENSSSCT00000070382	PMM2	GO:0004615(phosphomannomutase activity);GO:0005654(nucleoplasm);GO:0005737(cytoplasm);GO:0005829(cytosol);GO:0006013(mannose metabolic process);GO:0006487(protein N-linked glycosylation);GO:0009298(GDP-mannose biosynthetic process);GO:0016853(isomerase activity);GO:0043025(neuronal cell body);GO:0045047(protein targeting to ER);GO:0045047(protein targeting to ER)	00051(Fructose and mannose metabolism);00520(Amino sugar and nucleotide sugar metabolism);00520(Amino sugar and nucleotide sugar metabolism)	0.00104713	-0.186	1.06448	0.090151	0.540006	up	7.1563	6.47986	7.18108	6.57892	6.66693	6.31037
chr3	ENSSSCG00000007927	ENSSSCT00000008688	PPL	GO:0005198(structural molecule activity);GO:0005737(cytoplasm);GO:0005856(cytoskeleton);GO:0005882(intermediate filament);GO:0009612(response to mechanical stimulus);GO:0016020(membrane);GO:0042060(wound healing);GO:0045104(intermediate filament cytoskeleton organization)	NA	0.0323594	-0.291	1.12404	0.16869	0.0359922	up	11.3733	11.1761	11.6166	10.3516	9.91076	10.1334
chr3	ENSSSCG00000007932	ENSSSCT00000039164	ROGDI	GO:0005634(nucleus);GO:0005635(nuclear envelope);GO:0007035(vacuolar acidification);GO:0008021(synaptic vesicle);GO:0030424(axon);GO:0032502(developmental process);GO:0043204(perikaryon);GO:0043291(RAVE complex);GO:0098793(presynapse);GO:0098793(presynapse)	NA	0.00301995	-0.0753	1.4535	0.539527	5.29582e-05	up	6.58554	6.66523	5.92543	5.22057	3.80003	4.17256
chr3	ENSSSCG00000007932	ENSSSCT00000039164	ROGDI	GO:0005634(nucleus);GO:0005635(nuclear envelope);GO:0007035(vacuolar acidification);GO:0008021(synaptic vesicle);GO:0030424(axon);GO:0032502(developmental process);GO:0043204(perikaryon);GO:0043291(RAVE complex);GO:0098793(presynapse);GO:0098793(presynapse)	NA	7.24436e-06	-0.187	1.4535	0.539527	5.29582e-05	up	6.58554	6.66523	5.92543	5.22057	3.80003	4.17256
chr3	ENSSSCG00000007939	ENSSSCT00000008701	ANKS3	GO:0005737(cytoplasm);GO:0005929(cilium);GO:0005929(cilium)	NA	0.00165959	0.989	1.2127	0.278219	0.00328624	up	6.6607	6.77953	6.4481	5.74445	5.29196	5.36367
chr3	ENSSSCG00000007939	ENSSSCT00000008701	ANKS3	GO:0005737(cytoplasm);GO:0005929(cilium);GO:0005929(cilium)	NA	0.0467735	-0.423	1.2127	0.278219	0.00328624	up	6.6607	6.77953	6.4481	5.74445	5.29196	5.36367
chr3	ENSSSCG00000007939	ENSSSCT00000008701	ANKS3	GO:0005737(cytoplasm);GO:0005929(cilium);GO:0005929(cilium)	NA	0.0371535	0.634	1.2127	0.278219	0.00328624	up	6.6607	6.77953	6.4481	5.74445	5.29196	5.36367
chr3	ENSSSCG00000007941	ENSSSCT00000051242	CDIP1	GO:0005634(nucleus);GO:0005765(lysosomal membrane);GO:0006915(apoptotic process);GO:0010008(endosome membrane);GO:0016020(membrane);GO:0033209(tumor necrosis factor-mediated signaling pathway);GO:0042771(intrinsic apoptotic signaling pathway in response to DNA damage by p53 class mediator);GO:0046872(metal ion binding);GO:0098560(cytoplasmic side of late endosome membrane);GO:0098574(cytoplasmic …	NA	0.00398107	0.167	1.33723	0.419243	3.62802e-05	up	11.9683	12.7301	11.8684	9.30833	8.48073	9.55623
chr3	ENSSSCG00000007941	ENSSSCT00000008703	CDIP1	GO:0005634(nucleus);GO:0005765(lysosomal membrane);GO:0006915(apoptotic process);GO:0010008(endosome membrane);GO:0016020(membrane);GO:0033209(tumor necrosis factor-mediated signaling pathway);GO:0042771(intrinsic apoptotic signaling pathway in response to DNA damage by p53 class mediator);GO:0046872(metal ion binding);GO:0098560(cytoplasmic side of late endosome membrane);GO:0098574(cytoplasmic …	NA	6.16595e-07	0.976	1.33723	0.419243	3.62802e-05	up	11.9683	12.7301	11.8684	9.30833	8.48073	9.55623
chr3	ENSSSCG00000007951	ENSSSCT00000008714	CREBBP	GO:0000122(negative regulation of transcription by RNA polymerase II);GO:0000123(histone acetyltransferase complex);GO:0000790(nuclear chromatin);GO:0001085(RNA polymerase II transcription factor binding);GO:0002039(p53 binding);GO:0003682(chromatin binding);GO:0003684(damaged DNA binding);GO:0003712(transcription coregulator activity);GO:0003713(transcription coactivator activity);GO:0003714(tra…	04024(cAMP signaling pathway);04066(HIF-1 signaling pathway);04068(FoxO signaling pathway);04110(Cell cycle);04310(Wnt signaling pathway);04330(Notch signaling pathway);04350(TGF-beta signaling pathway);04520(Adherens junction);04630(Jak-STAT signaling pathway);04720(Long-term potentiation);04916(Melanogenesis);04919(Thyroid hormone signaling pathway);04922(Glucagon signaling pathway);05016(Hunti…	0.00371535	-0.503	1.25043	0.322426	1.33762e-05	up	15.1736	14.6465	15.1692	12.7602	11.6526	11.5662
chr3	ENSSSCG00000023743	ENSSSCT00000027667	CLDN6	GO:0001618(virus receptor activity);GO:0005198(structural molecule activity);GO:0005886(plasma membrane);GO:0005923(bicellular tight junction);GO:0007155(cell adhesion);GO:0016020(membrane);GO:0016021(integral component of membrane);GO:0016327(apicolateral plasma membrane);GO:0030054(cell junction);GO:0045216(cell-cell junction organization);GO:0046718(viral entry into host cell);GO:0070830(bicel…	04514(Cell adhesion molecules (CAMs));04530(Tight junction);04670(Leukocyte transendothelial migration);05160(Hepatitis C);05160(Hepatitis C)	4.0738e-05	-0.173	1.31237	0.392171	0.0013087	up	18.4484	16.9032	19.9487	14.6118	12.7541	14.7719
chr3	ENSSSCG00000026248	ENSSSCT00000090413	ENSSSCG00000026248	GO:0016020(membrane);GO:0016021(integral component of membrane);GO:0038023(signaling receptor activity);GO:0038023(signaling receptor activity)	NA	0.00467735	-0.381	1.32192	0.402634	7.22062e-08	up	13.0113	12.921	13.2098	10.2117	9.48035	9.91805
chr3	ENSSSCG00000023304	ENSSSCT00000055381	SRRM2	GO:0000398(mRNA splicing, via spliceosome);GO:0005634(nucleus);GO:0015030(Cajal body);GO:0016607(nuclear speck);GO:0047485(protein N-terminus binding);GO:0070742(C2H2 zinc finger domain binding);GO:0071005(U2-type precatalytic spliceosome);GO:0071007(U2-type catalytic step 2 spliceosome);GO:0071013(catalytic step 2 spliceosome);GO:0071013(catalytic step 2 spliceosome)	NA	0.0288403	-0.294	1.13347	0.180741	0.00974086	up	65.5897	64.4224	61.508	56.2136	54.9839	57.7711
chr3	ENSSSCG00000023304	ENSSSCT00000055381	SRRM2	GO:0000398(mRNA splicing, via spliceosome);GO:0005634(nucleus);GO:0015030(Cajal body);GO:0016607(nuclear speck);GO:0047485(protein N-terminus binding);GO:0070742(C2H2 zinc finger domain binding);GO:0071005(U2-type precatalytic spliceosome);GO:0071007(U2-type catalytic step 2 spliceosome);GO:0071013(catalytic step 2 spliceosome);GO:0071013(catalytic step 2 spliceosome)	NA	0.00616595	-0.185	1.13347	0.180741	0.00974086	up	65.5897	64.4224	61.508	56.2136	54.9839	57.7711
chr3	ENSSSCG00000023304	ENSSSCT00000055381	SRRM2	GO:0000398(mRNA splicing, via spliceosome);GO:0005634(nucleus);GO:0015030(Cajal body);GO:0016607(nuclear speck);GO:0047485(protein N-terminus binding);GO:0070742(C2H2 zinc finger domain binding);GO:0071005(U2-type precatalytic spliceosome);GO:0071007(U2-type catalytic step 2 spliceosome);GO:0071013(catalytic step 2 spliceosome);GO:0071013(catalytic step 2 spliceosome)	NA	0.0229087	-0.289	1.13347	0.180741	0.00974086	up	65.5897	64.4224	61.508	56.2136	54.9839	57.7711
chr3	ENSSSCG00000008051	ENSSSCT00000008823	ABCA3	GO:0000166(nucleotide binding);GO:0005319(lipid transporter activity);GO:0005524(ATP binding);GO:0005886(plasma membrane);GO:0006869(lipid transport);GO:0016020(membrane);GO:0016021(integral component of membrane);GO:0016887(ATPase activity);GO:0042626(ATPase-coupled transmembrane transporter activity);GO:0043231(intracellular membrane-bounded organelle);GO:0055085(transmembrane transport);GO:009…	02010(ABC transporters);02010(ABC transporters)	0.0030903	-0.189	1.16932	0.225666	0.00217314	up	16.1767	17.1456	17.7095	14.7272	14.5101	14.4051
chr3	ENSSSCG00000008044	ENSSSCT00000008815	MLST8	GO:0030838(positive regulation of actin filament polymerization);GO:0031929(TOR signaling);GO:0031931(TORC1 complex);GO:0031932(TORC2 complex);GO:0032008(positive regulation of TOR signaling);GO:0032956(regulation of actin cytoskeleton organization);GO:0038202(TORC1 signaling);GO:0043087(regulation of GTPase activity);GO:0043539(protein serine/threonine kinase activator activity);GO:0050731(posit…	04136(Autophagy - other);04140(Autophagy - animal);04150(mTOR signaling pathway);04151(PI3K-Akt signaling pathway);04714(Thermogenesis)	0.000109648	-1.11	1.39638	0.481695	0.00767236	up	4.75559	3.33128	4.72875	3.73043	2.54095	2.90635
chr3	ENSSSCG00000008041	ENSSSCT00000008812	PKD1	GO:0001502(cartilage condensation);GO:0001568(blood vessel development);GO:0001701(in utero embryonic development);GO:0001822(kidney development);GO:0001889(liver development);GO:0001892(embryonic placenta development);GO:0002133(polycystin complex);GO:0005261(cation channel activity);GO:0005262(calcium channel activity);GO:0005634(nucleus);GO:0005737(cytoplasm);GO:0005783(endoplasmic reticulum);…	NA	0.0199526	0.186	1.08082	0.112123	0.16894	up	12.787	12.8585	12.5461	12.3343	11.2605	11.7411
chr3	ENSSSCG00000031216	ENSSSCT00000048851	HS3ST6	GO:0001835(blastocyst hatching);GO:0008146(sulfotransferase activity);GO:0008467([heparan sulfate]-glucosamine 3-sulfotransferase 1 activity);GO:0016740(transferase activity);GO:0016740(transferase activity)	NA	0.000630957	0.22	1.62412	0.699657	1	up	0.264556	0.0887274	0.0470012	0.0093664	0.0918559	0.14524
chr3	ENSSSCG00000008012	ENSSSCT00000008780	ENSSSCG00000008012	GO:0004416(hydroxyacylglutathione hydrolase activity);GO:0016787(hydrolase activity);GO:0019243(methylglyoxal catabolic process to D-lactate via S-lactoyl-glutathione);GO:0046872(metal ion binding);GO:0046872(metal ion binding)	00620(Pyruvate metabolism);00620(Pyruvate metabolism)	0.000630957	0.402	1.02207	0.0314894	1	up	1.6722	1.99796	1.44069	1.54947	1.76697	1.68406
chr3	ENSSSCG00000021467	ENSSSCT00000028167	EME2	GO:0000712(resolution of meiotic recombination intermediates);GO:0000790(nuclear chromatin);GO:0003677(DNA binding);GO:0004518(nuclease activity);GO:0005634(nucleus);GO:0006281(DNA repair);GO:0006302(double-strand break repair);GO:0031297(replication fork processing);GO:0031573(intra-S DNA damage checkpoint);GO:0048476(Holliday junction resolvase complex);GO:0090305(nucleic acid phosphodiester bo…	03460(Fanconi anemia pathway)	0.0281838	0.291	1.25639	0.32929	0.00109574	up	8.22882	8.32273	8.29727	6.63245	6.68094	6.46449
chr3	ENSSSCG00000021467	ENSSSCT00000028167	EME2	GO:0000712(resolution of meiotic recombination intermediates);GO:0000790(nuclear chromatin);GO:0003677(DNA binding);GO:0004518(nuclease activity);GO:0005634(nucleus);GO:0006281(DNA repair);GO:0006302(double-strand break repair);GO:0031297(replication fork processing);GO:0031573(intra-S DNA damage checkpoint);GO:0048476(Holliday junction resolvase complex);GO:0090305(nucleic acid phosphodiester bo…	03460(Fanconi anemia pathway)	0.00112202	0.717	1.25639	0.32929	0.00109574	up	8.22882	8.32273	8.29727	6.63245	6.68094	6.46449
chr3	ENSSSCG00000021467	ENSSSCT00000028167	EME2	GO:0000712(resolution of meiotic recombination intermediates);GO:0000790(nuclear chromatin);GO:0003677(DNA binding);GO:0004518(nuclease activity);GO:0005634(nucleus);GO:0006281(DNA repair);GO:0006302(double-strand break repair);GO:0031297(replication fork processing);GO:0031573(intra-S DNA damage checkpoint);GO:0048476(Holliday junction resolvase complex);GO:0090305(nucleic acid phosphodiester bo…	03460(Fanconi anemia pathway)	0.0047863	0.435	1.25639	0.32929	0.00109574	up	8.22882	8.32273	8.29727	6.63245	6.68094	6.46449
chr3	ENSSSCG00000021467	ENSSSCT00000028167	EME2	GO:0000712(resolution of meiotic recombination intermediates);GO:0000790(nuclear chromatin);GO:0003677(DNA binding);GO:0004518(nuclease activity);GO:0005634(nucleus);GO:0006281(DNA repair);GO:0006302(double-strand break repair);GO:0031297(replication fork processing);GO:0031573(intra-S DNA damage checkpoint);GO:0048476(Holliday junction resolvase complex);GO:0090305(nucleic acid phosphodiester bo…	03460(Fanconi anemia pathway)	0.00758578	0.79	1.25639	0.32929	0.00109574	up	8.22882	8.32273	8.29727	6.63245	6.68094	6.46449
chr3	ENSSSCG00000008016	ENSSSCT00000065447	MRPS34	GO:0003735(structural constituent of ribosome);GO:0005739(mitochondrion)	NA	4.7863e-06	-0.281	1.09075	0.125326	0.364239	up	11.0842	11.2138	12.1017	10.4703	10.4668	10.6004
chr3	ENSSSCG00000037262	ENSSSCT00000041192	PTX4	NA	NA	0.000977237	0.524	1.32623	0.407331	0.00859962	up	2.78516	3.29955	3.00862	2.33582	2.18511	2.33559
chr3	ENSSSCG00000008029	ENSSSCT00000008798	BAIAP3	GO:0000149(SNARE binding);GO:0001956(positive regulation of neurotransmitter secretion);GO:0005509(calcium ion binding);GO:0005543(phospholipid binding);GO:0005829(cytosol);GO:0005886(plasma membrane);GO:0006887(exocytosis);GO:0007186(G protein-coupled receptor signaling pathway);GO:0019905(syntaxin binding);GO:0031902(late endosome membrane);GO:0032588(trans-Golgi network membrane);GO:0035774(po…	05202(Transcriptional misregulation in cancer)	0.00416869	-0.252	1.06661	0.0930282	0.699106	up	1.33016	1.44684	1.38501	1.19023	1.35414	1.35773
chr3	ENSSSCG00000008009	ENSSSCT00000046754	LMF1	GO:0005783(endoplasmic reticulum);GO:0005789(endoplasmic reticulum membrane);GO:0005794(Golgi apparatus);GO:0006641(triglyceride metabolic process);GO:0006888(endoplasmic reticulum to Golgi vesicle-mediated transport);GO:0009306(protein secretion);GO:0016020(membrane);GO:0016021(integral component of membrane);GO:0033578(protein glycosylation in Golgi);GO:0034382(chylomicron remnant clearance);GO…	NA	1.58489e-12	0.717	1.08083	0.112146	0.409394	up	4.50542	4.08202	4.24637	4.02403	3.99228	3.85767
chr3	ENSSSCG00000008009	ENSSSCT00000063458	LMF1	GO:0005783(endoplasmic reticulum);GO:0005789(endoplasmic reticulum membrane);GO:0005794(Golgi apparatus);GO:0006641(triglyceride metabolic process);GO:0006888(endoplasmic reticulum to Golgi vesicle-mediated transport);GO:0009306(protein secretion);GO:0016020(membrane);GO:0016021(integral component of membrane);GO:0033578(protein glycosylation in Golgi);GO:0034382(chylomicron remnant clearance);GO…	NA	0.0489779	1.75	1.08083	0.112146	0.409394	up	4.50542	4.08202	4.24637	4.02403	3.99228	3.85767
chr3	ENSSSCG00000008010	ENSSSCT00000031631	CHTF18	GO:0003677(DNA binding);GO:0003689(DNA clamp loader activity);GO:0005524(ATP binding);GO:0005634(nucleus);GO:0005654(nucleoplasm);GO:0005829(cytosol);GO:0017116(single-stranded DNA helicase activity);GO:0031390(Ctf18 RFC-like complex);GO:0032508(DNA duplex unwinding);GO:1900264(positive regulation of DNA-directed DNA polymerase activity)	NA	0.000912011	1.05	1.24288	0.313681	0.000112671	up	9.31835	9.63691	9.20443	7.38431	7.42076	7.85182
chr3	ENSSSCG00000008000	ENSSSCT00000008768	RPUSD1	GO:0001522(pseudouridine synthesis);GO:0003723(RNA binding);GO:0009451(RNA modification);GO:0009982(pseudouridine synthase activity)	NA	3.71535e-06	-0.256	1.05231	0.0735599	0.660436	up	21.2564	23.3078	23.05	20.2871	20.2606	23.7056
chr3	ENSSSCG00000008000	ENSSSCT00000008768	RPUSD1	GO:0001522(pseudouridine synthesis);GO:0003723(RNA binding);GO:0009451(RNA modification);GO:0009982(pseudouridine synthase activity)	NA	0.00446684	-0.455	1.05231	0.0735599	0.660436	up	21.2564	23.3078	23.05	20.2871	20.2606	23.7056
chr3	ENSSSCG00000008007	ENSSSCT00000028633	WDR24	GO:0005765(lysosomal membrane);GO:0005829(cytosol);GO:0010506(regulation of autophagy);GO:0032008(positive regulation of TOR signaling);GO:0034198(cellular response to amino acid starvation);GO:0043231(intracellular membrane-bounded organelle);GO:0061700(GATOR2 complex);GO:0061700(GATOR2 complex)	04150(mTOR signaling pathway);04150(mTOR signaling pathway)	0.00645654	-0.318	1.12882	0.174817	0.102668	up	14.3339	13.9718	14.641	12.5609	12.6826	12.8022
chr3	ENSSSCG00000032188	ENSSSCT00000073764	METTL26	NA	NA	2.13796e-05	0.899	1.22519	0.293003	0.00372642	up	8.81145	9.89823	9.84557	7.37988	7.86217	8.0648
chr3	ENSSSCG00000032188	ENSSSCT00000073764	METTL26	NA	NA	0.00245471	0.595	1.22519	0.293003	0.00372642	up	8.81145	9.89823	9.84557	7.37988	7.86217	8.0648
chr3	ENSSSCG00000028185	ENSSSCT00000081368	FGD3	GO:0005085(guanyl-nucleotide exchange factor activity);GO:0005089(Rho guanyl-nucleotide exchange factor activity);GO:0005737(cytoplasm);GO:0005856(cytoskeleton);GO:0007010(cytoskeleton organization);GO:0046847(filopodium assembly);GO:0046872(metal ion binding);GO:0046872(metal ion binding)	04810(Regulation of actin cytoskeleton);04810(Regulation of actin cytoskeleton)	0.00295121	-0.383	1.03553	0.0503667	0.858492	up	4.38111	4.78422	5.1636	4.30607	4.88655	4.6447
chr3	ENSSSCG00000032834	ENSSSCT00000089919	ZNF169	GO:0003676(nucleic acid binding);GO:0003700(DNA-binding transcription factor activity);GO:0005634(nucleus);GO:0006355(regulation of transcription, DNA-templated);GO:0043565(sequence-specific DNA binding);GO:0046872(metal ion binding);GO:0046872(metal ion binding)	05168(Herpes simplex virus 1 infection);05168(Herpes simplex virus 1 infection)	0.00074131	-2.87	1.1121	0.153288	0.240022	up	2.96275	2.8156	2.81817	2.62374	2.54781	2.55843
chr3	ENSSSCG00000008090	ENSSSCT00000008863	IL1A	GO:0001660(fever generation);GO:0002248(connective tissue replacement involved in inflammatory response wound healing);GO:0005125(cytokine activity);GO:0005149(interleukin-1 receptor binding);GO:0005507(copper ion binding);GO:0005576(extracellular region);GO:0005615(extracellular space);GO:0005829(cytosol);GO:0006954(inflammatory response);GO:0006955(immune response);GO:0007165(signal transductio…	04010(MAPK signaling pathway);04060(Cytokine-cytokine receptor interaction);04217(Necroptosis);04218(Cellular senescence);04380(Osteoclast differentiation);04640(Hematopoietic cell lineage);04932(Non-alcoholic fatty liver disease (NAFLD));04933(AGE-RAGE signaling pathway in diabetic complications);04940(Type I diabetes mellitus);05020(Prion diseases);05132(Salmonella infection);05133(Pertussis);0…	0.00630957	0.173	2.0107	1.00769	7.80312e-17	up	16.1587	16.404	17.9224	7.92802	8.02736	9.1529
chr3	ENSSSCG00000008127	ENSSSCT00000008903	SNRNP200	GO:0000166(nucleotide binding);GO:0000398(mRNA splicing, via spliceosome);GO:0003676(nucleic acid binding);GO:0003724(RNA helicase activity);GO:0004386(helicase activity);GO:0005524(ATP binding);GO:0005634(nucleus);GO:0005654(nucleoplasm);GO:0005681(spliceosomal complex);GO:0005682(U5 snRNP);GO:0005737(cytoplasm);GO:0016787(hydrolase activity);GO:0019013(viral nucleocapsid);GO:0042802(identical p…	03040(Spliceosome);03040(Spliceosome)	4.16869e-05	-0.284	1.17393	0.23135	0.000361497	up	70.4329	69.9847	71.6153	61.6851	59.6771	59.2554
chr3	ENSSSCG00000008127	ENSSSCT00000008903	SNRNP200	GO:0000166(nucleotide binding);GO:0000398(mRNA splicing, via spliceosome);GO:0003676(nucleic acid binding);GO:0003724(RNA helicase activity);GO:0004386(helicase activity);GO:0005524(ATP binding);GO:0005634(nucleus);GO:0005654(nucleoplasm);GO:0005681(spliceosomal complex);GO:0005682(U5 snRNP);GO:0005737(cytoplasm);GO:0016787(hydrolase activity);GO:0019013(viral nucleocapsid);GO:0042802(identical p…	03040(Spliceosome);03040(Spliceosome)	0.00162181	-0.167	1.17393	0.23135	0.000361497	up	70.4329	69.9847	71.6153	61.6851	59.6771	59.2554
chr3	ENSSSCG00000034105	ENSSSCT00000037184	TMEM127	GO:0005737(cytoplasm);GO:0005769(early endosome);GO:0005886(plasma membrane);GO:0007032(endosome organization);GO:0008285(negative regulation of cell population proliferation);GO:0016020(membrane);GO:0016021(integral component of membrane);GO:0017137(Rab GTPase binding);GO:0032006(regulation of TOR signaling);GO:0032007(negative regulation of TOR signaling)	NA	5.24807e-05	0.301	1.06614	0.0923987	0.43656	up	27.525	25.4476	22.088	24.979	23.2805	22.1445
chr3	ENSSSCG00000034105	ENSSSCT00000037184	TMEM127	GO:0005737(cytoplasm);GO:0005769(early endosome);GO:0005886(plasma membrane);GO:0007032(endosome organization);GO:0008285(negative regulation of cell population proliferation);GO:0016020(membrane);GO:0016021(integral component of membrane);GO:0017137(Rab GTPase binding);GO:0032006(regulation of TOR signaling);GO:0032007(negative regulation of TOR signaling)	NA	2.88403e-06	0.172	1.06614	0.0923987	0.43656	up	27.525	25.4476	22.088	24.979	23.2805	22.1445
chr3	ENSSSCG00000008132	ENSSSCT00000008909	STARD7	GO:0001773(myeloid dendritic cell activation);GO:0005576(extracellular region);GO:0005737(cytoplasm);GO:0006954(inflammatory response);GO:0008289(lipid binding);GO:0035745(T-helper 2 cell cytokine production);GO:0042092(type 2 immune response);GO:0061436(establishment of skin barrier);GO:0120197(mucociliary clearance)	NA	1.14815e-09	-0.128	1.11594	0.158258	0.106759	up	29.2458	30.9924	35.511	27.2913	27.7511	30.759
chr3	ENSSSCG00000008132	ENSSSCT00000008909	STARD7	GO:0001773(myeloid dendritic cell activation);GO:0005576(extracellular region);GO:0005737(cytoplasm);GO:0006954(inflammatory response);GO:0008289(lipid binding);GO:0035745(T-helper 2 cell cytokine production);GO:0042092(type 2 immune response);GO:0061436(establishment of skin barrier);GO:0120197(mucociliary clearance)	NA	0.040738	0.219	1.11594	0.158258	0.106759	up	29.2458	30.9924	35.511	27.2913	27.7511	30.759
chr3	ENSSSCG00000008132	ENSSSCT00000008909	STARD7	GO:0001773(myeloid dendritic cell activation);GO:0005576(extracellular region);GO:0005737(cytoplasm);GO:0006954(inflammatory response);GO:0008289(lipid binding);GO:0035745(T-helper 2 cell cytokine production);GO:0042092(type 2 immune response);GO:0061436(establishment of skin barrier);GO:0120197(mucociliary clearance)	NA	1.54882e-09	-0.127	1.11594	0.158258	0.106759	up	29.2458	30.9924	35.511	27.2913	27.7511	30.759
chr3	ENSSSCG00000024636	ENSSSCT00000078192	TGFBRAP1	GO:0005160(transforming growth factor beta receptor binding);GO:0005769(early endosome);GO:0006355(regulation of transcription, DNA-templated);GO:0006886(intracellular protein transport);GO:0007165(signal transduction);GO:0008333(endosome to lysosome transport);GO:0016020(membrane);GO:0016192(vesicle-mediated transport);GO:0033263(CORVET complex);GO:0034058(endosomal vesicle fusion);GO:0043231(in…	NA	0.000724436	0.186	1.03249	0.0461291	0.814752	up	9.19285	9.43503	8.84118	8.76602	8.83081	9.00782
chr3	ENSSSCG00000008168	ENSSSCT00000090298	RNF149	GO:0005737(cytoplasm);GO:0006511(ubiquitin-dependent protein catabolic process);GO:0016020(membrane);GO:0016021(integral component of membrane);GO:0016567(protein ubiquitination);GO:0031647(regulation of protein stability);GO:0035690(cellular response to drug);GO:0043409(negative regulation of MAPK cascade);GO:0046872(metal ion binding);GO:0061630(ubiquitin protein ligase activity);GO:0061630(ubi…	NA	0.0162181	-0.224	1.04399	0.0621092	0.702109	up	7.60812	7.45278	7.25338	7.20388	6.90946	7.26066
chr3	ENSSSCG00000008168	ENSSSCT00000090298	RNF149	GO:0005737(cytoplasm);GO:0006511(ubiquitin-dependent protein catabolic process);GO:0016020(membrane);GO:0016021(integral component of membrane);GO:0016567(protein ubiquitination);GO:0031647(regulation of protein stability);GO:0035690(cellular response to drug);GO:0043409(negative regulation of MAPK cascade);GO:0046872(metal ion binding);GO:0061630(ubiquitin protein ligase activity);GO:0061630(ubi…	NA	0.011749	-0.447	1.04399	0.0621092	0.702109	up	7.60812	7.45278	7.25338	7.20388	6.90946	7.26066
chr3	ENSSSCG00000008168	ENSSSCT00000090298	RNF149	GO:0005737(cytoplasm);GO:0006511(ubiquitin-dependent protein catabolic process);GO:0016020(membrane);GO:0016021(integral component of membrane);GO:0016567(protein ubiquitination);GO:0031647(regulation of protein stability);GO:0035690(cellular response to drug);GO:0043409(negative regulation of MAPK cascade);GO:0046872(metal ion binding);GO:0061630(ubiquitin protein ligase activity);GO:0061630(ubi…	NA	0.0109648	0.769	1.04399	0.0621092	0.702109	up	7.60812	7.45278	7.25338	7.20388	6.90946	7.26066
chr3	ENSSSCG00000008167	ENSSSCT00000008944	CNOT11	GO:0005634(nucleus);GO:0005737(cytoplasm);GO:0030014(CCR4-NOT complex);GO:0031047(gene silencing by RNA)	NA	0.00870964	-0.986	1.08908	0.123104	0.220319	up	15.6204	15.8107	17.3424	14.671	14.4634	15.65
chr3	ENSSSCG00000040434	ENSSSCT00000046365	KANSL3	GO:0000123(histone acetyltransferase complex);GO:0005634(nucleus);GO:0005654(nucleoplasm);GO:0043231(intracellular membrane-bounded organelle);GO:0043981(histone H4-K5 acetylation);GO:0043982(histone H4-K8 acetylation);GO:0043984(histone H4-K16 acetylation);GO:0043995(histone acetyltransferase activity (H4-K5 specific));GO:0043996(histone acetyltransferase activity (H4-K8 specific));GO:0044545(NS…	NA	4.0738e-05	0.207	1.04416	0.0623427	0.621869	up	6.85132	6.74265	6.37796	6.41296	6.32986	6.38446
chr3	ENSSSCG00000008208	ENSSSCT00000082045	EIF2AK3	GO:0001503(ossification);GO:0001525(angiogenesis);GO:0004672(protein kinase activity);GO:0004694(eukaryotic translation initiation factor 2alpha kinase activity);GO:0005524(ATP binding);GO:0005789(endoplasmic reticulum membrane);GO:0006468(protein phosphorylation);GO:0006983(ER overload response);GO:0010575(positive regulation of vascular endothelial growth factor production);GO:0010628(positive …	04137(Mitophagy - animal);04140(Autophagy - animal);04141(Protein processing in endoplasmic reticulum);04210(Apoptosis);04932(Non-alcoholic fatty liver disease (NAFLD));05010(Alzheimer disease);05160(Hepatitis C);05162(Measles);05164(Influenza A);05168(Herpes simplex virus 1 infection);05168(Herpes simplex virus 1 infection)	0.0190546	-0.107	1.06206	0.0868668	0.561674	up	5.34181	5.1002	4.99612	4.71583	4.81629	5.00389
chr3	ENSSSCG00000008225	ENSSSCT00000068730	PTCD3	GO:0003723(RNA binding);GO:0005654(nucleoplasm);GO:0005739(mitochondrion);GO:0005829(cytosol);GO:0005840(ribosome);GO:0005886(plasma membrane);GO:0006417(regulation of translation);GO:0019843(rRNA binding);GO:0032543(mitochondrial translation);GO:0043024(ribosomal small subunit binding);GO:0043024(ribosomal small subunit binding)	NA	2.0893e-07	-0.188	1.12865	0.174597	0.0152998	up	32.9886	33.4414	34.6808	29.456	30.3496	29.7801
chr3	ENSSSCG00000008226	ENSSSCT00000009008	POLR1A	GO:0001054(RNA polymerase I activity);GO:0003677(DNA binding);GO:0003682(chromatin binding);GO:0003899(DNA-directed 5'-3' RNA polymerase activity);GO:0005634(nucleus);GO:0005736(RNA polymerase I complex);GO:0006351(transcription, DNA-templated);GO:0006360(transcription by RNA polymerase I);GO:0008270(zinc ion binding);GO:0016740(transferase activity);GO:0016779(nucleotidyltransferase activity);GO…	03020(RNA polymerase)	8.91251e-06	0.153	1.01945	0.0277885	0.980701	up	40.3251	39.4692	40.174	40.6373	39.2209	37.8214
chr3	ENSSSCG00000008232	ENSSSCT00000009015	RNF181	GO:0004842(ubiquitin-protein transferase activity);GO:0005737(cytoplasm);GO:0016567(protein ubiquitination);GO:0046872(metal ion binding);GO:0051865(protein autoubiquitination);GO:0061630(ubiquitin protein ligase activity);GO:0061630(ubiquitin protein ligase activity)	NA	3.98107e-05	-1.23	1.11104	0.151916	0.393546	up	7.61869	7.59797	7.74728	6.73829	6.32657	7.60393
chr3	ENSSSCG00000008282	ENSSSCT00000028576	WDR54	GO:0002091(negative regulation of receptor internalization);GO:0031982(vesicle);GO:0042058(regulation of epidermal growth factor receptor signaling pathway);GO:0042803(protein homodimerization activity);GO:0043408(regulation of MAPK cascade);GO:0043408(regulation of MAPK cascade)	NA	0.0177828	-0.185	1.04766	0.0671758	0.72607	up	14.8894	16.7809	15.4792	15.1781	14.5805	15.2457
chr3	ENSSSCG00000008304	ENSSSCT00000009095	PRADC1	GO:0005576(extracellular region)	NA	5.62341e-06	0.2	1.04263	0.060234	0.667386	up	15.0967	15.7395	16.019	14.722	14.8255	15.3918
chr3	ENSSSCG00000008304	ENSSSCT00000009095	PRADC1	GO:0005576(extracellular region)	NA	0.0025704	-0.143	1.04263	0.060234	0.667386	up	15.0967	15.7395	16.019	14.722	14.8255	15.3918
chr3	ENSSSCG00000022162	ENSSSCT00000073032	ENSSSCG00000022162	GO:0005739(mitochondrion);GO:0005768(endosome);GO:0005769(early endosome);GO:0015031(protein transport);GO:0016020(membrane);GO:0017137(Rab GTPase binding);GO:0030141(secretory granule);GO:0043231(intracellular membrane-bounded organelle);GO:0045055(regulated exocytosis);GO:0045335(phagocytic vesicle);GO:0055037(recycling endosome);GO:0055037(recycling endosome)	04144(Endocytosis);04144(Endocytosis)	0.00467735	-0.0988	1.00477	0.006862	0.710632	up	19.2417	19.1814	18.7964	19.2881	18.4614	19.1985
chr3	ENSSSCG00000008332	ENSSSCT00000055423	C2orf42	GO:0005634(nucleus);GO:0005654(nucleoplasm);GO:0031965(nuclear membrane);GO:0031965(nuclear membrane)	NA	3.80189e-05	-0.356	1.15836	0.21208	0.133507	up	5.23955	5.24314	5.39988	4.86212	4.37967	4.46952
chr3	ENSSSCG00000008387	ENSSSCT00000039505	PEX13	GO:0001561(fatty acid alpha-oxidation);GO:0001764(neuron migration);GO:0001967(suckling behavior);GO:0005777(peroxisome);GO:0005778(peroxisomal membrane);GO:0005779(integral component of peroxisomal membrane);GO:0007626(locomotory behavior);GO:0016020(membrane);GO:0016021(integral component of membrane);GO:0016560(protein import into peroxisome matrix, docking);GO:0021795(cerebral cortex cell mig…	04146(Peroxisome)	0.0154882	0.303	1.06297	0.088098	0.647202	up	5.661	5.17214	5.35009	5.12271	5.40299	4.69888
chr3	ENSSSCG00000032007	ENSSSCT00000041425	RTN4	GO:0001825(blastocyst formation);GO:0005635(nuclear envelope);GO:0005783(endoplasmic reticulum);GO:0005789(endoplasmic reticulum membrane);GO:0007399(nervous system development);GO:0007413(axonal fasciculation);GO:0010634(positive regulation of epithelial cell migration);GO:0014069(postsynaptic density);GO:0016020(membrane);GO:0016021(integral component of membrane);GO:0021801(cerebral cortex rad…	05010(Alzheimer disease);05010(Alzheimer disease)	7.94328e-12	0.425	1.10585	0.145157	0.0640429	up	23.5527	22.4278	23.6918	21.026	21.8346	20.1427
chr3	ENSSSCG00000008413	ENSSSCT00000048891	GPR75	GO:0004930(G protein-coupled receptor activity);GO:0005886(plasma membrane);GO:0007186(G protein-coupled receptor signaling pathway);GO:0016020(membrane);GO:0016021(integral component of membrane);GO:0016493(C-C chemokine receptor activity);GO:0070098(chemokine-mediated signaling pathway);GO:1901214(regulation of neuron death)	NA	0.0245471	-1.23	1.75912	0.814854	0.0263102	up	0.22159	0.204472	0.278258	0.146081	0.084433	0.169868
chr3	ENSSSCG00000020931	ENSSSCT00000049042	MSH6	GO:0000166(nucleotide binding);GO:0000287(magnesium ion binding);GO:0000400(four-way junction DNA binding);GO:0000710(meiotic mismatch repair);GO:0000790(nuclear chromatin);GO:0003677(DNA binding);GO:0003682(chromatin binding);GO:0003684(damaged DNA binding);GO:0003690(double-stranded DNA binding);GO:0005524(ATP binding);GO:0005634(nucleus);GO:0005654(nucleoplasm);GO:0005794(Golgi apparatus);GO:0…	01524(Platinum drug resistance);03430(Mismatch repair);05200(Pathways in cancer);05210(Colorectal cancer);05210(Colorectal cancer)	0.00295121	-0.229	1.00141	0.0020332	0.65686	up	11.9258	11.3546	12.0295	11.9822	11.9701	11.3079
chr3	ENSSSCG00000008470	ENSSSCT00000009272	THUMPD2	GO:0003723(RNA binding);GO:0008168(methyltransferase activity);GO:0016020(membrane);GO:0016021(integral component of membrane);GO:0016423(tRNA (guanine) methyltransferase activity);GO:0030488(tRNA methylation);GO:0032259(methylation);GO:0032259(methylation)	NA	0.00467735	-0.607	1.32027	0.400834	0.0678186	up	2.26879	2.1559	2.19377	1.78878	1.70305	1.52112
chr3	ENSSSCG00000008479	ENSSSCT00000045436	DHX57	GO:0000166(nucleotide binding);GO:0003676(nucleic acid binding);GO:0003723(RNA binding);GO:0004386(helicase activity);GO:0005524(ATP binding);GO:0046872(metal ion binding);GO:0046872(metal ion binding)	NA	7.4131e-06	-0.271	1.03922	0.0555009	0.726798	up	8.38427	8.48885	7.76033	8.11852	7.87275	7.71252
chr3	ENSSSCG00000008508	ENSSSCT00000009310	FAM98A	GO:0006479(protein methylation);GO:0008276(protein methyltransferase activity);GO:0008284(positive regulation of cell population proliferation);GO:0010628(positive regulation of gene expression);GO:0032418(lysosome localization);GO:0072669(tRNA-splicing ligase complex);GO:1900029(positive regulation of ruffle assembly)	NA	7.76247e-06	-0.262	1.07632	0.106112	0.20584	up	28.9535	28.6602	28.0666	26.1802	25.5838	27.8407
chr3	ENSSSCG00000030147	ENSSSCT00000029718	TRMT61B	GO:0005739(mitochondrion);GO:0008168(methyltransferase activity);GO:0016429(tRNA (adenine-N1-)-methyltransferase activity);GO:0016433(rRNA (adenine) methyltransferase activity);GO:0016740(transferase activity);GO:0030488(tRNA methylation);GO:0031167(rRNA methylation);GO:0031515(tRNA (m1A) methyltransferase complex);GO:0032259(methylation);GO:0051260(protein homooligomerization);GO:0061953(mRNA (a…	NA	0.0251189	-0.406	1.14678	0.197584	0.131843	up	3.61333	3.51483	3.5703	3.03435	3.11489	3.17992
chr3	ENSSSCG00000008548	ENSSSCT00000090476	SUPT7L	GO:0003713(transcription coactivator activity);GO:0004402(histone acetyltransferase activity);GO:0005634(nucleus);GO:0005654(nucleoplasm);GO:0016573(histone acetylation);GO:0030914(STAGA complex);GO:0043966(histone H3 acetylation);GO:0046982(protein heterodimerization activity);GO:0051457(maintenance of protein location in nucleus);GO:1903508(positive regulation of nucleic acid-templated transcri…	NA	1.14815e-07	-0.355	1.21842	0.28501	0.000131828	up	18.3325	18.8342	18.5056	15.869	14.8334	14.9899
chr3	ENSSSCG00000008546	ENSSSCT00000078433	GPN1	GO:0000166(nucleotide binding);GO:0003924(GTPase activity);GO:0005525(GTP binding);GO:0005634(nucleus);GO:0005654(nucleoplasm);GO:0005737(cytoplasm);GO:0005739(mitochondrion);GO:0005829(cytosol);GO:0016787(hydrolase activity);GO:0016787(hydrolase activity)	NA	0.00239883	-0.121	1.0426	0.0601893	0.697551	up	10.0366	11.2871	10.4315	9.95775	10.6073	9.89263
chr3	ENSSSCG00000008546	ENSSSCT00000087924	GPN1	GO:0000166(nucleotide binding);GO:0003924(GTPase activity);GO:0005525(GTP binding);GO:0005634(nucleus);GO:0005654(nucleoplasm);GO:0005737(cytoplasm);GO:0005739(mitochondrion);GO:0005829(cytosol);GO:0016787(hydrolase activity);GO:0016787(hydrolase activity)	NA	0.00416869	-0.59	1.0426	0.0601893	0.697551	up	10.0366	11.2871	10.4315	9.95775	10.6073	9.89263
chr3	ENSSSCG00000038626	ENSSSCT00000086428	ZNF513	GO:0000976(transcription regulatory region sequence-specific DNA binding);GO:0003677(DNA binding);GO:0003700(DNA-binding transcription factor activity);GO:0005634(nucleus);GO:0006355(regulation of transcription, DNA-templated);GO:0060041(retina development in camera-type eye);GO:0060041(retina development in camera-type eye)	NA	0.00169824	-0.116	1.05438	0.0763983	0.430803	up	17.96	18.5572	18.8432	17.349	17.8846	17.2716
chr3	ENSSSCG00000038626	ENSSSCT00000086428	ZNF513	GO:0000976(transcription regulatory region sequence-specific DNA binding);GO:0003677(DNA binding);GO:0003700(DNA-binding transcription factor activity);GO:0005634(nucleus);GO:0006355(regulation of transcription, DNA-templated);GO:0060041(retina development in camera-type eye);GO:0060041(retina development in camera-type eye)	NA	0.00691831	-0.104	1.05438	0.0763983	0.430803	up	17.96	18.5572	18.8432	17.349	17.8846	17.2716
chr3	ENSSSCG00000025363	ENSSSCT00000027164	SNX17	GO:0001822(kidney development);GO:0003279(cardiac septum development);GO:0005737(cytoplasm);GO:0005768(endosome);GO:0005769(early endosome);GO:0005794(Golgi apparatus);GO:0005829(cytosol);GO:0006886(intracellular protein transport);GO:0006898(receptor-mediated endocytosis);GO:0007165(signal transduction);GO:0008022(protein C-terminus binding);GO:0008289(lipid binding);GO:0010008(endosome membrane…	NA	1.09648e-05	-0.354	1.11173	0.152805	0.0561128	up	49.6143	49.8596	52.118	46.764	43.6534	45.9395
chr3	ENSSSCG00000032798	ENSSSCT00000047915	GTF3C2	GO:0000127(transcription factor TFIIIC complex);GO:0003677(DNA binding);GO:0005654(nucleoplasm);GO:0006383(transcription by RNA polymerase III)	NA	0.00588844	-0.102	1.1208	0.16453	0.0265972	up	28.0199	29.5002	28.5384	25.4018	25.7686	25.6126
chr3	ENSSSCG00000037201	ENSSSCT00000046103	MPV17	GO:0000002(mitochondrial genome maintenance);GO:0005737(cytoplasm);GO:0005739(mitochondrion);GO:0005743(mitochondrial inner membrane);GO:0015267(channel activity);GO:0016020(membrane);GO:0016021(integral component of membrane);GO:0042592(homeostatic process);GO:1901858(regulation of mitochondrial DNA metabolic process);GO:1901858(regulation of mitochondrial DNA metabolic process)	04146(Peroxisome);04146(Peroxisome)	0.00275423	-0.468	1.03373	0.04786	0.869344	up	7.32307	7.56963	8.26967	7.53418	7.05916	7.81323
chr3	ENSSSCG00000008550	ENSSSCT00000049034	SLC5A6	GO:0005886(plasma membrane);GO:0009925(basal plasma membrane);GO:0015225(biotin transmembrane transporter activity);GO:0015233(pantothenate transmembrane transporter activity);GO:0015887(pantothenate transmembrane transport);GO:0016020(membrane);GO:0016021(integral component of membrane);GO:0016323(basolateral plasma membrane);GO:0016324(apical plasma membrane);GO:0022857(transmembrane transporte…	04977(Vitamin digestion and absorption)	1.41254e-07	-0.161	1.10024	0.137819	0.060672	up	78.784	81.9603	81.6936	74.2282	71.7137	74.4081
chr3	ENSSSCG00000008553	ENSSSCT00000009358	PREB	GO:0003400(regulation of COPII vesicle coating);GO:0005090(Sar guanyl-nucleotide exchange factor activity);GO:0005096(GTPase activator activity);GO:0005634(nucleus);GO:0009306(protein secretion);GO:0016020(membrane);GO:0016021(integral component of membrane);GO:0030176(integral component of endoplasmic reticulum membrane);GO:0032527(protein exit from endoplasmic reticulum);GO:0043547(positive reg…	04141(Protein processing in endoplasmic reticulum)	0.000977237	0.453	1.3654	0.449324	5.75626e-11	up	27.0926	28.6095	28.4037	20.7797	20.379	20.4392
chr3	ENSSSCG00000008571	ENSSSCT00000009377	HADHA	GO:0003824(catalytic activity);GO:0003857(3-hydroxyacyl-CoA dehydrogenase activity);GO:0004300(enoyl-CoA hydratase activity);GO:0005739(mitochondrion);GO:0005743(mitochondrial inner membrane);GO:0006629(lipid metabolic process);GO:0006631(fatty acid metabolic process);GO:0006635(fatty acid beta-oxidation);GO:0008152(metabolic process);GO:0016020(membrane);GO:0016491(oxidoreductase activity);GO:00…	00062(Fatty acid elongation);00071(Fatty acid degradation);00280(Valine, leucine and isoleucine degradation);00310(Lysine degradation);00380(Tryptophan metabolism);00410(beta-Alanine metabolism);00640(Propanoate metabolism);00650(Butanoate metabolism)	6.45654e-08	0.237	1.11045	0.151142	0.0357133	up	47.0509	47.4509	47.6522	42.1354	42.3722	43.5074
chr3	ENSSSCG00000008574	ENSSSCT00000051404	KIF3C	GO:0000166(nucleotide binding);GO:0003774(motor activity);GO:0003777(microtubule motor activity);GO:0005524(ATP binding);GO:0005871(kinesin complex);GO:0005874(microtubule);GO:0007018(microtubule-based movement);GO:0008017(microtubule binding);GO:0016887(ATPase activity);GO:0072384(organelle transport along microtubule);GO:0072384(organelle transport along microtubule)	NA	1.58489e-05	-0.238	1.26548	0.339681	1.7664e-06	up	10.6975	11.0518	10.3243	8.6833	8.305	8.35684
chr3	ENSSSCG00000008578	ENSSSCT00000009387	ADCY3	GO:0000166(nucleotide binding);GO:0004016(adenylate cyclase activity);GO:0004045(aminoacyl-tRNA hydrolase activity);GO:0005524(ATP binding);GO:0005886(plasma membrane);GO:0005887(integral component of plasma membrane);GO:0005929(cilium);GO:0006171(cAMP biosynthetic process);GO:0007189(adenylate cyclase-activating G protein-coupled receptor signaling pathway);GO:0007338(single fertilization);GO:00…	00230(Purine metabolism);01522(Endocrine resistance);04015(Rap1 signaling pathway);04020(Calcium signaling pathway);04022(cGMP-PKG signaling pathway);04024(cAMP signaling pathway);04062(Chemokine signaling pathway);04072(Phospholipase D signaling pathway);04114(Oocyte meiosis);04211(Longevity regulating pathway);04213(Longevity regulating pathway - multiple species);04261(Adrenergic signaling in …	1.47911e-06	-0.268	1.09982	0.137262	0.192139	up	7.24721	6.96162	6.81861	6.16138	6.29751	6.66015
chr3	ENSSSCG00000008578	ENSSSCT00000009387	ADCY3	GO:0000166(nucleotide binding);GO:0004016(adenylate cyclase activity);GO:0004045(aminoacyl-tRNA hydrolase activity);GO:0005524(ATP binding);GO:0005886(plasma membrane);GO:0005887(integral component of plasma membrane);GO:0005929(cilium);GO:0006171(cAMP biosynthetic process);GO:0007189(adenylate cyclase-activating G protein-coupled receptor signaling pathway);GO:0007338(single fertilization);GO:00…	00230(Purine metabolism);01522(Endocrine resistance);04015(Rap1 signaling pathway);04020(Calcium signaling pathway);04022(cGMP-PKG signaling pathway);04024(cAMP signaling pathway);04062(Chemokine signaling pathway);04072(Phospholipase D signaling pathway);04114(Oocyte meiosis);04211(Longevity regulating pathway);04213(Longevity regulating pathway - multiple species);04261(Adrenergic signaling in …	1.1749e-08	0.63	1.09982	0.137262	0.192139	up	7.24721	6.96162	6.81861	6.16138	6.29751	6.66015
chr3	ENSSSCG00000008582	ENSSSCT00000066035	ENSSSCG00000008582	NA	NA	0.00933254	-0.618	2.89588	1.534	1	up	0	0	0.0453704	0.00313624	0.00456796	0.00796303
chr3	ENSSSCG00000008608	ENSSSCT00000009419	RDH14	GO:0005783(endoplasmic reticulum);GO:0008106(alcohol dehydrogenase (NADP+) activity);GO:0042572(retinol metabolic process);GO:0052650(NADP-retinol dehydrogenase activity);GO:0055114(oxidation-reduction process)	NA	2.18776e-06	-1.53	1.5042	0.589	0.0936164	up	0.758935	0.704733	0.70521	0.372803	0.432821	0.636254
chr3	ENSSSCG00000008633	ENSSSCT00000009445	PDIA6	GO:0003756(protein disulfide isomerase activity);GO:0005615(extracellular space);GO:0005783(endoplasmic reticulum);GO:0005788(endoplasmic reticulum lumen);GO:0005793(endoplasmic reticulum-Golgi intermediate compartment);GO:0005829(cytosol);GO:0015037(peptide disulfide oxidoreductase activity);GO:0045454(cell redox homeostasis);GO:0045454(cell redox homeostasis)	04141(Protein processing in endoplasmic reticulum);04141(Protein processing in endoplasmic reticulum)	0.00229087	-0.0882	1.11997	0.163455	0.0217516	up	46.9873	47.7321	47.9078	41.6801	41.9449	43.7246
chr3	ENSSSCG00000008640	ENSSSCT00000039242	IAH1	GO:0016042(lipid catabolic process);GO:0042802(identical protein binding);GO:0042802(identical protein binding)	NA	0.00229087	0.651	1.11584	0.158132	0.0691415	up	12.4317	13.1991	12.3967	11.2467	11.5104	11.3226
chr3	ENSSSCG00000008640	ENSSSCT00000039242	IAH1	GO:0016042(lipid catabolic process);GO:0042802(identical protein binding);GO:0042802(identical protein binding)	NA	0.0251189	0.43	1.11584	0.158132	0.0691415	up	12.4317	13.1991	12.3967	11.2467	11.5104	11.3226
chr3	ENSSSCG00000029313	ENSSSCT00000024089	ITGB1BP1	GO:0001726(ruffle);GO:0002043(blood vessel endothelial cell proliferation involved in sprouting angiogenesis);GO:0005092(GDP-dissociation inhibitor activity);GO:0005178(integrin binding);GO:0005634(nucleus);GO:0005654(nucleoplasm);GO:0005737(cytoplasm);GO:0005829(cytosol);GO:0005856(cytoskeleton);GO:0005886(plasma membrane);GO:0006469(negative regulation of protein kinase activity);GO:0006933(neg…	NA	8.51138e-07	-0.263	1.1347	0.182314	0.172979	up	7.3914	6.86006	6.59108	6.19841	5.65328	6.51661
chr3	ENSSSCG00000008647	ENSSSCT00000088701	CMPK2	GO:0004127(cytidylate kinase activity);GO:0004550(nucleoside diphosphate kinase activity);GO:0004798(thymidylate kinase activity);GO:0005737(cytoplasm);GO:0005739(mitochondrion);GO:0006165(nucleoside diphosphate phosphorylation);GO:0006227(dUDP biosynthetic process);GO:0006233(dTDP biosynthetic process);GO:0006235(dTTP biosynthetic process);GO:0009041(uridylate kinase activity);GO:0009142(nucleos…	00240(Pyrimidine metabolism);00240(Pyrimidine metabolism)	0.0301995	-0.213	3.3235	1.7327	1.19856e-63	up	18.9324	18.9968	19.3159	5.7037	6.09476	5.42592
chr3	ENSSSCG00000029161	ENSSSCT00000026549	ADI1	GO:0005506(iron ion binding);GO:0005634(nucleus);GO:0005737(cytoplasm);GO:0005886(plasma membrane);GO:0006555(methionine metabolic process);GO:0008652(cellular amino acid biosynthetic process);GO:0009086(methionine biosynthetic process);GO:0010309(acireductone dioxygenase [iron(II)-requiring] activity);GO:0016020(membrane);GO:0016491(oxidoreductase activity);GO:0019509(L-methionine salvage from m…	00270(Cysteine and methionine metabolism)	0.0109648	-0.392	1.36755	0.451598	1.20293e-08	up	35.6195	38.4013	35.5992	26.9688	26.8299	26.359
chr3	ENSSSCG00000007542	ENSSSCT00000047144	PRKAR1B	GO:0000166(nucleotide binding);GO:0001932(regulation of protein phosphorylation);GO:0004862(cAMP-dependent protein kinase inhibitor activity);GO:0005737(cytoplasm);GO:0005771(multivesicular body);GO:0005886(plasma membrane);GO:0005952(cAMP-dependent protein kinase complex);GO:0007611(learning or memory);GO:0008603(cAMP-dependent protein kinase regulator activity);GO:0010738(regulation of protein …	04910(Insulin signaling pathway);04910(Insulin signaling pathway)	7.94328e-06	0.406	1.07769	0.107937	0.684385	up	1.25478	1.56367	1.45425	1.31593	1.1138	1.53496
chr3	ENSSSCG00000038777	ENSSSCT00000042783	C7orf50	NA	NA	0.000245471	-1.71	1.12966	0.175884	0.281055	up	3.84246	4.32385	3.83203	3.57302	3.76203	3.28618
chr3	ENSSSCG00000007558	ENSSSCT00000008290	INTS1	GO:0016180(snRNA processing);GO:0032039(integrator complex);GO:0034474(U2 snRNA 3'-end processing);GO:0034474(U2 snRNA 3'-end processing)	NA	0.0162181	-0.434	1.10982	0.15032	0.0410462	up	36.7118	36.3057	37.4722	34.3378	32.258	32.961
chr3	ENSSSCG00000040977	ENSSSCT00000090913	SNX8	GO:0005829(cytosol);GO:0006886(intracellular protein transport);GO:0015031(protein transport);GO:0016020(membrane);GO:0030904(retromer complex);GO:0031901(early endosome membrane);GO:0034498(early endosome to Golgi transport);GO:0035091(phosphatidylinositol binding);GO:0042147(retrograde transport, endosome to Golgi);GO:0042802(identical protein binding);GO:0043231(intracellular membrane-bounded …	NA	8.70964e-07	0.539	1.27021	0.345063	0.0264745	up	21.2148	17.949	17.5072	15.165	18.4972	10.9534
chr3	ENSSSCG00000007565	ENSSSCT00000008297	TTYH3	GO:0005229(intracellular calcium activated chloride channel activity);GO:0005254(chloride channel activity);GO:0005886(plasma membrane);GO:0006811(ion transport);GO:0006821(chloride transport);GO:0016020(membrane);GO:0016021(integral component of membrane);GO:0034707(chloride channel complex);GO:1902476(chloride transmembrane transport)	NA	3.98107e-11	0.197	1.26752	0.342007	3.44274e-08	up	70.4566	70.5549	70.1902	55.4178	54.736	56.4724
chr3	ENSSSCG00000038526	ENSSSCT00000086361	FBXL18	GO:0019005(SCF ubiquitin ligase complex);GO:0031146(SCF-dependent proteasomal ubiquitin-dependent protein catabolic process);GO:0031146(SCF-dependent proteasomal ubiquitin-dependent protein catabolic process)	NA	0.00812831	0.317	1.18507	0.244968	0.0367468	up	11.4545	10.9566	12.2	10.1319	9.78663	9.2875
chr3	ENSSSCG00000038526	ENSSSCT00000086361	FBXL18	GO:0019005(SCF ubiquitin ligase complex);GO:0031146(SCF-dependent proteasomal ubiquitin-dependent protein catabolic process);GO:0031146(SCF-dependent proteasomal ubiquitin-dependent protein catabolic process)	NA	0.00251189	0.651	1.18507	0.244968	0.0367468	up	11.4545	10.9566	12.2	10.1319	9.78663	9.2875
chr3	ENSSSCG00000021285	ENSSSCT00000027403	RNF216	GO:0005634(nucleus);GO:0005654(nucleoplasm);GO:0005829(cytosol);GO:0032648(regulation of interferon-beta production);GO:0043161(proteasome-mediated ubiquitin-dependent protein catabolic process);GO:0046872(metal ion binding);GO:0050691(regulation of defense response to virus by host);GO:0070936(protein K48-linked ubiquitination);GO:0070936(protein K48-linked ubiquitination)	NA	0.00812831	0.312	1.28944	0.366749	0.000136361	up	8.80363	9.21915	8.28845	7.10148	6.86163	6.44198
chr3	ENSSSCG00000023378	ENSSSCT00000029822	ZNF316	GO:0003676(nucleic acid binding);GO:0006355(regulation of transcription, DNA-templated);GO:0046872(metal ion binding);GO:0046872(metal ion binding)	05168(Herpes simplex virus 1 infection);05168(Herpes simplex virus 1 infection)	0.00011749	0.243	1.00185	0.00267017	0.826567	up	4.65471	4.70229	4.52302	4.44425	5.11783	4.29229
chr3	ENSSSCG00000023378	ENSSSCT00000029822	ZNF316	GO:0003676(nucleic acid binding);GO:0006355(regulation of transcription, DNA-templated);GO:0046872(metal ion binding);GO:0046872(metal ion binding)	05168(Herpes simplex virus 1 infection);05168(Herpes simplex virus 1 infection)	0.000660693	-0.803	1.00185	0.00267017	0.826567	up	4.65471	4.70229	4.52302	4.44425	5.11783	4.29229
chr3	ENSSSCG00000036192	ENSSSCT00000071066	C7orf26	NA	NA	0.0109648	-0.346	1.27744	0.353252	0.043196	up	9.67534	9.35974	8.23378	7.59874	8.14474	5.60306
chr3	ENSSSCG00000036192	ENSSSCT00000071066	C7orf26	NA	NA	0.0128825	-0.336	1.27744	0.353252	0.043196	up	9.67534	9.35974	8.23378	7.59874	8.14474	5.60306
chr3	ENSSSCG00000007590	ENSSSCT00000077078	PMS2	GO:0003677(DNA binding);GO:0003697(single-stranded DNA binding);GO:0004519(endonuclease activity);GO:0005524(ATP binding);GO:0005634(nucleus);GO:0005654(nucleoplasm);GO:0005829(cytosol);GO:0005886(plasma membrane);GO:0006298(mismatch repair);GO:0006974(cellular response to DNA damage stimulus);GO:0016446(somatic hypermutation of immunoglobulin genes);GO:0016887(ATPase activity);GO:0030983(mismatc…	03430(Mismatch repair);03460(Fanconi anemia pathway)	0.0104713	0.211	1.00969	0.013907	0.885596	up	5.90431	6.02921	6.16638	5.90684	5.95198	6.06745
chr3	ENSSSCG00000007622	ENSSSCT00000008362	ENSSSCG00000007622	GO:0000049(tRNA binding);GO:0003723(RNA binding);GO:0005739(mitochondrion);GO:0005759(mitochondrial matrix);GO:0032543(mitochondrial translation);GO:0042780(tRNA 3'-end processing)	NA	0.0112202	-0.273	1.17928	0.237908	0.0400653	up	11.3462	11.5842	10.3673	9.47026	9.22491	9.54034
chr3	ENSSSCG00000026896	ENSSSCT00000083701	CPSF4	GO:0003676(nucleic acid binding);GO:0005634(nucleus);GO:0005654(nucleoplasm);GO:0005847(mRNA cleavage and polyadenylation specificity factor complex);GO:0008270(zinc ion binding);GO:0043231(intracellular membrane-bounded organelle);GO:0046872(metal ion binding);GO:1990837(sequence-specific double-stranded DNA binding);GO:1990837(sequence-specific double-stranded DNA binding)	03015(mRNA surveillance pathway);05164(Influenza A);05164(Influenza A)	0.000446684	0.487	1.027	0.0384364	0.897568	up	13.1814	12.7097	13.269	12.5209	12.9523	12.6573
chr3	ENSSSCG00000033356	ENSSSCT00000044185	RRN3	GO:0001042(RNA polymerase I core binding);GO:0001164(RNA polymerase I core promoter sequence-specific DNA binding);GO:0001181(RNA polymerase I general transcription initiation factor activity);GO:0001188(RNA polymerase I preinitiation complex assembly);GO:0001701(in utero embryonic development);GO:0003743(translation initiation factor activity);GO:0005730(nucleolus);GO:0006352(DNA-templated trans…	NA	0.0275423	-0.112	1.03599	0.0510071	0.768804	up	14.0793	15.2274	14.6049	14.0445	14.5283	13.8133
chr3	ENSSSCG00000034153	ENSSSCT00000061980	TAF6	GO:0000124(SAGA complex);GO:0003677(DNA binding);GO:0003713(transcription coactivator activity);GO:0005634(nucleus);GO:0005654(nucleoplasm);GO:0005669(transcription factor TFIID complex);GO:0005829(cytosol);GO:0006325(chromatin organization);GO:0006352(DNA-templated transcription, initiation);GO:0006367(transcription initiation from RNA polymerase II promoter);GO:0016251(RNA polymerase II general…	03022(Basal transcription factors);03022(Basal transcription factors)	0.000239883	-0.353	1.08497	0.117653	0.186385	up	10.7122	11.3232	11.1023	10.3047	10.0307	10.2072
chr3	ENSSSCG00000007659	ENSSSCT00000055683	ZCWPW1	GO:0008270(zinc ion binding);GO:0046872(metal ion binding);GO:0046872(metal ion binding)	NA	2.51189e-13	-0.457	3.32876	1.73498	1	up	0.154538	0.207984	0.119207	0.058322	0.0249777	0.0614175
chr3	ENSSSCG00000025164	ENSSSCT00000086013	TSC22D4	GO:0003700(DNA-binding transcription factor activity);GO:0006355(regulation of transcription, DNA-templated);GO:0006970(response to osmotic stress);GO:0006970(response to osmotic stress)	NA	1e-16	-0.451	1.35634	0.439717	5.43024e-09	up	16.7962	16.1764	17.3791	12.21	11.9251	12.9881
chr3	ENSSSCG00000007675	ENSSSCT00000044686	EPHB4	GO:0000166(nucleotide binding);GO:0002042(cell migration involved in sprouting angiogenesis);GO:0004672(protein kinase activity);GO:0004713(protein tyrosine kinase activity);GO:0004714(transmembrane receptor protein tyrosine kinase activity);GO:0005003(ephrin receptor activity);GO:0005005(transmembrane-ephrin receptor activity);GO:0005524(ATP binding);GO:0005887(integral component of plasma membr…	04360(Axon guidance);04360(Axon guidance)	6.30957e-06	0.228	1.05621	0.0788962	0.474568	up	11.0382	12.1222	11.7721	10.9999	10.9401	11.1334
chr3	ENSSSCG00000038901	ENSSSCT00000054583	CLDN15	GO:0005198(structural molecule activity);GO:0005886(plasma membrane);GO:0005923(bicellular tight junction);GO:0007155(cell adhesion);GO:0016020(membrane);GO:0016021(integral component of membrane);GO:0030054(cell junction);GO:0070830(bicellular tight junction assembly);GO:0070830(bicellular tight junction assembly)	04514(Cell adhesion molecules (CAMs));04530(Tight junction);04670(Leukocyte transendothelial migration);05160(Hepatitis C);05160(Hepatitis C)	0.00213796	1.7	1.47764	0.563295	0.000684717	up	2.94142	3.76017	3.88785	2.27767	2.17625	2.71253
chr3	ENSSSCG00000038901	ENSSSCT00000054583	CLDN15	GO:0005198(structural molecule activity);GO:0005886(plasma membrane);GO:0005923(bicellular tight junction);GO:0007155(cell adhesion);GO:0016020(membrane);GO:0016021(integral component of membrane);GO:0030054(cell junction);GO:0070830(bicellular tight junction assembly);GO:0070830(bicellular tight junction assembly)	04514(Cell adhesion molecules (CAMs));04530(Tight junction);04670(Leukocyte transendothelial migration);05160(Hepatitis C);05160(Hepatitis C)	0.00416869	1.6	1.47764	0.563295	0.000684717	up	2.94142	3.76017	3.88785	2.27767	2.17625	2.71253
chr3	ENSSSCG00000046214	ENSSSCT00000090923	IFT22	GO:0005813(centrosome);GO:0005929(cilium);GO:0030992(intraciliary transport particle B);GO:0030992(intraciliary transport particle B)	NA	0.000549541	-0.472	1.17133	0.228146	0.227897	up	1.26401	1.28486	1.39655	1.1985	1.09497	1.07487
chr3	ENSSSCG00000007687	ENSSSCT00000008428	LRWD1	GO:0000775(chromosome, centromeric region);GO:0000776(kinetochore);GO:0000777(condensed chromosome kinetochore);GO:0000781(chromosome, telomeric region);GO:0003682(chromatin binding);GO:0005634(nucleus);GO:0005654(nucleoplasm);GO:0005664(nuclear origin of replication recognition complex);GO:0005694(chromosome);GO:0005721(pericentric heterochromatin);GO:0005730(nucleolus);GO:0005815(microtubule or…	NA	0.00707946	0.411	1.04487	0.0633282	0.775118	up	10.7984	12.1465	9.08909	10.214	10.8885	9.55576
chr3	ENSSSCG00000007695	ENSSSCT00000008438	ENSSSCG00000007695	GO:0016020(membrane);GO:0016021(integral component of membrane)	NA	4.46684e-05	-1.42	1.21159	0.276904	0.159633	up	3.56605	3.8249	4.07542	3.40591	3.10149	2.95648
chr3	ENSSSCG00000025430	ENSSSCT00000027187	DTX2	GO:0005654(nucleoplasm);GO:0007219(Notch signaling pathway);GO:0008270(zinc ion binding);GO:0016567(protein ubiquitination);GO:0016740(transferase activity);GO:0031965(nuclear membrane);GO:0046872(metal ion binding);GO:0046872(metal ion binding)	04330(Notch signaling pathway);04330(Notch signaling pathway)	0.0134896	0.449	1.11148	0.152486	0.151988	up	2.93777	3.1517	3.04339	2.73391	2.729	2.75392
chr3	ENSSSCG00000025430	ENSSSCT00000027187	DTX2	GO:0005654(nucleoplasm);GO:0007219(Notch signaling pathway);GO:0008270(zinc ion binding);GO:0016567(protein ubiquitination);GO:0016740(transferase activity);GO:0031965(nuclear membrane);GO:0046872(metal ion binding);GO:0046872(metal ion binding)	04330(Notch signaling pathway);04330(Notch signaling pathway)	0.0380189	-0.0935	1.11148	0.152486	0.151988	up	2.93777	3.1517	3.04339	2.73391	2.729	2.75392
chr3	ENSSSCG00000025430	ENSSSCT00000027187	DTX2	GO:0005654(nucleoplasm);GO:0007219(Notch signaling pathway);GO:0008270(zinc ion binding);GO:0016567(protein ubiquitination);GO:0016740(transferase activity);GO:0031965(nuclear membrane);GO:0046872(metal ion binding);GO:0046872(metal ion binding)	04330(Notch signaling pathway);04330(Notch signaling pathway)	0.0446684	-0.959	1.11148	0.152486	0.151988	up	2.93777	3.1517	3.04339	2.73391	2.729	2.75392
chr3	ENSSSCG00000025486	ENSSSCT00000028089	MDH2	GO:0003824(catalytic activity);GO:0005739(mitochondrion);GO:0005975(carbohydrate metabolic process);GO:0006099(tricarboxylic acid cycle);GO:0006108(malate metabolic process);GO:0009060(aerobic respiration);GO:0016020(membrane);GO:0016491(oxidoreductase activity);GO:0016615(malate dehydrogenase activity);GO:0016616(oxidoreductase activity, acting on the CH-OH group of donors, NAD or NADP as accept…	00020(Citrate cycle (TCA cycle));00270(Cysteine and methionine metabolism);00620(Pyruvate metabolism);00630(Glyoxylate and dicarboxylate metabolism);00630(Glyoxylate and dicarboxylate metabolism)	6.30957e-17	-0.11	1.04378	0.0618213	0.566805	up	306.588	313.012	314.885	297.769	294.264	303.254
chr3	ENSSSCG00000007704	ENSSSCT00000051726	NSUN5	GO:0001510(RNA methylation);GO:0003723(RNA binding);GO:0005654(nucleoplasm);GO:0005730(nucleolus);GO:0008168(methyltransferase activity);GO:0009383(rRNA (cytosine-C5-)-methyltransferase activity);GO:0014003(oligodendrocyte development);GO:0016740(transferase activity);GO:0021987(cerebral cortex development);GO:0022038(corpus callosum development);GO:0031641(regulation of myelination);GO:0032259(m…	NA	0.011749	-0.361	1.01845	0.0263708	0.975097	up	12.7231	13.3519	12.8613	11.9899	12.7216	13.5195
chr3	ENSSSCG00000027342	ENSSSCT00000050875	BAZ1B	GO:0000793(condensed chromosome);GO:0004713(protein tyrosine kinase activity);GO:0005634(nucleus);GO:0005721(pericentric heterochromatin);GO:0006333(chromatin assembly or disassembly);GO:0006338(chromatin remodeling);GO:0006974(cellular response to DNA damage stimulus);GO:0016301(kinase activity);GO:0016310(phosphorylation);GO:0016572(histone phosphorylation);GO:0016604(nuclear body);GO:0018108(p…	NA	0.00245471	-0.191	1.02436	0.0347171	0.942151	up	14.3578	13.3984	13.572	13.2262	13.4598	13.6595
chr3	ENSSSCG00000007708	ENSSSCT00000079522	BCL7B	NA	NA	0.0109648	-0.321	1.16421	0.219349	0.0789662	up	26.1376	21.4554	20.8011	18.9866	20.4283	19.3324
chr3	ENSSSCG00000007708	ENSSSCT00000079522	BCL7B	NA	NA	0.01	-0.316	1.16421	0.219349	0.0789662	up	26.1376	21.4554	20.8011	18.9866	20.4283	19.3324
chr3	ENSSSCG00000007717	ENSSSCT00000045891	METTL27	GO:0006744(ubiquinone biosynthetic process);GO:0008168(methyltransferase activity)	NA	0.00354813	-0.588	1.07062	0.0984516	0.757556	up	3.31166	3.74776	3.89866	3.09519	3.49594	3.6441
chr3	ENSSSCG00000007736	ENSSSCT00000081647	TMEM248	GO:0016020(membrane);GO:0016021(integral component of membrane);GO:0016021(integral component of membrane)	NA	0.0398107	0.188	1.00264	0.00380546	0.721161	up	16.2936	16.093	17.3561	15.8637	17.2206	16.5272
chr3	ENSSSCG00000007753	ENSSSCT00000008500	RUSF1	NA	NA	0.00707946	-0.363	1.1715	0.22836	0.190343	up	3.67585	3.49768	3.80101	3.13895	2.98074	3.24823
chr3	ENSSSCG00000025245	ENSSSCT00000031066	ARMC5	GO:0001707(mesoderm formation);GO:0005654(nucleoplasm);GO:0005829(cytosol);GO:0005925(focal adhesion);GO:0007369(gastrulation);GO:0016020(membrane);GO:0035801(adrenal cortex development);GO:0050810(regulation of steroid biosynthetic process);GO:0050810(regulation of steroid biosynthetic process)	04934(Cushing syndrome);04934(Cushing syndrome)	0.00263027	-0.458	1.50171	0.586608	0.000191627	up	4.42253	4.08638	4.49902	2.65445	2.91282	3.09479
chr3	ENSSSCG00000030798	ENSSSCT00000038908	FUS	GO:0003676(nucleic acid binding);GO:0003682(chromatin binding);GO:0003712(transcription coregulator activity);GO:0003713(transcription coactivator activity);GO:0003723(RNA binding);GO:0003730(mRNA 3'-UTR binding);GO:0005634(nucleus);GO:0005654(nucleoplasm);GO:0005737(cytoplasm);GO:0006355(regulation of transcription, DNA-templated);GO:0006357(regulation of transcription by RNA polymerase II);GO:0…	05202(Transcriptional misregulation in cancer);05202(Transcriptional misregulation in cancer)	0.000144544	-0.468	1.18693	0.247232	0.000449636	up	49.0309	50.5586	47.8001	40.9863	40.3558	42.8353
chr3	ENSSSCG00000030798	ENSSSCT00000038908	FUS	GO:0003676(nucleic acid binding);GO:0003682(chromatin binding);GO:0003712(transcription coregulator activity);GO:0003713(transcription coactivator activity);GO:0003723(RNA binding);GO:0003730(mRNA 3'-UTR binding);GO:0005634(nucleus);GO:0005654(nucleoplasm);GO:0005737(cytoplasm);GO:0006355(regulation of transcription, DNA-templated);GO:0006357(regulation of transcription by RNA polymerase II);GO:0…	05202(Transcriptional misregulation in cancer);05202(Transcriptional misregulation in cancer)	0.000147911	-0.285	1.18693	0.247232	0.000449636	up	49.0309	50.5586	47.8001	40.9863	40.3558	42.8353
chr3	ENSSSCG00000007782	ENSSSCT00000008529	SETD1A	GO:0000790(nuclear chromatin);GO:0003676(nucleic acid binding);GO:0003723(RNA binding);GO:0005634(nucleus);GO:0006325(chromatin organization);GO:0008013(beta-catenin binding);GO:0008134(transcription factor binding);GO:0008168(methyltransferase activity);GO:0016607(nuclear speck);GO:0016740(transferase activity);GO:0018024(histone-lysine N-methyltransferase activity);GO:0032259(methylation);GO:00…	00310(Lysine degradation)	0.00588844	-0.282	1.18358	0.243162	0.000307725	up	25.5796	25.9121	25.2653	21.111	22.1712	21.5692
chr3	ENSSSCG00000028186	ENSSSCT00000024499	FBXL19	GO:0003677(DNA binding);GO:0008270(zinc ion binding);GO:0019005(SCF ubiquitin ligase complex);GO:0043161(proteasome-mediated ubiquitin-dependent protein catabolic process);GO:0045322(unmethylated CpG binding);GO:0046872(metal ion binding);GO:0046872(metal ion binding)	NA	1.7378e-10	-0.267	1.27569	0.351272	1.28436e-07	up	37.2722	39.1859	36.715	29.2105	28.7261	30.7789
chr3	ENSSSCG00000028186	ENSSSCT00000079677	FBXL19	GO:0003677(DNA binding);GO:0008270(zinc ion binding);GO:0019005(SCF ubiquitin ligase complex);GO:0043161(proteasome-mediated ubiquitin-dependent protein catabolic process);GO:0045322(unmethylated CpG binding);GO:0046872(metal ion binding);GO:0046872(metal ion binding)	NA	1.8197e-05	-0.475	1.27569	0.351272	1.28436e-07	up	37.2722	39.1859	36.715	29.2105	28.7261	30.7789
chr3	ENSSSCG00000028186	ENSSSCT00000079677	FBXL19	GO:0003677(DNA binding);GO:0008270(zinc ion binding);GO:0019005(SCF ubiquitin ligase complex);GO:0043161(proteasome-mediated ubiquitin-dependent protein catabolic process);GO:0045322(unmethylated CpG binding);GO:0046872(metal ion binding);GO:0046872(metal ion binding)	NA	0.0288403	-0.601	1.27569	0.351272	1.28436e-07	up	37.2722	39.1859	36.715	29.2105	28.7261	30.7789
chr3	ENSSSCG00000007778	ENSSSCT00000008525	CCDC189	NA	NA	0.000288403	-0.271	1.51223	0.596678	0.00760163	up	4.24942	4.64102	4.87643	2.94999	2.7553	3.3984
chr3	ENSSSCG00000007789	ENSSSCT00000008537	ENSSSCG00000007789	GO:0000166(nucleotide binding);GO:0000812(Swr1 complex);GO:0003677(DNA binding);GO:0004386(helicase activity);GO:0005524(ATP binding);GO:0005634(nucleus);GO:0006338(chromatin remodeling);GO:0016458(gene silencing);GO:0016887(ATPase activity);GO:0042393(histone binding);GO:0043044(ATP-dependent chromatin remodeling);GO:0043486(histone exchange);GO:0043486(histone exchange)	NA	0.000223872	-0.0747	1.035	0.0496318	0.837737	up	31.9871	28.9378	33.6058	30.6133	34.9842	25.7365
chr3	ENSSSCG00000007789	ENSSSCT00000008537	ENSSSCG00000007789	GO:0000166(nucleotide binding);GO:0000812(Swr1 complex);GO:0003677(DNA binding);GO:0004386(helicase activity);GO:0005524(ATP binding);GO:0005634(nucleus);GO:0006338(chromatin remodeling);GO:0016458(gene silencing);GO:0016887(ATPase activity);GO:0042393(histone binding);GO:0043044(ATP-dependent chromatin remodeling);GO:0043486(histone exchange);GO:0043486(histone exchange)	NA	0.000144544	-0.077	1.035	0.0496318	0.837737	up	31.9871	28.9378	33.6058	30.6133	34.9842	25.7365
chr3	ENSSSCG00000025794	ENSSSCT00000026147	FBRS	NA	NA	0.00169824	-0.562	1.10433	0.143172	0.0884609	up	15.4508	15.7735	15.7209	14.3454	14.0443	14.1204
chr3	ENSSSCG00000007790	ENSSSCT00000037695	PRR14	NA	NA	4.16869e-05	-0.898	1.08957	0.123753	0.306029	up	18.4784	18.8609	17.1939	16.9108	17.0058	16.1339
chr3	ENSSSCG00000027629	ENSSSCT00000069660	CDIPT	GO:0003881(CDP-diacylglycerol-inositol 3-phosphatidyltransferase activity);GO:0005794(Golgi apparatus);GO:0006629(lipid metabolic process);GO:0006661(phosphatidylinositol biosynthetic process);GO:0008654(phospholipid biosynthetic process);GO:0016020(membrane);GO:0016021(integral component of membrane);GO:0016740(transferase activity);GO:0016780(phosphotransferase activity, for other substituted p…	00562(Inositol phosphate metabolism);00564(Glycerophospholipid metabolism);04070(Phosphatidylinositol signaling system);04070(Phosphatidylinositol signaling system)	2.63027e-06	-2.02	1.32148	0.40215	3.62539e-08	up	23.3285	25.0608	25.2106	17.864	18.5424	19.2887
chr3	ENSSSCG00000027629	ENSSSCT00000069660	CDIPT	GO:0003881(CDP-diacylglycerol-inositol 3-phosphatidyltransferase activity);GO:0005794(Golgi apparatus);GO:0006629(lipid metabolic process);GO:0006661(phosphatidylinositol biosynthetic process);GO:0008654(phospholipid biosynthetic process);GO:0016020(membrane);GO:0016021(integral component of membrane);GO:0016740(transferase activity);GO:0016780(phosphotransferase activity, for other substituted p…	00562(Inositol phosphate metabolism);00564(Glycerophospholipid metabolism);04070(Phosphatidylinositol signaling system);04070(Phosphatidylinositol signaling system)	0.00512861	-0.254	1.32148	0.40215	3.62539e-08	up	23.3285	25.0608	25.2106	17.864	18.5424	19.2887
chr3	ENSSSCG00000035430	ENSSSCT00000077261	YPEL3	GO:0046872(metal ion binding);GO:2000774(positive regulation of cellular senescence);GO:2000774(positive regulation of cellular senescence)	NA	0.0151356	0.518	2.1257	1.08794	0.00188343	up	0.723348	1.05182	0.838132	0.303684	0.526718	0.398979
chr3	ENSSSCG00000038038	ENSSSCT00000058919	SBK1	GO:0000166(nucleotide binding);GO:0004672(protein kinase activity);GO:0004674(protein serine/threonine kinase activity);GO:0005524(ATP binding);GO:0005737(cytoplasm);GO:0006468(protein phosphorylation);GO:0016301(kinase activity);GO:0016310(phosphorylation);GO:0016740(transferase activity);GO:0018105(peptidyl-serine phosphorylation);GO:0018107(peptidyl-threonine phosphorylation)	NA	1.44544e-06	0.382	1.57366	0.65412	8.31175e-05	up	2.1195	1.91244	1.72721	1.18778	1.22655	1.24539
chr3	ENSSSCG00000007814	ENSSSCT00000057748	KIAA0556	GO:0005576(extracellular region)	NA	0.0354813	-1.09	1.26147	0.335107	0.173747	up	0.638822	0.742143	0.543883	0.523804	0.513068	0.489004
chr3	ENSSSCG00000007818	ENSSSCT00000058301	KDM8	GO:0000086(G2/M transition of mitotic cell cycle);GO:0003682(chromatin binding);GO:0004175(endopeptidase activity);GO:0004177(aminopeptidase activity);GO:0005634(nucleus);GO:0005654(nucleoplasm);GO:0005829(cytosol);GO:0006508(proteolysis);GO:0016706(2-oxoglutarate-dependent dioxygenase activity);GO:0031648(protein destabilization);GO:0032922(circadian regulation of gene expression);GO:0035064(met…	NA	0.000138038	0.816	1.07051	0.0982996	0.582072	up	4.29217	5.07058	5.63975	4.96829	4.43126	4.61478
chr3	ENSSSCG00000031629	ENSSSCT00000085764	MOSMO	GO:0005794(Golgi apparatus);GO:0005886(plasma membrane);GO:0016020(membrane);GO:0016021(integral component of membrane);GO:0031647(regulation of protein stability);GO:0045664(regulation of neuron differentiation);GO:0045879(negative regulation of smoothened signaling pathway);GO:0060170(ciliary membrane);GO:0060170(ciliary membrane)	NA	0.00724436	-0.308	1.05079	0.0714753	0.828053	up	3.89926	3.96326	3.88386	3.78715	3.76464	3.62683
chr3	ENSSSCG00000027324	ENSSSCT00000030156	VPS35L	GO:0005768(endosome);GO:0015031(protein transport);GO:0032456(endocytic recycling);GO:1990126(retrograde transport, endosome to plasma membrane);GO:1990126(retrograde transport, endosome to plasma membrane)	NA	0.0338844	-1.13	1.16238	0.217077	0.0014402	up	6.87366	6.97071	6.78967	6.05056	5.70036	6.00068
chr3	ENSSSCG00000039171	ENSSSCT00000061269	MRTFB	GO:0003713(transcription coactivator activity);GO:0003779(actin binding);GO:0004864(protein phosphatase inhibitor activity);GO:0032515(negative regulation of phosphoprotein phosphatase activity);GO:0045844(positive regulation of striated muscle tissue development);GO:0045944(positive regulation of transcription by RNA polymerase II);GO:0045944(positive regulation of transcription by RNA polymeras…	NA	0.0457088	-0.33	1.51256	0.596993	1.84125e-11	up	7.04564	7.44947	7.31463	4.9671	4.61398	4.83801
chr3	ENSSSCG00000032578	ENSSSCT00000064524	TNFRSF17	GO:0002260(lymphocyte homeostasis);GO:0016020(membrane);GO:0016021(integral component of membrane);GO:0033209(tumor necrosis factor-mediated signaling pathway);GO:0038023(signaling receptor activity)	04060(Cytokine-cytokine receptor interaction);04672(Intestinal immune network for IgA production)	0.0190546	-1.4	2.21396	1.14663	1	up	0.451441	0.611572	0	0	0.480141	0
chr3	ENSSSCG00000007896	ENSSSCT00000008652	TXNDC11	NA	NA	0.0354813	-0.102	1.03784	0.0535821	0.789253	up	10.4042	10.113	10.3958	10.0437	9.93453	9.80776
chr3	ENSSSCG00000021236	ENSSSCT00000023055	PMM2	GO:0004615(phosphomannomutase activity);GO:0005654(nucleoplasm);GO:0005737(cytoplasm);GO:0005829(cytosol);GO:0006013(mannose metabolic process);GO:0006487(protein N-linked glycosylation);GO:0009298(GDP-mannose biosynthetic process);GO:0016853(isomerase activity);GO:0043025(neuronal cell body);GO:0045047(protein targeting to ER);GO:0045047(protein targeting to ER)	00051(Fructose and mannose metabolism);00520(Amino sugar and nucleotide sugar metabolism);00520(Amino sugar and nucleotide sugar metabolism)	0.00891251	-0.0995	1.06448	0.090151	0.540006	up	7.1563	6.47986	7.18108	6.57892	6.66693	6.31037
chr3	ENSSSCG00000007939	ENSSSCT00000008701	ANKS3	GO:0005737(cytoplasm);GO:0005929(cilium);GO:0005929(cilium)	NA	1.58489e-11	-1.23	1.2127	0.278219	0.00328624	up	6.6607	6.77953	6.4481	5.74445	5.29196	5.36367
chr3	ENSSSCG00000007930	ENSSSCT00000054284	MGRN1	GO:0000209(protein polyubiquitination);GO:0004842(ubiquitin-protein transferase activity);GO:0005634(nucleus);GO:0005737(cytoplasm);GO:0005769(early endosome);GO:0005886(plasma membrane);GO:0006513(protein monoubiquitination);GO:0008333(endosome to lysosome transport);GO:0016567(protein ubiquitination);GO:0043231(intracellular membrane-bounded organelle);GO:0043951(negative regulation of cAMP-med…	04120(Ubiquitin mediated proteolysis);04120(Ubiquitin mediated proteolysis)	0.0346737	0.139	1.14183	0.191348	0.0209581	up	8.09938	8.29383	7.90073	7.24182	6.92333	7.11116
chr3	ENSSSCG00000007930	ENSSSCT00000054284	MGRN1	GO:0000209(protein polyubiquitination);GO:0004842(ubiquitin-protein transferase activity);GO:0005634(nucleus);GO:0005737(cytoplasm);GO:0005769(early endosome);GO:0005886(plasma membrane);GO:0006513(protein monoubiquitination);GO:0008333(endosome to lysosome transport);GO:0016567(protein ubiquitination);GO:0043231(intracellular membrane-bounded organelle);GO:0043951(negative regulation of cAMP-med…	04120(Ubiquitin mediated proteolysis);04120(Ubiquitin mediated proteolysis)	0.0275423	0.497	1.14183	0.191348	0.0209581	up	8.09938	8.29383	7.90073	7.24182	6.92333	7.11116
chr3	ENSSSCG00000007930	ENSSSCT00000054284	MGRN1	GO:0000209(protein polyubiquitination);GO:0004842(ubiquitin-protein transferase activity);GO:0005634(nucleus);GO:0005737(cytoplasm);GO:0005769(early endosome);GO:0005886(plasma membrane);GO:0006513(protein monoubiquitination);GO:0008333(endosome to lysosome transport);GO:0016567(protein ubiquitination);GO:0043231(intracellular membrane-bounded organelle);GO:0043951(negative regulation of cAMP-med…	04120(Ubiquitin mediated proteolysis);04120(Ubiquitin mediated proteolysis)	0.000263027	0.244	1.14183	0.191348	0.0209581	up	8.09938	8.29383	7.90073	7.24182	6.92333	7.11116
chr3	ENSSSCG00000007940	ENSSSCT00000066909	ENSSSCG00000007940	NA	NA	0.0109648	0.305	1.79209	0.841642	1.52104e-07	up	1.41796	1.39773	1.28544	0.72504	0.754834	0.808595
chr3	ENSSSCG00000007941	ENSSSCT00000051242	CDIP1	GO:0005634(nucleus);GO:0005765(lysosomal membrane);GO:0006915(apoptotic process);GO:0010008(endosome membrane);GO:0016020(membrane);GO:0033209(tumor necrosis factor-mediated signaling pathway);GO:0042771(intrinsic apoptotic signaling pathway in response to DNA damage by p53 class mediator);GO:0046872(metal ion binding);GO:0098560(cytoplasmic side of late endosome membrane);GO:0098574(cytoplasmic …	NA	6.76083e-07	1.09	1.33723	0.419243	3.62802e-05	up	11.9683	12.7301	11.8684	9.30833	8.48073	9.55623
chr3	ENSSSCG00000007941	ENSSSCT00000008703	CDIP1	GO:0005634(nucleus);GO:0005765(lysosomal membrane);GO:0006915(apoptotic process);GO:0010008(endosome membrane);GO:0016020(membrane);GO:0033209(tumor necrosis factor-mediated signaling pathway);GO:0042771(intrinsic apoptotic signaling pathway in response to DNA damage by p53 class mediator);GO:0046872(metal ion binding);GO:0098560(cytoplasmic side of late endosome membrane);GO:0098574(cytoplasmic …	NA	0.0269153	-0.78	1.33723	0.419243	3.62802e-05	up	11.9683	12.7301	11.8684	9.30833	8.48073	9.55623
chr3	ENSSSCG00000007941	ENSSSCT00000008703	CDIP1	GO:0005634(nucleus);GO:0005765(lysosomal membrane);GO:0006915(apoptotic process);GO:0010008(endosome membrane);GO:0016020(membrane);GO:0033209(tumor necrosis factor-mediated signaling pathway);GO:0042771(intrinsic apoptotic signaling pathway in response to DNA damage by p53 class mediator);GO:0046872(metal ion binding);GO:0098560(cytoplasmic side of late endosome membrane);GO:0098574(cytoplasmic …	NA	0.0141254	0.846	1.33723	0.419243	3.62802e-05	up	11.9683	12.7301	11.8684	9.30833	8.48073	9.55623
chr3	ENSSSCG00000007955	ENSSSCT00000053266	CLUAP1	GO:0005654(nucleoplasm);GO:0005813(centrosome);GO:0005929(cilium);GO:0030030(cell projection organization);GO:0030992(intraciliary transport particle B);GO:0042995(cell projection);GO:0043231(intracellular membrane-bounded organelle);GO:0060271(cilium assembly);GO:0060271(cilium assembly)	NA	0.0213796	-0.253	1.01383	0.0198223	0.921432	up	5.26637	5.74026	5.47764	5.38411	5.51572	5.3595
chr3	ENSSSCG00000007963	ENSSSCT00000051133	ZNF263	GO:0000122(negative regulation of transcription by RNA polymerase II);GO:0001227(DNA-binding transcription repressor activity, RNA polymerase II-specific);GO:0003676(nucleic acid binding);GO:0003677(DNA binding);GO:0005634(nucleus);GO:0006355(regulation of transcription, DNA-templated);GO:0043565(sequence-specific DNA binding);GO:0045892(negative regulation of transcription, DNA-templated);GO:004…	NA	0.0120226	-0.128	1.78627	0.836952	5.19555e-12	up	7.34942	8.35658	8.58584	4.62413	4.48243	4.49263
chr3	ENSSSCG00000029375	ENSSSCT00000022550	ZNF205	GO:0000122(negative regulation of transcription by RNA polymerase II);GO:0000977(RNA polymerase II regulatory region sequence-specific DNA binding);GO:0001227(DNA-binding transcription repressor activity, RNA polymerase II-specific);GO:0003676(nucleic acid binding);GO:0005739(mitochondrion);GO:0006355(regulation of transcription, DNA-templated);GO:0010729(positive regulation of hydrogen peroxide …	05168(Herpes simplex virus 1 infection);05168(Herpes simplex virus 1 infection)	3.63078e-05	-0.722	1.13482	0.182468	0.177599	up	4.12171	4.09435	3.90381	3.73931	3.3846	3.55605
chr3	ENSSSCG00000026248	ENSSSCT00000090413	ENSSSCG00000026248	GO:0016020(membrane);GO:0016021(integral component of membrane);GO:0038023(signaling receptor activity);GO:0038023(signaling receptor activity)	NA	0.000758578	-0.46	1.32192	0.402634	7.22062e-08	up	13.0113	12.921	13.2098	10.2117	9.48035	9.91805
chr3	ENSSSCG00000026248	ENSSSCT00000090413	ENSSSCG00000026248	GO:0016020(membrane);GO:0016021(integral component of membrane);GO:0038023(signaling receptor activity);GO:0038023(signaling receptor activity)	NA	0.0030903	-0.361	1.32192	0.402634	7.22062e-08	up	13.0113	12.921	13.2098	10.2117	9.48035	9.91805
chr3	ENSSSCG00000026248	ENSSSCT00000090413	ENSSSCG00000026248	GO:0016020(membrane);GO:0016021(integral component of membrane);GO:0038023(signaling receptor activity);GO:0038023(signaling receptor activity)	NA	0.0123027	0.0829	1.32192	0.402634	7.22062e-08	up	13.0113	12.921	13.2098	10.2117	9.48035	9.91805
chr3	ENSSSCG00000008061	ENSSSCT00000008834	ELOB	GO:0006368(transcription elongation from RNA polymerase II promoter);GO:0030891(VCB complex);GO:0031462(Cul2-RING ubiquitin ligase complex);GO:0031466(Cul5-RING ubiquitin ligase complex);GO:0031625(ubiquitin protein ligase binding);GO:0070449(elongin complex);GO:0070449(elongin complex)	04066(HIF-1 signaling pathway);04120(Ubiquitin mediated proteolysis);05170(Human immunodeficiency virus 1 infection);05200(Pathways in cancer);05211(Renal cell carcinoma);05211(Renal cell carcinoma)	0.00030903	0.925	1.04607	0.0649827	0.784538	up	7.15908	8.28466	7.99272	6.55991	7.4922	8.35214
chr3	ENSSSCG00000035594	ENSSSCT00000042329	PRSS22	GO:0004252(serine-type endopeptidase activity);GO:0006508(proteolysis);GO:0008233(peptidase activity);GO:0008236(serine-type peptidase activity);GO:0016787(hydrolase activity);GO:0016787(hydrolase activity)	NA	1.62181e-06	-0.576	1.07896	0.109635	0.23983	up	14.6686	14.6501	13.8395	14.1678	13.1627	12.6694
chr3	ENSSSCG00000037719	ENSSSCT00000046231	PDPK1	GO:0000166(nucleotide binding);GO:0003323(type B pancreatic cell development);GO:0004672(protein kinase activity);GO:0004674(protein serine/threonine kinase activity);GO:0004676(3-phosphoinositide-dependent protein kinase activity);GO:0005524(ATP binding);GO:0005737(cytoplasm);GO:0005886(plasma membrane);GO:0006468(protein phosphorylation);GO:0006469(negative regulation of protein kinase activity…	01524(Platinum drug resistance);03320(PPAR signaling pathway);04068(FoxO signaling pathway);04071(Sphingolipid signaling pathway);04140(Autophagy - animal);04150(mTOR signaling pathway);04151(PI3K-Akt signaling pathway);04152(AMPK signaling pathway);04210(Apoptosis);04510(Focal adhesion);04660(T cell receptor signaling pathway);04664(Fc epsilon RI signaling pathway);04722(Neurotrophin signaling p…	5.7544e-07	0.302	1.04951	0.0697148	0.478486	up	19.619	19.7216	19.7604	19.0838	18.4722	18.757
chr3	ENSSSCG00000008056	ENSSSCT00000008828	ENSSSCG00000008056	GO:0005773(vacuole);GO:0005774(vacuolar membrane);GO:0006811(ion transport);GO:0015078(proton transmembrane transporter activity);GO:0016020(membrane);GO:0016021(integral component of membrane);GO:0033177(proton-transporting two-sector ATPase complex, proton-transporting domain);GO:0033179(proton-transporting V-type ATPase, V0 domain);GO:0046961(proton-transporting ATPase activity, rotational mec…	00190(Oxidative phosphorylation);04142(Lysosome);04145(Phagosome);04721(Synaptic vesicle cycle);04966(Collecting duct acid secretion);05152(Tuberculosis);05165(Human papillomavirus infection);05323(Rheumatoid arthritis);05323(Rheumatoid arthritis)	0.0154882	0.506	1.14025	0.189346	0.2582	up	111.078	92.6405	69.5925	88.9379	64.543	86.2132
chr3	ENSSSCG00000027098	ENSSSCT00000047373	ENSSSCG00000027098	GO:0005886(plasma membrane);GO:0016020(membrane);GO:0016358(dendrite development);GO:0030054(cell junction);GO:0030659(cytoplasmic vesicle membrane);GO:0031175(neuron projection development);GO:0031410(cytoplasmic vesicle);GO:0036475(neuron death in response to oxidative stress);GO:0042995(cell projection);GO:0045202(synapse);GO:0048488(synaptic vesicle endocytosis);GO:0061564(axon development);G…	NA	0.00018197	0.209	1.10486	0.143866	0.085092	up	11.8751	12.1052	11.5257	10.8271	10.6712	10.6379
chr3	ENSSSCG00000026326	ENSSSCT00000028270	CCNF	GO:0000079(regulation of cyclin-dependent protein serine/threonine kinase activity);GO:0000307(cyclin-dependent protein kinase holoenzyme complex);GO:0000320(re-entry into mitotic cell cycle);GO:0001890(placenta development);GO:0005634(nucleus);GO:0005737(cytoplasm);GO:0005813(centrosome);GO:0005814(centriole);GO:0005856(cytoskeleton);GO:0010826(negative regulation of centrosome duplication);GO:0…	NA	0.000190546	-0.183	1.06454	0.090232	0.329937	up	23.1463	24.2297	24.6718	22.9978	21.96	22.7219
chr3	ENSSSCG00000008044	ENSSSCT00000008815	MLST8	GO:0030838(positive regulation of actin filament polymerization);GO:0031929(TOR signaling);GO:0031931(TORC1 complex);GO:0031932(TORC2 complex);GO:0032008(positive regulation of TOR signaling);GO:0032956(regulation of actin cytoskeleton organization);GO:0038202(TORC1 signaling);GO:0043087(regulation of GTPase activity);GO:0043539(protein serine/threonine kinase activator activity);GO:0050731(posit…	04136(Autophagy - other);04140(Autophagy - animal);04150(mTOR signaling pathway);04151(PI3K-Akt signaling pathway);04714(Thermogenesis)	6.16595e-06	-1.16	1.39638	0.481695	0.00767236	up	4.75559	3.33128	4.72875	3.73043	2.54095	2.90635
chr3	ENSSSCG00000008043	ENSSSCT00000008814	TRAF7	GO:0000027(ribosomal large subunit assembly);GO:0000151(ubiquitin ligase complex);GO:0000185(activation of MAPKKK activity);GO:0004842(ubiquitin-protein transferase activity);GO:0005730(nucleolus);GO:0005886(plasma membrane);GO:0006915(apoptotic process);GO:0007219(Notch signaling pathway);GO:0008270(zinc ion binding);GO:0016567(protein ubiquitination);GO:0043231(intracellular membrane-bounded or…	NA	0.00263027	-0.398	1.30769	0.387021	2.09743e-08	up	26.6446	27.7921	27.6874	21.4823	20.1243	21.1943
chr3	ENSSSCG00000008012	ENSSSCT00000076329	ENSSSCG00000008012	GO:0004416(hydroxyacylglutathione hydrolase activity);GO:0016787(hydrolase activity);GO:0019243(methylglyoxal catabolic process to D-lactate via S-lactoyl-glutathione);GO:0046872(metal ion binding);GO:0046872(metal ion binding)	00620(Pyruvate metabolism);00620(Pyruvate metabolism)	0.00047863	0.396	1.02207	0.0314894	1	up	1.6722	1.99796	1.44069	1.54947	1.76697	1.68406
chr3	ENSSSCG00000021467	ENSSSCT00000028167	EME2	GO:0000712(resolution of meiotic recombination intermediates);GO:0000790(nuclear chromatin);GO:0003677(DNA binding);GO:0004518(nuclease activity);GO:0005634(nucleus);GO:0006281(DNA repair);GO:0006302(double-strand break repair);GO:0031297(replication fork processing);GO:0031573(intra-S DNA damage checkpoint);GO:0048476(Holliday junction resolvase complex);GO:0090305(nucleic acid phosphodiester bo…	03460(Fanconi anemia pathway)	1e-07	0.279	1.25639	0.32929	0.00109574	up	8.22882	8.32273	8.29727	6.63245	6.68094	6.46449
chr3	ENSSSCG00000021467	ENSSSCT00000028167	EME2	GO:0000712(resolution of meiotic recombination intermediates);GO:0000790(nuclear chromatin);GO:0003677(DNA binding);GO:0004518(nuclease activity);GO:0005634(nucleus);GO:0006281(DNA repair);GO:0006302(double-strand break repair);GO:0031297(replication fork processing);GO:0031573(intra-S DNA damage checkpoint);GO:0048476(Holliday junction resolvase complex);GO:0090305(nucleic acid phosphodiester bo…	03460(Fanconi anemia pathway)	0.00186209	0.499	1.25639	0.32929	0.00109574	up	8.22882	8.32273	8.29727	6.63245	6.68094	6.46449
chr3	ENSSSCG00000021467	ENSSSCT00000028167	EME2	GO:0000712(resolution of meiotic recombination intermediates);GO:0000790(nuclear chromatin);GO:0003677(DNA binding);GO:0004518(nuclease activity);GO:0005634(nucleus);GO:0006281(DNA repair);GO:0006302(double-strand break repair);GO:0031297(replication fork processing);GO:0031573(intra-S DNA damage checkpoint);GO:0048476(Holliday junction resolvase complex);GO:0090305(nucleic acid phosphodiester bo…	03460(Fanconi anemia pathway)	0.0177828	0.637	1.25639	0.32929	0.00109574	up	8.22882	8.32273	8.29727	6.63245	6.68094	6.46449
chr3	ENSSSCG00000008018	ENSSSCT00000037226	MAPK8IP3	GO:0000139(Golgi membrane);GO:0001701(in utero embryonic development);GO:0005078(MAP-kinase scaffold activity);GO:0005737(cytoplasm);GO:0005790(smooth endoplasmic reticulum);GO:0005886(plasma membrane);GO:0007254(JNK cascade);GO:0007257(activation of JUN kinase activity);GO:0007411(axon guidance);GO:0007585(respiratory gaseous exchange by respiratory system);GO:0008104(protein localization);GO:00…	04010(MAPK signaling pathway);04010(MAPK signaling pathway)	0.000776247	0.469	1.35252	0.435651	6.94938e-05	up	4.95944	5.34718	5.44073	3.74421	4.0242	3.87455
chr3	ENSSSCG00000008026	ENSSSCT00000055038	CRAMP1	GO:0003682(chromatin binding);GO:0005634(nucleus);GO:0005634(nucleus)	NA	0.00281838	0.242	1.10942	0.14981	0.0952951	up	6.85381	7.55048	7.35077	6.6727	6.60248	6.33416
chr3	ENSSSCG00000008026	ENSSSCT00000055038	CRAMP1	GO:0003682(chromatin binding);GO:0005634(nucleus);GO:0005634(nucleus)	NA	0.000831764	0.896	1.10942	0.14981	0.0952951	up	6.85381	7.55048	7.35077	6.6727	6.60248	6.33416
chr3	ENSSSCG00000008029	ENSSSCT00000008798	BAIAP3	GO:0000149(SNARE binding);GO:0001956(positive regulation of neurotransmitter secretion);GO:0005509(calcium ion binding);GO:0005543(phospholipid binding);GO:0005829(cytosol);GO:0005886(plasma membrane);GO:0006887(exocytosis);GO:0007186(G protein-coupled receptor signaling pathway);GO:0019905(syntaxin binding);GO:0031902(late endosome membrane);GO:0032588(trans-Golgi network membrane);GO:0035774(po…	05202(Transcriptional misregulation in cancer)	0.00537032	-0.19	1.06661	0.0930282	0.699106	up	1.33016	1.44684	1.38501	1.19023	1.35414	1.35773
chr3	ENSSSCG00000008029	ENSSSCT00000008798	BAIAP3	GO:0000149(SNARE binding);GO:0001956(positive regulation of neurotransmitter secretion);GO:0005509(calcium ion binding);GO:0005543(phospholipid binding);GO:0005829(cytosol);GO:0005886(plasma membrane);GO:0006887(exocytosis);GO:0007186(G protein-coupled receptor signaling pathway);GO:0019905(syntaxin binding);GO:0031902(late endosome membrane);GO:0032588(trans-Golgi network membrane);GO:0035774(po…	05202(Transcriptional misregulation in cancer)	0.00977237	0.508	1.06661	0.0930282	0.699106	up	1.33016	1.44684	1.38501	1.19023	1.35414	1.35773
chr3	ENSSSCG00000008010	ENSSSCT00000031631	CHTF18	GO:0003677(DNA binding);GO:0003689(DNA clamp loader activity);GO:0005524(ATP binding);GO:0005634(nucleus);GO:0005654(nucleoplasm);GO:0005829(cytosol);GO:0017116(single-stranded DNA helicase activity);GO:0031390(Ctf18 RFC-like complex);GO:0032508(DNA duplex unwinding);GO:1900264(positive regulation of DNA-directed DNA polymerase activity)	NA	0.00524807	0.678	1.24288	0.313681	0.000112671	up	9.31835	9.63691	9.20443	7.38431	7.42076	7.85182
chr3	ENSSSCG00000008010	ENSSSCT00000031631	CHTF18	GO:0003677(DNA binding);GO:0003689(DNA clamp loader activity);GO:0005524(ATP binding);GO:0005634(nucleus);GO:0005654(nucleoplasm);GO:0005829(cytosol);GO:0017116(single-stranded DNA helicase activity);GO:0031390(Ctf18 RFC-like complex);GO:0032508(DNA duplex unwinding);GO:1900264(positive regulation of DNA-directed DNA polymerase activity)	NA	0.0457088	0.329	1.24288	0.313681	0.000112671	up	9.31835	9.63691	9.20443	7.38431	7.42076	7.85182
chr3	ENSSSCG00000008002	ENSSSCT00000008770	CIAO3	GO:0001666(response to hypoxia);GO:0002244(hematopoietic progenitor cell differentiation);GO:0010468(regulation of gene expression);GO:0016226(iron-sulfur cluster assembly);GO:0032364(oxygen homeostasis);GO:0051539(4 iron, 4 sulfur cluster binding);GO:0097361(CIA complex)	NA	3.71535e-07	0.852	1.1518	0.203887	0.086438	up	12.2173	13.5686	12.5368	11.3728	10.7683	11.131
chr3	ENSSSCG00000032188	ENSSSCT00000073764	METTL26	NA	NA	9.33254e-06	0.959	1.22519	0.293003	0.00372642	up	8.81145	9.89823	9.84557	7.37988	7.86217	8.0648
chr3	ENSSSCG00000033792	ENSSSCT00000037401	RAB40C	GO:0003924(GTPase activity);GO:0005525(GTP binding);GO:0005768(endosome);GO:0005886(plasma membrane);GO:0008021(synaptic vesicle);GO:0016567(protein ubiquitination);GO:0035556(intracellular signal transduction);GO:0072659(protein localization to plasma membrane)	NA	0.000691831	-0.189	1.01238	0.0177543	0.907448	up	15.1819	16.3065	14.5964	15.9253	14.0704	15.5255
chr3	ENSSSCG00000007992	ENSSSCT00000008757	PIGQ	GO:0000506(glycosylphosphatidylinositol-N-acetylglucosaminyltransferase (GPI-GnT) complex);GO:0006506(GPI anchor biosynthetic process);GO:0016020(membrane);GO:0016021(integral component of membrane);GO:0016740(transferase activity);GO:0016757(transferase activity, transferring glycosyl groups);GO:0017176(phosphatidylinositol N-acetylglucosaminyltransferase activity);GO:0017176(phosphatidylinosito…	00563(Glycosylphosphatidylinositol (GPI)-anchor biosynthesis);00563(Glycosylphosphatidylinositol (GPI)-anchor biosynthesis)	0.0239883	-0.295	1.13562	0.183475	0.0142405	up	12.6534	12.5104	12.2745	10.7329	10.9543	11.2803
chr3	ENSSSCG00000007993	ENSSSCT00000008759	CAPN15	GO:0004198(calcium-dependent cysteine-type endopeptidase activity);GO:0006508(proteolysis);GO:0008233(peptidase activity);GO:0008234(cysteine-type peptidase activity);GO:0016787(hydrolase activity);GO:0046872(metal ion binding)	NA	0.000398107	-0.575	1.02387	0.0340352	0.944528	up	20.4135	21.7993	21.0088	20.1039	20.5621	21.0815
chr3	ENSSSCG00000035854	ENSSSCT00000060055	RAB11FIP3	GO:0005509(calcium ion binding);GO:0005654(nucleoplasm);GO:0005768(endosome);GO:0005813(centrosome);GO:0010008(endosome membrane);GO:0016020(membrane);GO:0016192(vesicle-mediated transport);GO:0017137(Rab GTPase binding);GO:0030139(endocytic vesicle);GO:0030306(ADP-ribosylation factor binding);GO:0030496(midbody);GO:0032154(cleavage furrow);GO:0032456(endocytic recycling);GO:0032465(regulation of…	04144(Endocytosis);04144(Endocytosis)	7.07946e-08	-0.317	1.05772	0.080956	0.390669	up	22.0265	23.2824	21.6535	21.3532	20.579	21.3762
chr3	ENSSSCG00000022322	ENSSSCT00000008883	ENSSSCG00000022322	GO:0005739(mitochondrion);GO:0007127(meiosis I);GO:0008017(microtubule binding);GO:0043065(positive regulation of apoptotic process);GO:0043065(positive regulation of apoptotic process)	01521(EGFR tyrosine kinase inhibitor resistance);04068(FoxO signaling pathway);04151(PI3K-Akt signaling pathway);04210(Apoptosis);04215(Apoptosis - multiple species);04932(Non-alcoholic fatty liver disease (NAFLD));05169(Epstein-Barr virus infection);05200(Pathways in cancer);05206(MicroRNAs in cancer);05210(Colorectal cancer);05210(Colorectal cancer)	0.000512861	0.253	2.01054	1.00758	1.57824e-41	up	6.90881	6.61901	6.853	3.48373	3.38092	3.27235
chr3	ENSSSCG00000008136	ENSSSCT00000008913	RANBP2	GO:0000413(protein peptidyl-prolyl isomerization);GO:0003755(peptidyl-prolyl cis-trans isomerase activity);GO:0005096(GTPase activator activity);GO:0005634(nucleus);GO:0005635(nuclear envelope);GO:0005642(annulate lamellae);GO:0005643(nuclear pore);GO:0005737(cytoplasm);GO:0005739(mitochondrion);GO:0006111(regulation of gluconeogenesis);GO:0006457(protein folding);GO:0006607(NLS-bearing protein i…	03013(RNA transport);03013(RNA transport)	2.51189e-35	-0.232	1.0631	0.0882791	0.36412	up	27.3103	25.8786	26.4537	26.7204	24.8393	23.3556
chr3	ENSSSCG00000008136	ENSSSCT00000008913	RANBP2	GO:0000413(protein peptidyl-prolyl isomerization);GO:0003755(peptidyl-prolyl cis-trans isomerase activity);GO:0005096(GTPase activator activity);GO:0005634(nucleus);GO:0005635(nuclear envelope);GO:0005642(annulate lamellae);GO:0005643(nuclear pore);GO:0005737(cytoplasm);GO:0005739(mitochondrion);GO:0006111(regulation of gluconeogenesis);GO:0006457(protein folding);GO:0006607(NLS-bearing protein i…	03013(RNA transport);03013(RNA transport)	0.0151356	-0.145	1.0631	0.0882791	0.36412	up	27.3103	25.8786	26.4537	26.7204	24.8393	23.3556
chr3	ENSSSCG00000008138	ENSSSCT00000060003	GCC2	GO:0005654(nucleoplasm);GO:0005794(Golgi apparatus);GO:0005802(trans-Golgi network);GO:0005829(cytosol);GO:0006622(protein targeting to lysosome);GO:0031023(microtubule organizing center organization);GO:0034067(protein localization to Golgi apparatus);GO:0034453(microtubule anchoring);GO:0034499(late endosome to Golgi transport);GO:0042147(retrograde transport, endosome to Golgi);GO:0042802(iden…	NA	0.0229087	-0.652	1.04552	0.0642163	0.626548	up	6.69763	6.2792	6.50401	6.40551	6.0928	6.13443
chr3	ENSSSCG00000008144	ENSSSCT00000064890	NCK2	GO:0001784(phosphotyrosine residue binding);GO:0005737(cytoplasm);GO:0005783(endoplasmic reticulum);GO:0006417(regulation of translation);GO:0007015(actin filament organization);GO:0012506(vesicle membrane);GO:0016477(cell migration);GO:0030032(lamellipodium assembly);GO:0030838(positive regulation of actin filament polymerization);GO:0033137(negative regulation of peptidyl-serine phosphorylation…	04012(ErbB signaling pathway);04360(Axon guidance);04660(T cell receptor signaling pathway);04660(T cell receptor signaling pathway)	5.7544e-07	0.232	1.26264	0.336443	2.25028e-06	up	37.7698	39.7896	37.3412	31.9206	28.2521	30.8275
chr3	ENSSSCG00000008144	ENSSSCT00000064890	NCK2	GO:0001784(phosphotyrosine residue binding);GO:0005737(cytoplasm);GO:0005783(endoplasmic reticulum);GO:0006417(regulation of translation);GO:0007015(actin filament organization);GO:0012506(vesicle membrane);GO:0016477(cell migration);GO:0030032(lamellipodium assembly);GO:0030838(positive regulation of actin filament polymerization);GO:0033137(negative regulation of peptidyl-serine phosphorylation…	04012(ErbB signaling pathway);04360(Axon guidance);04660(T cell receptor signaling pathway);04660(T cell receptor signaling pathway)	3.31131e-05	-0.292	1.26264	0.336443	2.25028e-06	up	37.7698	39.7896	37.3412	31.9206	28.2521	30.8275
chr3	ENSSSCG00000008144	ENSSSCT00000064890	NCK2	GO:0001784(phosphotyrosine residue binding);GO:0005737(cytoplasm);GO:0005783(endoplasmic reticulum);GO:0006417(regulation of translation);GO:0007015(actin filament organization);GO:0012506(vesicle membrane);GO:0016477(cell migration);GO:0030032(lamellipodium assembly);GO:0030838(positive regulation of actin filament polymerization);GO:0033137(negative regulation of peptidyl-serine phosphorylation…	04012(ErbB signaling pathway);04360(Axon guidance);04660(T cell receptor signaling pathway);04660(T cell receptor signaling pathway)	0.0223872	-0.201	1.26264	0.336443	2.25028e-06	up	37.7698	39.7896	37.3412	31.9206	28.2521	30.8275
[truncated: 5,180 more rows]
