# Supplementary material for: N6-Methyladenosine Methylation Analysis of Long Noncoding RNAs and mRNAs in IPEC-J2 Cells Treated With Clostridium perfringens beta2 Toxin
Source: Front Immunol. 2021 Nov 22;12:769204. doi: 10.3389/fimmu.2021.769204 (PMC8646102; doi:10.3389/fimmu.2021.769204)
Supplement: Supplementary file 1 [file DataSheet_1.zip › Table_7.xlsx]

## Sheet: Sheet1
PEAK INFO									m6A regulation INFO					gene regulation INFO
seqnames	start	end	width	geneId	transcriptId	geneName	GO	KEGG	Description	peak_annotation	diff.lg.fdr	diff.p	diff.log2.fc	m6A_regulation	fc	log2(fc)	pval	qval	gene_regulation	significant	FPKM.CPB2_1_input	FPKM.CPB2_2_input	FPKM.CPB2_3_input	FPKM.Control1_input	FPKM.Control2_input	FPKM.Control3_input
chr1	31674395	31674633	239	ENSSSCG00000004192	ENSSSCT00000004631	CCN2	GO:0001502(cartilage condensation);GO:0001503(ossification);GO:0001525(angiogenesis);GO:0001894(tissue homeostasis);GO:0005178(integrin binding);GO:0005520(insulin-like growth factor binding);GO:0005576(extracellular region);GO:0007155(cell adhesion);GO:0007160(cell-matrix adhesion);GO:0007165(signal transduction);GO:0007229(integrin-mediated signaling pathway);GO:0008022(protein C-terminus bindi…	04371(Apelin signaling pathway);04390(Hippo signaling pathway);04390(Hippo signaling pathway)	cellular communication network factor 2 [Source:VGNC Symbol;Acc:VGNC:86345]	5' UTR	-1.94	0.00107152	-1.18	down	0.271417	-1.88142	1.62122e-158	1.39533e-155	down	yes	9.52448	9.88122	10.3508	35.88	36.3266	37.4273
chr1	216668024	216668294	271	ENSSSCG00000005211	ENSSSCT00000005744	CD274	GO:0002845(positive regulation of tolerance induction to tumor cell);GO:0005886(plasma membrane);GO:0006955(immune response);GO:0007165(signal transduction);GO:0007166(cell surface receptor signaling pathway);GO:0009897(external side of plasma membrane);GO:0016020(membrane);GO:0016021(integral component of membrane);GO:0031295(T cell costimulation);GO:0031901(early endosome membrane);GO:0032689(n…	04514(Cell adhesion molecules (CAMs))	CD274 molecule [Source:VGNC Symbol;Acc:VGNC:86404]	5' UTR	-0.818	0.0398107	-1.6	down	9.07896	3.18253	9.44322e-19	5.01695e-17	up	yes	0.749702	0.50617	0.622264	0.101832	0.0615682	0.0434662
chr1	248607054	248607353	300	ENSSSCG00000005437	ENSSSCT00000082360	KLF4	GO:0000122(negative regulation of transcription by RNA polymerase II);GO:0000790(nuclear chromatin);GO:0000976(transcription regulatory region sequence-specific DNA binding);GO:0000978(RNA polymerase II cis-regulatory region sequence-specific DNA binding);GO:0000981(DNA-binding transcription factor activity, RNA polymerase II-specific);GO:0000987(cis-regulatory region sequence-specific DNA bindin…	04550(Signaling pathways regulating pluripotency of stem cells);04550(Signaling pathways regulating pluripotency of stem cells)	Kruppel like factor 4 [Source:VGNC Symbol;Acc:VGNC:98062]	Exon (ENSSSCT00000082360/ENSSSCG00000005437, exon 3 of 5)	-1.08	0.0162181	-1.25	down	2.74489	1.45675	1.32852e-06	1.61499e-05	up	yes	0.660798	0.908775	0.753665	0.279527	0.34694	0.21992
chr2	105385	105475	91	ENSSSCG00000014565	ENSSSCT00000082936	ENSSSCG00000014565	GO:0005886(plasma membrane);GO:0016020(membrane);GO:0016021(integral component of membrane);GO:0034341(response to interferon-gamma);GO:0035455(response to interferon-alpha);GO:0035456(response to interferon-beta);GO:0045071(negative regulation of viral genome replication);GO:0046597(negative regulation of viral entry into host cell);GO:0051607(defense response to virus);GO:0060337(type I interfe…	04662(B cell receptor signaling pathway);04662(B cell receptor signaling pathway)	interferon-induced transmembrane protein 1 [Source:NCBI gene (formerly Entrezgene);Acc:100127358]	3' UTR	-1.3	0.00776247	2	up	3.73299	1.90033	2.6984e-56	6.6993e-54	up	yes	12.3648	13.0473	12.9359	3.12848	3.76814	3.3761
chr2	51105636	51105845	210	ENSSSCG00000024671	ENSSSCT00000024810	WNT9A	GO:0005102(signaling receptor binding);GO:0005109(frizzled binding);GO:0005125(cytokine activity);GO:0005576(extracellular region);GO:0005615(extracellular space);GO:0007093(mitotic cell cycle checkpoint);GO:0007275(multicellular organism development);GO:0008285(negative regulation of cell population proliferation);GO:0016055(Wnt signaling pathway);GO:0030182(neuron differentiation);GO:0032331(ne…	04150(mTOR signaling pathway);04310(Wnt signaling pathway);04390(Hippo signaling pathway);04550(Signaling pathways regulating pluripotency of stem cells);04916(Melanogenesis);04934(Cushing syndrome);05165(Human papillomavirus infection);05200(Pathways in cancer);05205(Proteoglycans in cancer);05217(Basal cell carcinoma);05224(Breast cancer);05225(Hepatocellular carcinoma);05226(Gastric cancer)	Wnt family member 9A [Source:VGNC Symbol;Acc:VGNC:94978]	Exon (ENSSSCT00000024810/ENSSSCG00000024671, exon 4 of 4)	-1.06	0.017378	1.49	up	0.364345	-1.45662	7.38843e-07	9.6057e-06	down	yes	0.216835	0.25003	0.161318	0.460788	0.601749	0.661606
chr2	58383779	58384228	450	ENSSSCG00000013934	ENSSSCT00000015220	CILP2	GO:0005576(extracellular region)	NA	cartilage intermediate layer protein 2 [Source:VGNC Symbol;Acc:VGNC:86704]	3' UTR	-0.887	0.0316228	2.04	up	2.53802	1.3437	0.000354327	0.00217827	up	yes	0.184544	0.140081	0.199671	0.059384	0.075279	0.071914
chr3	8496299	8496568	270	ENSSSCG00000007665	ENSSSCT00000008405	ENSSSCG00000007665	GO:0005158(insulin receptor binding);GO:0005829(cytosol);GO:0005886(plasma membrane);GO:0008286(insulin receptor signaling pathway);GO:0043548(phosphatidylinositol 3-kinase binding)	04022(cGMP-PKG signaling pathway);04068(FoxO signaling pathway);04140(Autophagy - animal);04152(AMPK signaling pathway);04211(Longevity regulating pathway);04213(Longevity regulating pathway - multiple species);04910(Insulin signaling pathway);04920(Adipocytokine signaling pathway);04923(Regulation of lipolysis in adipocytes);04930(Type II diabetes mellitus)	insulin receptor substrate 1-like [Source:NCBI gene (formerly Entrezgene);Acc:100515824]	3' UTR	-0.991	0.0218776	-1.93	down	5.5107	2.46223	1.46507e-21	9.27157e-20	up	yes	2.65446	2.52416	2.90546	0.548804	0.338967	0.579208
chr4	641501	641649	149	ENSSSCG00000005922	ENSSSCT00000006502	ENSSSCG00000005922	GO:0004620(phospholipase activity);GO:0004767(sphingomyelin phosphodiesterase activity);GO:0005576(extracellular region);GO:0005737(cytoplasm);GO:0005739(mitochondrion);GO:0006672(ceramide metabolic process);GO:0006684(sphingomyelin metabolic process);GO:0008081(phosphoric diester hydrolase activity);GO:0016020(membrane);GO:0016021(integral component of membrane)	NA	sphingomyelin phosphodiesterase 5, pseudogene [Source:NCBI gene (formerly Entrezgene);Acc:100516365]	5' UTR	-0.84	0.0371535	-1.95	down	2.24147	1.16444	0.00272287	0.0120798	up	yes	0.472869	0.504554	0.560776	0.242075	0.110498	0.333673
chr4	98181099	98181368	270	ENSSSCG00000006639	ENSSSCT00000007275	C1orf56	GO:0042127(regulation of cell population proliferation);GO:0042127(regulation of cell population proliferation)	NA	chromosome 4 C1orf56 homolog [Source:VGNC Symbol;Acc:VGNC:86032]	3' UTR	-1.55	0.00354813	-3.54	down	2.69837	1.43209	5.13971e-09	9.99301e-08	up	yes	0.952054	1.06613	1.00577	0.371051	0.45181	0.297801
chr5	4843637	4843876	240	ENSSSCG00000039522	ENSSSCT00000056379	SHISAL1	GO:0016020(membrane);GO:0016021(integral component of membrane);GO:0016021(integral component of membrane)	NA	shisa like 1 [Source:VGNC Symbol;Acc:VGNC:92850]	3' UTR	-0.762	0.0489779	2.75	up	2.95911	1.56516	7.34509e-06	7.37365e-05	up	yes	0.163879	0.291239	0.204943	0.090688	0.0813887	0.0509843
chr5	70183308	70183578	271	ENSSSCG00000000774	ENSSSCT00000064310	USP18	GO:0004197(cysteine-type endopeptidase activity);GO:0004843(thiol-dependent ubiquitin-specific protease activity);GO:0005634(nucleus);GO:0005829(cytosol);GO:0006511(ubiquitin-dependent protein catabolic process);GO:0016579(protein deubiquitination);GO:0036459(thiol-dependent ubiquitinyl hydrolase activity);GO:0036459(thiol-dependent ubiquitinyl hydrolase activity)	NA	ubiquitin specific peptidase 18 [Source:NCBI gene (formerly Entrezgene);Acc:396777]	5' UTR	-1.03	0.0190546	2.04	up	6.91629	2.79	5.78214e-32	6.54802e-30	up	yes	3.63561	3.23854	4.02722	0.486237	0.693956	0.395996
chr6	51231551	51231761	211	ENSSSCG00000003081	ENSSSCT00000034675	CEACAM16	GO:0005615(extracellular space);GO:0007605(sensory perception of sound);GO:0032426(stereocilium tip);GO:0042802(identical protein binding)	NA	CEA cell adhesion molecule 16, tectorial membrane component [Source:VGNC Symbol;Acc:VGNC:96943]	3' UTR	-1.25	0.00912011	-2.18	down	7.36266	2.88023	5.56782e-49	1.0891e-46	up	yes	2.71395	2.8817	2.67135	0.411256	0.361635	0.349938
chr6	80597190	80597459	270	ENSSSCG00000038706	ENSSSCT00000065650	C1QC	GO:0005576(extracellular region);GO:0030853(negative regulation of granulocyte differentiation);GO:0045202(synapse);GO:0045650(negative regulation of macrophage differentiation);GO:0098794(postsynapse);GO:0098883(synapse pruning)	04610(Complement and coagulation cascades);05020(Prion diseases);05133(Pertussis);05142(Chagas disease (American trypanosomiasis));05150(Staphylococcus aureus infection);05322(Systemic lupus erythematosus)	complement C1q C chain [Source:VGNC Symbol;Acc:VGNC:85978]	3' UTR	-1.51	0.0040738	1.42	up	2.00991	1.00713	0.00538076	0.0211129	up	yes	0.568604	0.544912	0.475412	0.184074	0.282819	0.323655
chr6	85824669	85824877	209	ENSSSCG00000027401	ENSSSCT00000024600	OPRD1	GO:0004930(G protein-coupled receptor activity);GO:0004985(opioid receptor activity);GO:0005886(plasma membrane);GO:0007165(signal transduction);GO:0007186(G protein-coupled receptor signaling pathway);GO:0007193(adenylate cyclase-inhibiting G protein-coupled receptor signaling pathway);GO:0007218(neuropeptide signaling pathway);GO:0008344(adult locomotory behavior);GO:0010629(negative regulation…	04022(cGMP-PKG signaling pathway);04071(Sphingolipid signaling pathway);04080(Neuroactive ligand-receptor interaction)	opioid receptor delta 1 [Source:VGNC Symbol;Acc:VGNC:91053]	3' UTR	-0.795	0.0436516	1.14	up	2.14376	1.10015	2.67016e-06	3.01326e-05	up	yes	1.38695	1.53865	1.53631	0.751872	0.617912	0.711558
chr6	51970466	51970795	330	ENSSSCG00000037184	ENSSSCT00000048531	GPR4	NA	NA	G protein-coupled receptor 4 [Source:VGNC Symbol;Acc:VGNC:88631]	5' UTR	-0.813	0.040738	-1.31	down	2.04017	1.02869	0.000442932	0.00262305	up	yes	0.776601	0.843986	0.876294	0.478551	0.448663	0.296645
chr6	54269262	54271117	1856	ENSSSCG00000044760	ENSSSCT00000061205	ENSSSCG00000044760	NA	04080(Neuroactive ligand-receptor interaction);04912(GnRH signaling pathway);04913(Ovarian steroidogenesis);04917(Prolactin signaling pathway)	luteinizing hormone subunit beta [Source:NCBI gene (formerly Entrezgene);Acc:397153]	5' UTR	-1.76	0.00190546	-1.41	down	2.01906	1.01369	0.0244437	0.0710258	up	yes	0.386731	0.168057	0.443469	0.189564	0.081682	0.22317
chr6	134665257	134666708	1452	ENSSSCG00000027660	ENSSSCT00000043655	IFI44L	GO:0005525(GTP binding);GO:0005737(cytoplasm);GO:0006955(immune response);GO:0051607(defense response to virus);GO:0051607(defense response to virus)	NA	interferon induced protein 44 like [Source:VGNC Symbol;Acc:VGNC:97103]	Exon (ENSSSCT00000043655/ENSSSCG00000027660, exon 5 of 8)	-1.87	0.00134896	1.23	up	2.81563	1.49346	2.31401e-44	4.09231e-42	up	yes	12.6235	11.7174	12.2234	4.32265	4.52964	4.13392
chr7	12295467	12295706	240	ENSSSCG00000001064	ENSSSCT00000075711	ENSSSCG00000001064	GO:0003824(catalytic activity);GO:0003920(GMP reductase activity);GO:0006144(purine nucleobase metabolic process);GO:0006163(purine nucleotide metabolic process);GO:0009117(nucleotide metabolic process);GO:0016020(membrane);GO:0016021(integral component of membrane);GO:0016491(oxidoreductase activity);GO:0046872(metal ion binding);GO:0055114(oxidation-reduction process);GO:1902560(GMP reductase c…	00230(Purine metabolism);00230(Purine metabolism)	guanosine monophosphate reductase [Source:VGNC Symbol;Acc:VGNC:88514]	3' UTR	-1.56	0.00346737	-1.62	down	2.75435	1.46171	1.19767e-18	6.31099e-17	up	yes	2.50334	2.49732	2.5668	1.06159	0.924745	0.761126
chr7	22637732	22638144	413	ENSSSCG00000025208	ENSSSCT00000031373	RNF39	GO:0005737(cytoplasm);GO:0010468(regulation of gene expression);GO:0016567(protein ubiquitination);GO:0045087(innate immune response);GO:0046872(metal ion binding);GO:0061630(ubiquitin protein ligase activity)	NA	ring finger protein 39 [Source:VGNC Symbol;Acc:VGNC:92391]	Exon (ENSSSCT00000031373/ENSSSCG00000025208, exon 4 of 5)	-5.93	1.94984e-08	-1.07	down	0.378824	-1.4004	1.13454e-11	3.31378e-10	down	yes	2.65629	3.44724	3.57376	7.63682	8.28167	9.62712
chr7	22642251	22642427	177	ENSSSCG00000025208	ENSSSCT00000031373	RNF39	GO:0005737(cytoplasm);GO:0010468(regulation of gene expression);GO:0016567(protein ubiquitination);GO:0045087(innate immune response);GO:0046872(metal ion binding);GO:0061630(ubiquitin protein ligase activity)	NA	ring finger protein 39 [Source:VGNC Symbol;Acc:VGNC:92391]	Exon (ENSSSCT00000031373/ENSSSCG00000025208, exon 1 of 5)	-3.19	3.01995e-05	-1.12	down	0.378824	-1.4004	1.13454e-11	3.31378e-10	down	yes	2.65629	3.44724	3.57376	7.63682	8.28167	9.62712
chr7	32087698	32088533	836	ENSSSCG00000001561	ENSSSCT00000001740	ETV7	GO:0000122(negative regulation of transcription by RNA polymerase II);GO:0000977(RNA polymerase II regulatory region sequence-specific DNA binding);GO:0000981(DNA-binding transcription factor activity, RNA polymerase II-specific);GO:0001227(DNA-binding transcription repressor activity, RNA polymerase II-specific);GO:0003677(DNA binding);GO:0003700(DNA-binding transcription factor activity);GO:000…	05202(Transcriptional misregulation in cancer);05202(Transcriptional misregulation in cancer)	ETS variant transcription factor 7 [Source:VGNC Symbol;Acc:VGNC:87816]	3' UTR	-9.71	1.25893e-12	1.11	up	4.82076	2.26926	2.05119e-31	2.24414e-29	up	yes	4.08022	4.44352	4.44262	1.06804	0.713051	0.908604
chr7	46767572	46771015	3444	ENSSSCG00000032538	ENSSSCT00000042648	GCM1	GO:0000978(RNA polymerase II cis-regulatory region sequence-specific DNA binding);GO:0000981(DNA-binding transcription factor activity, RNA polymerase II-specific);GO:0001228(DNA-binding transcription activator activity, RNA polymerase II-specific);GO:0003677(DNA binding);GO:0003700(DNA-binding transcription factor activity);GO:0005634(nucleus);GO:0005667(transcription factor complex);GO:0006355(…	04928(Parathyroid hormone synthesis, secretion and action)	glial cells missing transcription factor 1 [Source:VGNC Symbol;Acc:VGNC:88388]	3' UTR	-2.93	6.16595e-05	-2.11	down	3.40506	1.76768	1.24033e-06	1.52793e-05	up	yes	0.413392	0.320691	0.39924	0.091474	0.129437	0.111924
chr9	27104416	27105073	658	ENSSSCG00000014964	ENSSSCT00000016325	ENSSSCG00000014964	GO:0005634(nucleus);GO:0006338(chromatin remodeling);GO:0016577(histone demethylation);GO:0032452(histone demethylase activity);GO:0032454(histone demethylase activity (H3-K9 specific));GO:0033169(histone H3-K9 demethylation);GO:0035097(histone methyltransferase complex)	NA	lysine-specific demethylase 4D [Source:NCBI gene (formerly Entrezgene);Acc:100514356]	3' UTR	-2.08	0.000724436	-1.51	down	4.95528	2.30897	5.58887e-10	1.25701e-08	up	yes	0.252372	0.161258	0.179056	0.047495	0.03804	0.034072
chr9	46145296	46146309	1014	ENSSSCG00000015098	ENSSSCT00000016464	CXCR5	GO:0004930(G protein-coupled receptor activity);GO:0006935(chemotaxis);GO:0006955(immune response);GO:0007165(signal transduction);GO:0007186(G protein-coupled receptor signaling pathway);GO:0007204(positive regulation of cytosolic calcium ion concentration);GO:0009897(external side of plasma membrane);GO:0016020(membrane);GO:0016021(integral component of membrane);GO:0016493(C-C chemokine recept…	04060(Cytokine-cytokine receptor interaction);04062(Chemokine signaling pathway);04062(Chemokine signaling pathway)	C-X-C motif chemokine receptor 5 [Source:VGNC Symbol;Acc:VGNC:87109]	3' UTR	-8.75	1.58489e-11	1.21	up	7.39619	2.88678	6.81381e-25	5.26744e-23	up	yes	1.85457	1.68125	2.10919	0.199176	0.367155	0.1969
chr9	125141799	125142248	450	ENSSSCG00000015563	ENSSSCT00000086994	RGL1	GO:0005085(guanyl-nucleotide exchange factor activity);GO:0007165(signal transduction);GO:0007264(small GTPase mediated signal transduction);GO:0008321(Ral guanyl-nucleotide exchange factor activity);GO:0008321(Ral guanyl-nucleotide exchange factor activity)	04014(Ras signaling pathway);04014(Ras signaling pathway)	ral guanine nucleotide dissociation stimulator like 1 [Source:VGNC Symbol;Acc:VGNC:92252]	3' UTR	-1.64	0.00263027	-1.47	down	2.0055	1.00396	0.000551511	0.00316726	up	yes	0.260612	0.235601	0.271716	0.144209	0.139321	0.0993821
chr9	10413457	10413996	540	ENSSSCG00000022347	ENSSSCT00000073379	WNT11	GO:0001649(osteoblast differentiation);GO:0001822(kidney development);GO:0001837(epithelial to mesenchymal transition);GO:0003138(primary heart field specification);GO:0003139(secondary heart field specification);GO:0003151(outflow tract morphogenesis);GO:0003281(ventricular septum development);GO:0003283(atrial septum development);GO:0003402(planar cell polarity pathway involved in axis elongati…	04150(mTOR signaling pathway);04310(Wnt signaling pathway);04390(Hippo signaling pathway);04550(Signaling pathways regulating pluripotency of stem cells);04916(Melanogenesis);04934(Cushing syndrome);05165(Human papillomavirus infection);05200(Pathways in cancer);05205(Proteoglycans in cancer);05217(Basal cell carcinoma);05224(Breast cancer);05225(Hepatocellular carcinoma);05226(Gastric cancer);05…	Wnt family member 11 [Source:VGNC Symbol;Acc:VGNC:94966]	3' UTR	-1.38	0.00616595	1.25	up	2.56145	1.35696	0.00137295	0.00684882	up	yes	0.253758	0.252546	0.447844	0.109564	0.186757	0.0761813
chr10	14623012	14623566	555	ENSSSCG00000010861	ENSSSCT00000011883	COQ8A	GO:0005739(mitochondrion);GO:0006744(ubiquinone biosynthetic process);GO:0016020(membrane);GO:0016301(kinase activity);GO:0016310(phosphorylation);GO:0031314(extrinsic component of mitochondrial inner membrane);GO:0043531(ADP binding);GO:0043531(ADP binding)	NA	coenzyme Q8A [Source:VGNC Symbol;Acc:VGNC:95818]	Exon (ENSSSCT00000011883/ENSSSCG00000010861, exon 4 of 17)	-1.02	0.0194984	-1.02	down	2.33599	1.22404	2.08853e-06	2.40956e-05	up	yes	1.00888	1.35351	1.19592	0.449802	0.561257	0.512196
chr10	64998578	64999533	956	ENSSSCG00000022849	ENSSSCT00000037150	IL2RA	GO:0002664(regulation of T cell tolerance induction);GO:0004911(interleukin-2 receptor activity);GO:0016020(membrane);GO:0016021(integral component of membrane);GO:0019976(interleukin-2 binding);GO:0038110(interleukin-2-mediated signaling pathway);GO:0038110(interleukin-2-mediated signaling pathway)	04060(Cytokine-cytokine receptor interaction);04144(Endocytosis);04151(PI3K-Akt signaling pathway);04630(Jak-STAT signaling pathway);04640(Hematopoietic cell lineage);04658(Th1 and Th2 cell differentiation);04659(Th17 cell differentiation);05162(Measles);05166(Human T-cell leukemia virus 1 infection);05200(Pathways in cancer);05200(Pathways in cancer)	interleukin 2 receptor subunit alpha [Source:NCBI gene (formerly Entrezgene);Acc:396814]	3' UTR	-13.1	3.16228e-16	2.15	up	23.4326	4.55044	1.00626e-30	1.06482e-28	up	yes	0.659207	0.513102	0.488122	0.0189896	0.0146278	0.0372425
chr12	20020841	20021230	390	ENSSSCG00000037487	ENSSSCT00000055757	ENSSSCG00000037487	GO:0005507(copper ion binding);GO:0005769(early endosome);GO:0005783(endoplasmic reticulum);GO:0005794(Golgi apparatus);GO:0005886(plasma membrane);GO:0008131(primary amine oxidase activity);GO:0009308(amine metabolic process);GO:0016491(oxidoreductase activity);GO:0046677(response to antibiotic);GO:0046872(metal ion binding);GO:0048038(quinone binding);GO:0055114(oxidation-reduction process);GO:…	00260(Glycine, serine and threonine metabolism);00350(Tyrosine metabolism);00360(Phenylalanine metabolism);00410(beta-Alanine metabolism);00410(beta-Alanine metabolism)	membrane primary amine oxidase [Source:NCBI gene (formerly Entrezgene);Acc:100520329]	Exon (ENSSSCT00000055757/ENSSSCG00000037487, exon 2 of 6)	-1.77	0.0018197	-1.87	down	3.38882	1.76078	5.74263e-07	7.65091e-06	up	yes	0.257428	0.251887	0.25395	0.0546579	0.0929714	0.0776009
chr12	25424216	25424424	209	ENSSSCG00000045794	ENSSSCT00000071457	ENSSSCG00000045794	GO:0003924(GTPase activity);GO:0005834(heterotrimeric G-protein complex);GO:0005886(plasma membrane);GO:0007165(signal transduction);GO:0007186(G protein-coupled receptor signaling pathway);GO:0016020(membrane)	04014(Ras signaling pathway);04062(Chemokine signaling pathway);04151(PI3K-Akt signaling pathway);04371(Apelin signaling pathway);04713(Circadian entrainment);04723(Retrograde endocannabinoid signaling);04724(Glutamatergic synapse);04725(Cholinergic synapse);04726(Serotonergic synapse);04727(GABAergic synapse);04728(Dopaminergic synapse);04926(Relaxin signaling pathway);05032(Morphine addiction);…	guanine nucleotide-binding protein G(I)/G(S)/G(O) subunit gamma-T2 [Source:NCBI gene (formerly Entrezgene);Acc:100621431]	Exon (ENSSSCT00000071457/ENSSSCG00000045794, exon 1 of 3)	-1.11	0.0147911	-1.94	down	3.48919	1.80289	1.06776e-32	1.26466e-30	up	yes	8.50839	8.65957	9.04426	2.69668	2.24616	2.56956
chr14	21083380	21083619	240	ENSSSCG00000009720	ENSSSCT00000069544	DDX60	GO:0000166(nucleotide binding);GO:0003676(nucleic acid binding);GO:0003690(double-stranded DNA binding);GO:0003723(RNA binding);GO:0003725(double-stranded RNA binding);GO:0003727(single-stranded RNA binding);GO:0004386(helicase activity);GO:0005524(ATP binding);GO:0005737(cytoplasm);GO:0005829(cytosol);GO:0009615(response to virus);GO:0045111(intermediate filament cytoskeleton);GO:0051607(defense…	NA	DExD/H-box helicase 60 [Source:VGNC Symbol;Acc:VGNC:87234]	5' UTR	-0.886	0.0316228	-2.67	down	4.32657	2.11322	1.51691e-68	5.59522e-66	up	yes	7.67589	7.11481	7.62415	1.96934	1.52416	1.68725
chr14	40909124	40911221	2098	ENSSSCG00000009921	ENSSSCT00000010872	OASL	GO:0001730(2'-5'-oligoadenylate synthetase activity);GO:0002376(immune system process);GO:0003723(RNA binding);GO:0003725(double-stranded RNA binding);GO:0005634(nucleus);GO:0005654(nucleoplasm);GO:0005829(cytosol);GO:0016020(membrane);GO:0045071(negative regulation of viral genome replication);GO:0045087(innate immune response);GO:0051607(defense response to virus);GO:0060700(regulation of ribon…	05165(Human papillomavirus infection);05165(Human papillomavirus infection)	2'-5'-oligoadenylate synthetase like [Source:VGNC Symbol;Acc:VGNC:91008]	Exon (ENSSSCT00000010872/ENSSSCG00000009921, exon 2 of 5)	-0.928	0.0275423	-1.82	down	6.88904	2.7843	2.70213e-14	1.04758e-12	up	yes	1.25552	1.20692	1.19523	0.246667	0.115778	0.168495
chr15	118857957	118858286	330	ENSSSCG00000025924	ENSSSCT00000032259	IGFBP5	GO:0001558(regulation of cell growth);GO:0001649(osteoblast differentiation);GO:0001968(fibronectin binding);GO:0005520(insulin-like growth factor binding);GO:0005576(extracellular region);GO:0005615(extracellular space);GO:0007565(female pregnancy);GO:0014912(negative regulation of smooth muscle cell migration);GO:0017148(negative regulation of translation);GO:0019838(growth factor binding);GO:0…	NA	insulin like growth factor binding protein 5 [Source:VGNC Symbol;Acc:VGNC:96368]	3' UTR	-3.49	1.31826e-05	1.3	up	4.42196	2.14469	3.51499e-94	1.81514e-91	up	yes	9.98836	10.8916	10.7013	2.21917	2.39034	2.53241
chr16	19550605	19550845	241	ENSSSCG00000016816	ENSSSCT00000018309	ADAMTS12	GO:0004222(metalloendopeptidase activity);GO:0005576(extracellular region);GO:0006508(proteolysis);GO:0007160(cell-matrix adhesion);GO:0008233(peptidase activity);GO:0008237(metallopeptidase activity);GO:0016477(cell migration);GO:0016787(hydrolase activity);GO:0030167(proteoglycan catabolic process);GO:0032331(negative regulation of chondrocyte differentiation);GO:0046872(metal ion binding);GO:0…	NA	ADAM metallopeptidase with thrombospondin type 1 motif 12 [Source:VGNC Symbol;Acc:VGNC:85074]	3' UTR	-1.1	0.0151356	-1.49	down	0.410996	-1.2828	3.18532e-06	3.53589e-05	down	yes	0.339588	0.158015	0.231665	0.519818	0.628446	0.626128
chr17	26984140	26984648	509	ENSSSCG00000007099	ENSSSCT00000007771	SCP2D1	GO:0006694(steroid biosynthetic process);GO:0015914(phospholipid transport);GO:0032385(positive regulation of intracellular cholesterol transport);GO:0032934(sterol binding)	NA	SCP2 sterol binding domain containing 1 [Source:NCBI gene (formerly Entrezgene);Acc:100739089]	3' UTR	-2.08	0.000707946	-1.72	down	2.24396	1.16605	0.000285372	0.00181217	up	yes	0.420248	0.412933	0.280078	0.179613	0.159348	0.157152
chr17	5444255	5450099	5845	ENSSSCG00000040013	ENSSSCT00000058433	MTUS1	GO:0005634(nucleus);GO:0005730(nucleolus);GO:0005737(cytoplasm);GO:0008017(microtubule binding);GO:0010758(regulation of macrophage chemotaxis);GO:0015630(microtubule cytoskeleton);GO:0016020(membrane);GO:0016021(integral component of membrane);GO:0016021(integral component of membrane)	NA	microtubule associated scaffold protein 1 [Source:NCBI gene (formerly Entrezgene);Acc:100153650]	Exon (ENSSSCT00000058433/ENSSSCG00000040013, exon 3 of 15)	-4	3.16228e-06	-1.21	down	0.277515	-1.84936	1.65088e-13	5.83913e-12	down	yes	0.135966	0.179828	0.154811	0.540093	0.549505	0.606181
chr18	6381676	6381975	300	ENSSSCG00000033909	ENSSSCT00000055608	ENSSSCG00000033909	GO:0005525(GTP binding);GO:0005783(endoplasmic reticulum);GO:0016020(membrane);GO:0016021(integral component of membrane);GO:0016021(integral component of membrane)	NA	GTPase, IMAP family member 1 [Source:NCBI gene (formerly Entrezgene);Acc:110257620]	3' UTR	-0.977	0.0229087	-2.18	down	3.59995	1.84798	1.22348e-06	1.51004e-05	up	yes	0.322656	0.233788	0.254758	0.0579445	0.114558	0.0528341
chr18	6382423	6383081	659	ENSSSCG00000033909	ENSSSCT00000055608	ENSSSCG00000033909	GO:0005525(GTP binding);GO:0005783(endoplasmic reticulum);GO:0016020(membrane);GO:0016021(integral component of membrane);GO:0016021(integral component of membrane)	NA	GTPase, IMAP family member 1 [Source:NCBI gene (formerly Entrezgene);Acc:110257620]	Exon (ENSSSCT00000055608/ENSSSCG00000033909, exon 4 of 6)	-4.88	3.01995e-07	5.11	up	3.59995	1.84798	1.22348e-06	1.51004e-05	up	yes	0.322656	0.233788	0.254758	0.0579445	0.114558	0.0528341
