# Supplementary material for: N6-Methyladenosine Methylation Analysis of Long Noncoding RNAs and mRNAs in IPEC-J2 Cells Treated With Clostridium perfringens beta2 Toxin
Source: Front Immunol. 2021 Nov 22;12:769204. doi: 10.3389/fimmu.2021.769204 (PMC8646102; doi:10.3389/fimmu.2021.769204)
Supplement: Supplementary file 1 [file DataSheet_1.zip › Table_9.xlsx]

## Sheet: Sheet1
PEAK INFO							m6A regulation INFO				gene regulation INFO
seqnames	start	end	width	geneId	transcriptId	transcript_type	peak_annotation	diff.lg.fdr	diff.p	diff.log2.fc	m6A_regulation	fc	log2(fc)	pval	qval	gene_regulation	FPKM.rCPB2_1_input	FPKM.rCPB2_2_input	FPKM.rCPB2_3_input	FPKM.Control1_input	FPKM.Control2_input	FPKM.Control3_input
chr15	138693803	138694700	898	ENSSSCG00000048785	ENSSSCT00000067776	lncRNA	Exon (ENSSSCT00000067776/ENSSSCG00000048785, exon 2 of 2)	-1.22	0.0102329	-2.93	down	8.57319	3.09983	5.84014e-15	2.35613e-13	up	0.371427	0.6353	0.691091	0.033567	0.07398	0.090491
chr5	5832307	5832662	356	ENSSSCG00000048701	ENSSSCT00000090756	lncRNA	Exon (ENSSSCT00000090756/ENSSSCG00000048701, exon 2 of 2)	-1.33	0.00707946	-1.15	down	6.90997	2.78868	1.8745e-16	8.61202e-15	up	1.48257	1.58939	1.80199	0.335777	0.152837	0.216737
chr6	58317994	58318293	300	ENSSSCG00000047144	ENSSSCT00000069320	lncRNA	Exon (ENSSSCT00000069320/ENSSSCG00000047144, exon 2 of 2)	-4.29	1.44544e-06	-1.01	down	1.84646	0.884759	0.000201429	0.00133699	up	5.13982	4.73287	3.61305	3.01326	2.22203	2.06829
chr6	58318682	58320611	1930	ENSSSCG00000047144	ENSSSCT00000069320	lncRNA	Exon (ENSSSCT00000069320/ENSSSCG00000047144, exon 1 of 2)	-4.35	1.23027e-06	-1.03	down	1.84646	0.884759	0.000201429	0.00133699	up	5.13982	4.73287	3.61305	3.01326	2.22203	2.06829
chr10	66436258	66436733	476	ENSSSCG00000038429	ENSSSCT00000070569	lncRNA	Exon (ENSSSCT00000070569/ENSSSCG00000038429, exon 1 of 3)	-2.8	8.91251e-05	-0.85	down	1.62044	0.696387	0.000703026	0.00388198	up	3.70278	3.22778	3.47533	2.21966	2.30009	1.90189
chr12	51991560	51991798	239	ENSSSCG00000046841	ENSSSCT00000083362	lncRNA	Exon (ENSSSCT00000083362/ENSSSCG00000046841, exon 2 of 2)	-1.08	0.0158489	-1.82	down	1.9536	0.966137	0.00107986	0.00559204	up	0.705191	0.592215	0.547701	0.401525	0.256595	0.286344
chr8	134909861	134910158	298	ENSSSCG00000042575	ENSSSCT00000074561	lncRNA	Exon (ENSSSCT00000074046/ENSSSCG00000047292, exon 2 of 2)	-14.8	5.01187e-18	-2.7	down	0.551086	-0.859651	0.000647348	0.00362571	down	0.612325	0.4257	0.370522	0.97189	0.80745	0.776608
