# Supplementary material for: N6-Methyladenosine Methylation Analysis of Long Noncoding RNAs and mRNAs in IPEC-J2 Cells Treated With Clostridium perfringens beta2 Toxin
Source: Front Immunol. 2021 Nov 22;12:769204. doi: 10.3389/fimmu.2021.769204 (PMC8646102; doi:10.3389/fimmu.2021.769204)
Supplement: Supplementary file 1 [file DataSheet_1.zip › Table_8.xlsx]

## Sheet: Sheet1
Target gene(mRNA)					lncRNA		Differentiall expression		function
transcript_name	gene_id	gene_name	GO	KEGG	transcript_name	gene_id	Significant	Known/novel	cis/trans	cis location	trans energy	Pearson Correlation Coefficient
ENSSSCT00000065011	ENSSSCG00000007331	RBL1	GO:0000122(negative regulation of transcription by RNA polymerase II);GO:0000785(chromatin);GO:0000977(RNA polymerase II regulatory region sequence-specific DNA binding);GO:0001102(RNA polymerase II activating transcription factor binding);GO:0005634(nucleus);GO:0005654(nucleoplasm);GO:0005667(transcription factor complex);GO:0006357(regulation of transcription by RNA polymerase II);GO:0007049(ce…	04110(Cell cycle);04218(Cellular senescence);04350(TGF-beta signaling pathway);05165(Human papillomavirus infection);05203(Viral carcinogenesis)	ENSSSCT00000090756	ENSSSCG00000048701	yes	known	trans	NA	-42.96	-0.987302
ENSSSCT00000051276	ENSSSCG00000007521	NELFCD	GO:0005634(nucleus);GO:0045892(negative regulation of transcription, DNA-templated)	NA	ENSSSCT00000090756	ENSSSCG00000048701	yes	known	trans	NA	-48.71	0.98228
ENSSSCT00000063017	ENSSSCG00000022317	SLC38A10	GO:0003333(amino acid transmembrane transport);GO:0005794(Golgi apparatus);GO:0015171(amino acid transmembrane transporter activity);GO:0016020(membrane);GO:0016021(integral component of membrane);GO:0060348(bone development)	NA	ENSSSCT00000090756	ENSSSCG00000048701	yes	known	trans	NA	-38.02	-0.980965
ENSSSCT00000049039	ENSSSCG00000022317	SLC38A10	GO:0003333(amino acid transmembrane transport);GO:0005794(Golgi apparatus);GO:0015171(amino acid transmembrane transporter activity);GO:0016020(membrane);GO:0016021(integral component of membrane);GO:0060348(bone development)	NA	ENSSSCT00000090756	ENSSSCG00000048701	yes	known	trans	NA	-38.02	0.990562
ENSSSCT00000017580	ENSSSCG00000016147	PIKFYVE	GO:0000166(nucleotide binding);GO:0000285(1-phosphatidylinositol-3-phosphate 5-kinase activity);GO:0004674(protein serine/threonine kinase activity);GO:0005524(ATP binding);GO:0005829(cytosol);GO:0005911(cell-cell junction);GO:0006612(protein targeting to membrane);GO:0008270(zinc ion binding);GO:0010008(endosome membrane);GO:0012506(vesicle membrane);GO:0016301(kinase activity);GO:0016307(phosph…	00562(Inositol phosphate metabolism);04070(Phosphatidylinositol signaling system);04145(Phagosome);04810(Regulation of actin cytoskeleton)	ENSSSCT00000090756	ENSSSCG00000048701	yes	known	trans	NA	-61.47	-0.957642
ENSSSCT00000012797	ENSSSCG00000011689	PLOD2	GO:0001666(response to hypoxia);GO:0005506(iron ion binding);GO:0005783(endoplasmic reticulum);GO:0005789(endoplasmic reticulum membrane);GO:0008475(procollagen-lysine 5-dioxygenase activity);GO:0016020(membrane);GO:0016491(oxidoreductase activity);GO:0016705(oxidoreductase activity, acting on paired donors, with incorporation or reduction of molecular oxygen);GO:0017185(peptidyl-lysine hydroxyla…	00310(Lysine degradation)	ENSSSCT00000090756	ENSSSCG00000048701	yes	known	trans	NA	-45.54	-0.981471
ENSSSCT00000044137	ENSSSCG00000034916	GORASP1	GO:0005794(Golgi apparatus);GO:0006487(protein N-linked glycosylation);GO:0007030(Golgi organization);GO:0016020(membrane);GO:0050774(negative regulation of dendrite morphogenesis);GO:0061951(establishment of protein localization to plasma membrane)	NA	ENSSSCT00000090756	ENSSSCG00000048701	yes	known	trans	NA	-40.80	0.978329
ENSSSCT00000006155	ENSSSCG00000005597	GOLGA1	GO:0005794(Golgi apparatus);GO:0005802(trans-Golgi network);GO:0048471(perinuclear region of cytoplasm)	NA	ENSSSCT00000090756	ENSSSCG00000048701	yes	known	trans	NA	-34.96	-0.956893
ENSSSCT00000035218	ENSSSCG00000007520	GNAS	GO:0000166(nucleotide binding);GO:0001501(skeletal system development);GO:0001894(tissue homeostasis);GO:0001958(endochondral ossification);GO:0003924(GTPase activity);GO:0005525(GTP binding);GO:0005829(cytosol);GO:0006112(energy reserve metabolic process);GO:0006306(DNA methylation);GO:0007165(signal transduction);GO:0007186(G protein-coupled receptor signaling pathway);GO:0007189(adenylate cycl…	01522(Endocrine resistance);04015(Rap1 signaling pathway);04020(Calcium signaling pathway);04024(cAMP signaling pathway);04072(Phospholipase D signaling pathway);04261(Adrenergic signaling in cardiomyocytes);04270(Vascular smooth muscle contraction);04540(Gap junction);04611(Platelet activation);04713(Circadian entrainment);04714(Thermogenesis);04724(Glutamatergic synapse);04726(Serotonergic syna…	ENSSSCT00000090756	ENSSSCG00000048701	yes	known	trans	NA	-30.53	-0.99031
ENSSSCT00000007971	ENSSSCG00000007286	ACSS2	GO:0000166(nucleotide binding);GO:0003824(catalytic activity);GO:0003987(acetate-CoA ligase activity);GO:0005654(nucleoplasm);GO:0005737(cytoplasm);GO:0005829(cytosol);GO:0006085(acetyl-CoA biosynthetic process);GO:0008610(lipid biosynthetic process);GO:0043231(intracellular membrane-bounded organelle);GO:0050218(propionate-CoA ligase activity)	00010(Glycolysis / Gluconeogenesis);00620(Pyruvate metabolism);00630(Glyoxylate and dicarboxylate metabolism);00640(Propanoate metabolism)	ENSSSCT00000090756	ENSSSCG00000048701	yes	known	trans	NA	-35.63	-0.988145
ENSSSCT00000046920	ENSSSCG00000015669	ACVR2A	GO:0000166(nucleotide binding);GO:0001702(gastrulation with mouth forming second);GO:0001934(positive regulation of protein phosphorylation);GO:0004672(protein kinase activity);GO:0004674(protein serine/threonine kinase activity);GO:0004675(transmembrane receptor protein serine/threonine kinase activity);GO:0005524(ATP binding);GO:0005737(cytoplasm);GO:0005886(plasma membrane);GO:0006468(protein …	04060(Cytokine-cytokine receptor interaction);04350(TGF-beta signaling pathway);04550(Signaling pathways regulating pluripotency of stem cells);05418(Fluid shear stress and atherosclerosis)	ENSSSCT00000090756	ENSSSCG00000048701	yes	known	trans	NA	-35.71	-0.987551
ENSSSCT00000024710	ENSSSCG00000003398	UBE4B	GO:0000151(ubiquitin ligase complex);GO:0000209(protein polyubiquitination);GO:0003222(ventricular trabecula myocardium morphogenesis);GO:0004842(ubiquitin-protein transferase activity);GO:0005524(ATP binding);GO:0005634(nucleus);GO:0005737(cytoplasm);GO:0006511(ubiquitin-dependent protein catabolic process);GO:0006513(protein monoubiquitination);GO:0008626(granzyme-mediated apoptotic signaling p…	04120(Ubiquitin mediated proteolysis);04141(Protein processing in endoplasmic reticulum)	ENSSSCT00000090756	ENSSSCG00000048701	yes	known	trans	NA	-45.46	-0.988817
ENSSSCT00000059623	ENSSSCG00000013262	AMBRA1	GO:0000045(autophagosome assembly);GO:0000422(autophagy of mitochondrion);GO:0000423(mitophagy);GO:0005737(cytoplasm);GO:0005739(mitochondrion);GO:0005829(cytosol);GO:0005930(axoneme);GO:0006914(autophagy);GO:0008285(negative regulation of cell population proliferation);GO:0021915(neural tube development);GO:0031625(ubiquitin protein ligase binding);GO:0043231(intracellular membrane-bounded organ…	04137(Mitophagy - animal);04140(Autophagy - animal)	ENSSSCT00000090756	ENSSSCG00000048701	yes	known	trans	NA	-37.89	0.976814
ENSSSCT00000056199	ENSSSCG00000006693	PDZK1	GO:0005886(plasma membrane);GO:0005903(brush border);GO:0015879(carnitine transport);GO:0030165(PDZ domain binding);GO:0032414(positive regulation of ion transmembrane transporter activity);GO:1904064(positive regulation of cation transmembrane transport);GO:1905477(positive regulation of protein localization to membrane)	NA	ENSSSCT00000090756	ENSSSCG00000048701	yes	known	trans	NA	-39.24	-0.983108
ENSSSCT00000016433	ENSSSCG00000015067	ZPR1	GO:0000226(microtubule cytoskeleton organization);GO:0001833(inner cell mass cell proliferation);GO:0001834(trophectodermal cell proliferation);GO:0005634(nucleus);GO:0005654(nucleoplasm);GO:0005730(nucleolus);GO:0005737(cytoplasm);GO:0008270(zinc ion binding);GO:0010628(positive regulation of gene expression);GO:0015030(Cajal body);GO:0021510(spinal cord development);GO:0030424(axon);GO:0030426(…	NA	ENSSSCT00000090756	ENSSSCG00000048701	yes	known	trans	NA	-45.02	-0.962962
ENSSSCT00000065341	ENSSSCG00000040608	AKR1B1	GO:0001523(retinoid metabolic process);GO:0001758(retinal dehydrogenase activity);GO:0002070(epithelial cell maturation);GO:0003091(renal water homeostasis);GO:0004032(alditol:NADP+ 1-oxidoreductase activity);GO:0005654(nucleoplasm);GO:0005829(cytosol);GO:0008106(alcohol dehydrogenase (NADP+) activity);GO:0016491(oxidoreductase activity);GO:0035809(regulation of urine volume);GO:0043066(negative …	00040(Pentose and glucuronate interconversions);00051(Fructose and mannose metabolism);00052(Galactose metabolism);00561(Glycerolipid metabolism);00790(Folate biosynthesis)	ENSSSCT00000090756	ENSSSCG00000048701	yes	known	trans	NA	-46.64	0.98838
ENSSSCT00000035911	ENSSSCG00000012165	.	GO:0004222(metalloendopeptidase activity);GO:0005737(cytoplasm);GO:0006508(proteolysis);GO:0008233(peptidase activity);GO:0016020(membrane);GO:0016021(integral component of membrane);GO:0031293(membrane protein intracellular domain proteolysis);GO:0051091(positive regulation of DNA-binding transcription factor activity);GO:1990440(positive regulation of transcription from RNA polymerase II promot…	04141(Protein processing in endoplasmic reticulum)	ENSSSCT00000090756	ENSSSCG00000048701	yes	known	trans	NA	-32.31	-0.979823
ENSSSCT00000085478	ENSSSCG00000022442	PAF1	GO:0000122(negative regulation of transcription by RNA polymerase II);GO:0000993(RNA polymerase II complex binding);GO:0001711(endodermal cell fate commitment);GO:0003682(chromatin binding);GO:0005634(nucleus);GO:0005654(nucleoplasm);GO:0005737(cytoplasm);GO:0006368(transcription elongation from RNA polymerase II promoter);GO:0006378(mRNA polyadenylation);GO:0010390(histone monoubiquitination);GO…	NA	ENSSSCT00000090756	ENSSSCG00000048701	yes	known	trans	NA	-41.61	-0.976306
ENSSSCT00000029951	ENSSSCG00000012655	BCORL1	GO:0005654(nucleoplasm);GO:0005886(plasma membrane)	NA	ENSSSCT00000090756	ENSSSCG00000048701	yes	known	trans	NA	-38.58	-0.966315
ENSSSCT00000066491	ENSSSCG00000014252	PRRC1	GO:0005737(cytoplasm);GO:0005794(Golgi apparatus);GO:0016020(membrane);GO:0016021(integral component of membrane);GO:0034199(activation of protein kinase A activity);GO:0034237(protein kinase A regulatory subunit binding);GO:0042802(identical protein binding)	NA	ENSSSCT00000090756	ENSSSCG00000048701	yes	known	trans	NA	-60.53	-0.981239
ENSSSCT00000087760	ENSSSCG00000027256	CNIH1	GO:0016020(membrane);GO:0016021(integral component of membrane);GO:0016192(vesicle-mediated transport)	NA	ENSSSCT00000090756	ENSSSCG00000048701	yes	known	trans	NA	-47.91	0.992108
ENSSSCT00000080233	ENSSSCG00000028827	PARVA	GO:0002040(sprouting angiogenesis);GO:0003148(outflow tract septum morphogenesis);GO:0003779(actin binding);GO:0005634(nucleus);GO:0005737(cytoplasm);GO:0005856(cytoskeleton);GO:0005886(plasma membrane);GO:0005925(focal adhesion);GO:0007155(cell adhesion);GO:0007163(establishment or maintenance of cell polarity);GO:0015629(actin cytoskeleton);GO:0030027(lamellipodium);GO:0030031(cell projection a…	04510(Focal adhesion)	ENSSSCT00000090756	ENSSSCG00000048701	yes	known	trans	NA	-48.44	0.989671
ENSSSCT00000034705	ENSSSCG00000005467	HSDL2	GO:0005739(mitochondrion);GO:0005777(peroxisome)	NA	ENSSSCT00000090756	ENSSSCG00000048701	yes	known	trans	NA	-39.27	0.976425
ENSSSCT00000049315	ENSSSCG00000035240	GPR63	GO:0004930(G protein-coupled receptor activity);GO:0005654(nucleoplasm);GO:0005829(cytosol);GO:0005886(plasma membrane);GO:0007186(G protein-coupled receptor signaling pathway);GO:0016020(membrane);GO:0016021(integral component of membrane);GO:0043235(receptor complex)	NA	ENSSSCT00000090756	ENSSSCG00000048701	yes	known	trans	NA	-55.56	0.993237
ENSSSCT00000066062	ENSSSCG00000015499	RABGAP1L	GO:0005096(GTPase activator activity);GO:0005634(nucleus);GO:0005769(early endosome);GO:0005794(Golgi apparatus);GO:0005929(cilium);GO:0017137(Rab GTPase binding);GO:0032880(regulation of protein localization);GO:0090630(activation of GTPase activity)	NA	ENSSSCT00000090756	ENSSSCG00000048701	yes	known	trans	NA	-41.88	-0.989069
ENSSSCT00000068882	ENSSSCG00000013554	TRIP10	GO:0005654(nucleoplasm);GO:0005764(lysosome);GO:0005856(cytoskeleton);GO:0005886(plasma membrane);GO:0005938(cell cortex);GO:0006897(endocytosis);GO:0016020(membrane);GO:0030036(actin cytoskeleton organization);GO:0042802(identical protein binding);GO:0043231(intracellular membrane-bounded organelle)	04910(Insulin signaling pathway)	ENSSSCT00000090756	ENSSSCG00000048701	yes	known	trans	NA	-35.48	-0.961813
ENSSSCT00000050836	ENSSSCG00000015241	TMEM45B	GO:0016020(membrane);GO:0016021(integral component of membrane)	NA	ENSSSCT00000090756	ENSSSCG00000048701	yes	known	trans	NA	-45.90	-0.95507
ENSSSCT00000003876	ENSSSCG00000003489	EMC1	GO:0005783(endoplasmic reticulum);GO:0016020(membrane);GO:0016021(integral component of membrane);GO:0032991(protein-containing complex);GO:0072546(ER membrane protein complex)	NA	ENSSSCT00000090756	ENSSSCG00000048701	yes	known	trans	NA	-23.49	0.954862
ENSSSCT00000078439	ENSSSCG00000022034	SMYD3	GO:0000978(RNA polymerase II cis-regulatory region sequence-specific DNA binding);GO:0000993(RNA polymerase II complex binding);GO:0001162(RNA polymerase II intronic transcription regulatory region sequence-specific DNA binding);GO:0005634(nucleus);GO:0005654(nucleoplasm);GO:0005829(cytosol);GO:0006334(nucleosome assembly);GO:0006469(negative regulation of protein kinase activity);GO:0008168(meth…	NA	ENSSSCT00000090756	ENSSSCG00000048701	yes	known	trans	NA	-41.65	-0.954667
ENSSSCT00000047279	ENSSSCG00000039652	OTUD3	GO:0004843(thiol-dependent ubiquitin-specific protease activity);GO:0005737(cytoplasm);GO:0006508(proteolysis);GO:0008233(peptidase activity);GO:0008234(cysteine-type peptidase activity);GO:0016579(protein deubiquitination);GO:0035871(protein K11-linked deubiquitination);GO:0036459(thiol-dependent ubiquitinyl hydrolase activity);GO:0044313(protein K6-linked deubiquitination);GO:0050821(protein st…	NA	ENSSSCT00000090756	ENSSSCG00000048701	yes	known	trans	NA	-33.40	0.956718
ENSSSCT00000044920	ENSSSCG00000029200	.	GO:0005737(cytoplasm);GO:0008270(zinc ion binding);GO:0046872(metal ion binding)	NA	ENSSSCT00000090756	ENSSSCG00000048701	yes	known	trans	NA	-31.35	-0.975206
ENSSSCT00000090406	ENSSSCG00000016049	HIBCH	GO:0003860(3-hydroxyisobutyryl-CoA hydrolase activity);GO:0005739(mitochondrion);GO:0006574(valine catabolic process);GO:0009083(branched-chain amino acid catabolic process);GO:0016787(hydrolase activity)	00280(Valine, leucine and isoleucine degradation);00410(beta-Alanine metabolism);00640(Propanoate metabolism)	ENSSSCT00000090756	ENSSSCG00000048701	yes	known	trans	NA	-34.67	0.978817
ENSSSCT00000011121	ENSSSCG00000010156	ARID4B	GO:0003676(nucleic acid binding);GO:0003677(DNA binding);GO:0003723(RNA binding);GO:0006349(regulation of gene expression by genetic imprinting);GO:0006355(regulation of transcription, DNA-templated);GO:0007283(spermatogenesis);GO:0034773(histone H4-K20 trimethylation);GO:0036124(histone H3-K9 trimethylation);GO:0045944(positive regulation of transcription by RNA polymerase II);GO:0097368(establi…	NA	ENSSSCT00000090756	ENSSSCG00000048701	yes	known	trans	NA	-33.10	0.993261
ENSSSCT00000013065	ENSSSCG00000011940	DZIP3	GO:0000209(protein polyubiquitination);GO:0003723(RNA binding);GO:0004842(ubiquitin-protein transferase activity);GO:0005737(cytoplasm);GO:0019902(phosphatase binding);GO:0031593(polyubiquitin modification-dependent protein binding);GO:0046872(metal ion binding);GO:0061630(ubiquitin protein ligase activity)	NA	ENSSSCT00000090756	ENSSSCG00000048701	yes	known	trans	NA	-51.30	0.952887
ENSSSCT00000051606	ENSSSCG00000013305	CAPRIN1	GO:0003723(RNA binding);GO:0005737(cytoplasm);GO:0005829(cytosol);GO:0010494(cytoplasmic stress granule);GO:0017148(negative regulation of translation);GO:0030154(cell differentiation);GO:0031252(cell leading edge);GO:0050775(positive regulation of dendrite morphogenesis);GO:0061003(positive regulation of dendritic spine morphogenesis)	NA	ENSSSCT00000090756	ENSSSCG00000048701	yes	known	trans	NA	-34.70	-0.950052
ENSSSCT00000003769	ENSSSCG00000003398	UBE4B	GO:0000151(ubiquitin ligase complex);GO:0000209(protein polyubiquitination);GO:0003222(ventricular trabecula myocardium morphogenesis);GO:0004842(ubiquitin-protein transferase activity);GO:0005524(ATP binding);GO:0005634(nucleus);GO:0005737(cytoplasm);GO:0006511(ubiquitin-dependent protein catabolic process);GO:0006513(protein monoubiquitination);GO:0008626(granzyme-mediated apoptotic signaling p…	04120(Ubiquitin mediated proteolysis);04141(Protein processing in endoplasmic reticulum)	ENSSSCT00000090756	ENSSSCG00000048701	yes	known	trans	NA	-36.76	0.975311
ENSSSCT00000060167	ENSSSCG00000013857	EPS15L1	GO:0005509(calcium ion binding);GO:0006897(endocytosis);GO:0016197(endosomal transport);GO:0030132(clathrin coat of coated pit)	04144(Endocytosis)	ENSSSCT00000090756	ENSSSCG00000048701	yes	known	trans	NA	-42.05	0.970116
ENSSSCT00000003113	ENSSSCG00000002813	KATNB1	GO:0000922(spindle pole);GO:0005737(cytoplasm);GO:0005813(centrosome);GO:0005815(microtubule organizing center);GO:0005819(spindle);GO:0005829(cytosol);GO:0005856(cytoskeleton);GO:0005874(microtubule);GO:0005886(plasma membrane);GO:0007019(microtubule depolymerization);GO:0007026(negative regulation of microtubule depolymerization);GO:0007049(cell cycle);GO:0007079(mitotic chromosome movement tow…	NA	ENSSSCT00000090756	ENSSSCG00000048701	yes	known	trans	NA	-31.64	-0.982953
ENSSSCT00000072680	ENSSSCG00000010272	ADAMTS14	GO:0004222(metalloendopeptidase activity);GO:0005576(extracellular region);GO:0006508(proteolysis);GO:0008233(peptidase activity);GO:0008237(metallopeptidase activity);GO:0016787(hydrolase activity);GO:0030198(extracellular matrix organization);GO:0030199(collagen fibril organization);GO:0031012(extracellular matrix);GO:0046872(metal ion binding)	NA	ENSSSCT00000090756	ENSSSCG00000048701	yes	known	trans	NA	-31.53	0.963439
ENSSSCT00000012356	ENSSSCG00000011286	KLHL40	GO:0005737(cytoplasm);GO:0007275(multicellular organism development);GO:0031397(negative regulation of protein ubiquitination);GO:0031672(A band);GO:0031674(I band);GO:0032435(negative regulation of proteasomal ubiquitin-dependent protein catabolic process);GO:0048741(skeletal muscle fiber development)	NA	ENSSSCT00000090756	ENSSSCG00000048701	yes	known	trans	NA	-49.35	0.959366
ENSSSCT00000042621	ENSSSCG00000037358	HPS5	GO:0005576(extracellular region);GO:0006953(acute-phase response);GO:0010629(negative regulation of gene expression);GO:0010739(positive regulation of protein kinase A signaling);GO:0033138(positive regulation of peptidyl-serine phosphorylation);GO:0034364(high-density lipoprotein particle);GO:0044242(cellular lipid catabolic process);GO:0045892(negative regulation of transcription, DNA-templated…	NA	ENSSSCT00000090756	ENSSSCG00000048701	yes	known	trans	NA	-54.00	0.978661
ENSSSCT00000008223	ENSSSCG00000007508	ZBP1	GO:0003677(DNA binding);GO:0005634(nucleus);GO:0005737(cytoplasm);GO:0005829(cytosol);GO:0051607(defense response to virus);GO:0060340(positive regulation of type I interferon-mediated signaling pathway);GO:0060545(positive regulation of necroptotic process)	04217(Necroptosis);04623(Cytosolic DNA-sensing pathway)	ENSSSCT00000090756	ENSSSCG00000048701	yes	known	trans	NA	-54.07	0.987812
ENSSSCT00000054937	ENSSSCG00000021712	HERC6	GO:0002244(hematopoietic progenitor cell differentiation);GO:0004842(ubiquitin-protein transferase activity);GO:0005654(nucleoplasm);GO:0005829(cytosol);GO:0009617(response to bacterium);GO:0016567(protein ubiquitination)	NA	ENSSSCT00000090756	ENSSSCG00000048701	yes	known	trans	NA	-43.66	0.969138
ENSSSCT00000080967	ENSSSCG00000026695	TNFSF14	GO:0005164(tumor necrosis factor receptor binding);GO:0006915(apoptotic process);GO:0006955(immune response);GO:0010820(positive regulation of T cell chemotaxis);GO:0016020(membrane);GO:0016021(integral component of membrane);GO:0031295(T cell costimulation);GO:0043154(negative regulation of cysteine-type endopeptidase activity involved in apoptotic process);GO:0045663(positive regulation of myob…	04060(Cytokine-cytokine receptor interaction);04064(NF-kappa B signaling pathway);05168(Herpes simplex virus 1 infection)	ENSSSCT00000090756	ENSSSCG00000048701	yes	known	trans	NA	-42.27	0.98213
ENSSSCT00000011015	ENSSSCG00000010054	ADORA2A	GO:0001609(G protein-coupled adenosine receptor activity);GO:0001963(synaptic transmission, dopaminergic);GO:0001973(G protein-coupled adenosine receptor signaling pathway);GO:0001975(response to amphetamine);GO:0004930(G protein-coupled receptor activity);GO:0005886(plasma membrane);GO:0005887(integral component of plasma membrane);GO:0007165(signal transduction);GO:0007186(G protein-coupled rec…	04015(Rap1 signaling pathway);04020(Calcium signaling pathway);04024(cAMP signaling pathway);04080(Neuroactive ligand-receptor interaction);04270(Vascular smooth muscle contraction);05012(Parkinson disease);05034(Alcoholism)	ENSSSCT00000090756	ENSSSCG00000048701	yes	known	trans	NA	-38.32	0.988434
ENSSSCT00000089370	ENSSSCG00000012077	MX1	GO:0000166(nucleotide binding);GO:0000266(mitochondrial fission);GO:0003374(dynamin family protein polymerization involved in mitochondrial fission);GO:0003924(GTPase activity);GO:0005525(GTP binding);GO:0005634(nucleus);GO:0005737(cytoplasm);GO:0005829(cytosol);GO:0005886(plasma membrane);GO:0008017(microtubule binding);GO:0009615(response to virus);GO:0014069(postsynaptic density);GO:0015630(mi…	05160(Hepatitis C);05162(Measles);05164(Influenza A);05165(Human papillomavirus infection)	ENSSSCT00000090756	ENSSSCG00000048701	yes	known	trans	NA	-37.35	0.983699
ENSSSCT00000019076	ENSSSCG00000017522	SP6	GO:0000976(transcription regulatory region sequence-specific DNA binding);GO:0000981(DNA-binding transcription factor activity, RNA polymerase II-specific);GO:0005634(nucleus);GO:0042481(regulation of odontogenesis);GO:0045944(positive regulation of transcription by RNA polymerase II)	NA	ENSSSCT00000090756	ENSSSCG00000048701	yes	known	trans	NA	-39.11	0.985034
ENSSSCT00000014604	ENSSSCG00000013369	.	GO:0005576(extracellular region);GO:0006953(acute-phase response);GO:0034364(high-density lipoprotein particle)	NA	ENSSSCT00000090756	ENSSSCG00000048701	yes	known	trans	NA	-50.13	0.984249
ENSSSCT00000055212	ENSSSCG00000012076	MX2	GO:0000166(nucleotide binding);GO:0000266(mitochondrial fission);GO:0002376(immune system process);GO:0003374(dynamin family protein polymerization involved in mitochondrial fission);GO:0003924(GTPase activity);GO:0005525(GTP binding);GO:0005634(nucleus);GO:0005643(nuclear pore);GO:0005737(cytoplasm);GO:0005886(plasma membrane);GO:0008017(microtubule binding);GO:0009615(response to virus);GO:0014…	NA	ENSSSCT00000090756	ENSSSCG00000048701	yes	known	trans	NA	-33.64	0.99266
ENSSSCT00000017067	ENSSSCG00000015669	ACVR2A	GO:0000166(nucleotide binding);GO:0001702(gastrulation with mouth forming second);GO:0001934(positive regulation of protein phosphorylation);GO:0004672(protein kinase activity);GO:0004674(protein serine/threonine kinase activity);GO:0004675(transmembrane receptor protein serine/threonine kinase activity);GO:0005524(ATP binding);GO:0005737(cytoplasm);GO:0005886(plasma membrane);GO:0006468(protein …	04060(Cytokine-cytokine receptor interaction);04350(TGF-beta signaling pathway);04550(Signaling pathways regulating pluripotency of stem cells);05418(Fluid shear stress and atherosclerosis)	ENSSSCT00000090756	ENSSSCG00000048701	yes	known	trans	NA	-49.12	0.993991
ENSSSCT00000045243	ENSSSCG00000009881	OAS2	GO:0001730(2'-5'-oligoadenylate synthetase activity);GO:0002376(immune system process);GO:0003723(RNA binding);GO:0003725(double-stranded RNA binding);GO:0005524(ATP binding);GO:0005634(nucleus);GO:0005654(nucleoplasm);GO:0005737(cytoplasm);GO:0005829(cytosol);GO:0006401(RNA catabolic process);GO:0009617(response to bacterium);GO:0016020(membrane);GO:0016779(nucleotidyltransferase activity);GO:00…	04621(NOD-like receptor signaling pathway);05160(Hepatitis C);05162(Measles);05164(Influenza A);05168(Herpes simplex virus 1 infection);05169(Epstein-Barr virus infection)	ENSSSCT00000090756	ENSSSCG00000048701	yes	known	trans	NA	-34.39	0.992686
ENSSSCT00000008693	ENSSSCG00000007931	GLYR1	GO:0000786(nucleosome);GO:0003677(DNA binding);GO:0003682(chromatin binding);GO:0005654(nucleoplasm);GO:0005829(cytosol);GO:0016491(oxidoreductase activity);GO:0031491(nucleosome binding);GO:0035064(methylated histone binding);GO:0035066(positive regulation of histone acetylation);GO:0042393(histone binding);GO:0045944(positive regulation of transcription by RNA polymerase II);GO:0050661(NADP bin…	NA	ENSSSCT00000090756	ENSSSCG00000048701	yes	known	trans	NA	-60.30	-0.981795
ENSSSCT00000056915	ENSSSCG00000032436	.	GO:0005886(plasma membrane);GO:0016020(membrane);GO:0016021(integral component of membrane);GO:0034341(response to interferon-gamma);GO:0035455(response to interferon-alpha);GO:0035456(response to interferon-beta);GO:0045071(negative regulation of viral genome replication);GO:0046597(negative regulation of viral entry into host cell);GO:0051607(defense response to virus);GO:0060337(type I interfe…	NA	ENSSSCT00000090756	ENSSSCG00000048701	yes	known	trans	NA	-43.19	0.986959
ENSSSCT00000038490	ENSSSCG00000023710	REEP1	GO:0005789(endoplasmic reticulum membrane);GO:0005881(cytoplasmic microtubule);GO:0008017(microtubule binding);GO:0016020(membrane);GO:0016021(integral component of membrane);GO:0031849(olfactory receptor binding);GO:0071782(endoplasmic reticulum tubular network);GO:0071786(endoplasmic reticulum tubular network organization)	NA	ENSSSCT00000090756	ENSSSCG00000048701	yes	known	trans	NA	-47.93	0.993313
ENSSSCT00000077521	ENSSSCG00000040608	AKR1B1	GO:0001523(retinoid metabolic process);GO:0001758(retinal dehydrogenase activity);GO:0002070(epithelial cell maturation);GO:0003091(renal water homeostasis);GO:0004032(alditol:NADP+ 1-oxidoreductase activity);GO:0005654(nucleoplasm);GO:0005829(cytosol);GO:0008106(alcohol dehydrogenase (NADP+) activity);GO:0016491(oxidoreductase activity);GO:0035809(regulation of urine volume);GO:0043066(negative …	00040(Pentose and glucuronate interconversions);00051(Fructose and mannose metabolism);00052(Galactose metabolism);00561(Glycerolipid metabolism);00790(Folate biosynthesis)	ENSSSCT00000090756	ENSSSCG00000048701	yes	known	trans	NA	-46.64	0.992619
ENSSSCT00000032259	ENSSSCG00000025924	IGFBP5	GO:0001558(regulation of cell growth);GO:0001649(osteoblast differentiation);GO:0001968(fibronectin binding);GO:0005520(insulin-like growth factor binding);GO:0005576(extracellular region);GO:0005615(extracellular space);GO:0007565(female pregnancy);GO:0014912(negative regulation of smooth muscle cell migration);GO:0017148(negative regulation of translation);GO:0019838(growth factor binding);GO:0…	NA	ENSSSCT00000090756	ENSSSCG00000048701	yes	known	trans	NA	-55.14	0.989964
ENSSSCT00000056621	ENSSSCG00000015135	SORL1	GO:0000139(Golgi membrane);GO:0001540(amyloid-beta binding);GO:0002024(diet induced thermogenesis);GO:0004888(transmembrane signaling receptor activity);GO:0005576(extracellular region);GO:0005615(extracellular space);GO:0005641(nuclear envelope lumen);GO:0005768(endosome);GO:0005769(early endosome);GO:0005771(multivesicular body);GO:0005783(endoplasmic reticulum);GO:0005789(endoplasmic reticulum…	NA	ENSSSCT00000090756	ENSSSCG00000048701	yes	known	trans	NA	-45.84	0.951964
ENSSSCT00000007604	ENSSSCG00000006940	CCN1	GO:0001649(osteoblast differentiation);GO:0001934(positive regulation of protein phosphorylation);GO:0002041(intussusceptive angiogenesis);GO:0003181(atrioventricular valve morphogenesis);GO:0003278(apoptotic process involved in heart morphogenesis);GO:0003281(ventricular septum development);GO:0005178(integrin binding);GO:0005520(insulin-like growth factor binding);GO:0005576(extracellular regio…	NA	ENSSSCT00000090756	ENSSSCG00000048701	yes	known	trans	NA	-46.99	-0.991827
ENSSSCT00000037646	ENSSSCG00000021443	SGK1	GO:0000166(nucleotide binding);GO:0004672(protein kinase activity);GO:0004674(protein serine/threonine kinase activity);GO:0004712(protein serine/threonine/tyrosine kinase activity);GO:0005524(ATP binding);GO:0005634(nucleus);GO:0005737(cytoplasm);GO:0005829(cytosol);GO:0006468(protein phosphorylation);GO:0006974(cellular response to DNA damage stimulus);GO:0015459(potassium channel regulator act…	04068(FoxO signaling pathway);04150(mTOR signaling pathway);04151(PI3K-Akt signaling pathway);04960(Aldosterone-regulated sodium reabsorption)	ENSSSCT00000090756	ENSSSCG00000048701	yes	known	trans	NA	-39.60	0.976582
ENSSSCT00000090737	ENSSSCG00000009881	OAS2	GO:0001730(2'-5'-oligoadenylate synthetase activity);GO:0002376(immune system process);GO:0003723(RNA binding);GO:0003725(double-stranded RNA binding);GO:0005524(ATP binding);GO:0005634(nucleus);GO:0005654(nucleoplasm);GO:0005737(cytoplasm);GO:0005829(cytosol);GO:0006401(RNA catabolic process);GO:0009617(response to bacterium);GO:0016020(membrane);GO:0016779(nucleotidyltransferase activity);GO:00…	04621(NOD-like receptor signaling pathway);05160(Hepatitis C);05162(Measles);05164(Influenza A);05168(Herpes simplex virus 1 infection);05169(Epstein-Barr virus infection)	ENSSSCT00000090756	ENSSSCG00000048701	yes	known	trans	NA	-34.39	0.975136
ENSSSCT00000007492	ENSSSCG00000006841	CLCC1	GO:0005254(chloride channel activity);GO:0005783(endoplasmic reticulum);GO:0016020(membrane);GO:0016021(integral component of membrane);GO:0031965(nuclear membrane);GO:0043231(intracellular membrane-bounded organelle);GO:0044233(mitochondria-associated endoplasmic reticulum membrane);GO:1902476(chloride transmembrane transport)	NA	ENSSSCT00000090756	ENSSSCG00000048701	yes	known	trans	NA	-35.18	-0.971724
ENSSSCT00000080756	ENSSSCG00000007032	PLAT	GO:0001666(response to hypoxia);GO:0004252(serine-type endopeptidase activity);GO:0005102(signaling receptor binding);GO:0005576(extracellular region);GO:0005615(extracellular space);GO:0005737(cytoplasm);GO:0006508(proteolysis);GO:0008233(peptidase activity);GO:0008236(serine-type peptidase activity);GO:0009986(cell surface);GO:0014909(smooth muscle cell migration);GO:0016787(hydrolase activity)…	04371(Apelin signaling pathway);04610(Complement and coagulation cascades);05202(Transcriptional misregulation in cancer);05215(Prostate cancer);05418(Fluid shear stress and atherosclerosis)	ENSSSCT00000090756	ENSSSCG00000048701	yes	known	trans	NA	-41.96	-0.992436
ENSSSCT00000088141	ENSSSCG00000008648	RSAD2	GO:0001650(fibrillar center);GO:0003824(catalytic activity);GO:0005739(mitochondrion);GO:0005741(mitochondrial outer membrane);GO:0005743(mitochondrial inner membrane);GO:0005783(endoplasmic reticulum);GO:0005789(endoplasmic reticulum membrane);GO:0005811(lipid droplet);GO:0009615(response to virus);GO:0034157(positive regulation of toll-like receptor 7 signaling pathway);GO:0034165(positive regu…	05160(Hepatitis C);05164(Influenza A)	ENSSSCT00000090756	ENSSSCG00000048701	yes	known	trans	NA	-22.23	0.975866
ENSSSCT00000063945	ENSSSCG00000034802	.	GO:0001580(detection of chemical stimulus involved in sensory perception of bitter taste);GO:0005737(cytoplasm);GO:0006612(protein targeting to membrane);GO:0031849(olfactory receptor binding);GO:0051205(protein insertion into membrane)	NA	ENSSSCT00000090756	ENSSSCG00000048701	yes	known	trans	NA	-30.14	0.980083
ENSSSCT00000009807	ENSSSCG00000008953	CXCL8	GO:0002237(response to molecule of bacterial origin);GO:0005125(cytokine activity);GO:0005153(interleukin-8 receptor binding);GO:0005576(extracellular region);GO:0005615(extracellular space);GO:0006935(chemotaxis);GO:0006952(defense response);GO:0006954(inflammatory response);GO:0006955(immune response);GO:0007050(cell cycle arrest);GO:0007165(signal transduction);GO:0008009(chemokine activity);G…	04060(Cytokine-cytokine receptor interaction);04062(Chemokine signaling pathway);04064(NF-kappa B signaling pathway);04072(Phospholipase D signaling pathway);04218(Cellular senescence);04620(Toll-like receptor signaling pathway);04621(NOD-like receptor signaling pathway);04622(RIG-I-like receptor signaling pathway);04657(IL-17 signaling pathway);04932(Non-alcoholic fatty liver disease (NAFLD));04…	ENSSSCT00000090756	ENSSSCG00000048701	yes	known	trans	NA	-36.39	0.99144
ENSSSCT00000017966	ENSSSCG00000016502	PARP12	GO:0003950(NAD+ ADP-ribosyltransferase activity);GO:0046872(metal ion binding);GO:0070213(protein auto-ADP-ribosylation);GO:0140289(protein mono-ADP-ribosylation);GO:1990404(protein ADP-ribosylase activity)	NA	ENSSSCT00000090756	ENSSSCG00000048701	yes	known	trans	NA	-38.49	0.997177
ENSSSCT00000086782	ENSSSCG00000015846	RBPMS	GO:0003676(nucleic acid binding);GO:0003713(transcription coactivator activity);GO:0003723(RNA binding);GO:0003729(mRNA binding);GO:0005654(nucleoplasm);GO:0005829(cytosol);GO:0006979(response to oxidative stress);GO:0008143(poly(A) binding);GO:0010494(cytoplasmic stress granule);GO:0010862(positive regulation of pathway-restricted SMAD protein phosphorylation);GO:0042803(protein homodimerization…	NA	ENSSSCT00000090756	ENSSSCG00000048701	yes	known	trans	NA	-42.94	0.980121
ENSSSCT00000041072	ENSSSCG00000031579	PCP4L1	NA	NA	ENSSSCT00000090756	ENSSSCG00000048701	yes	known	trans	NA	-45.74	0.974798
ENSSSCT00000064582	ENSSSCG00000030653	GANAB	GO:0003824(catalytic activity);GO:0004553(hydrolase activity, hydrolyzing O-glycosyl compounds);GO:0005975(carbohydrate metabolic process);GO:0006491(N-glycan processing);GO:0008152(metabolic process);GO:0016787(hydrolase activity);GO:0016798(hydrolase activity, acting on glycosyl bonds);GO:0017177(glucosidase II complex);GO:0030246(carbohydrate binding);GO:0033919(glucan 1,3-alpha-glucosidase ac…	00510(N-Glycan biosynthesis);04141(Protein processing in endoplasmic reticulum)	ENSSSCT00000090756	ENSSSCG00000048701	yes	known	trans	NA	-40.33	0.984977
ENSSSCT00000076208	ENSSSCG00000023379	UBE2L6	GO:0000151(ubiquitin ligase complex);GO:0000166(nucleotide binding);GO:0000209(protein polyubiquitination);GO:0005524(ATP binding);GO:0005634(nucleus);GO:0006511(ubiquitin-dependent protein catabolic process);GO:0016740(transferase activity);GO:0019787(ubiquitin-like protein transferase activity);GO:0019941(modification-dependent protein catabolic process);GO:0031625(ubiquitin protein ligase bind…	04120(Ubiquitin mediated proteolysis);05012(Parkinson disease)	ENSSSCT00000090756	ENSSSCG00000048701	yes	known	trans	NA	-39.43	0.966513
ENSSSCT00000035898	ENSSSCG00000010451	IFIT2	GO:0003723(RNA binding);GO:0005737(cytoplasm);GO:0005783(endoplasmic reticulum);GO:0005829(cytosol);GO:0009615(response to virus);GO:0032091(negative regulation of protein binding);GO:0035457(cellular response to interferon-alpha);GO:0043065(positive regulation of apoptotic process);GO:0051607(defense response to virus)	NA	ENSSSCT00000090756	ENSSSCG00000048701	yes	known	trans	NA	-43.16	0.971112
ENSSSCT00000056968	ENSSSCG00000008124	NEURL3	GO:0016567(protein ubiquitination);GO:0046872(metal ion binding);GO:0061630(ubiquitin protein ligase activity)	NA	ENSSSCT00000090756	ENSSSCG00000048701	yes	known	trans	NA	-40.72	0.974625
ENSSSCT00000034675	ENSSSCG00000003081	CEACAM16	GO:0005615(extracellular space);GO:0007605(sensory perception of sound);GO:0032426(stereocilium tip);GO:0042802(identical protein binding)	NA	ENSSSCT00000090756	ENSSSCG00000048701	yes	known	trans	NA	-40.53	0.984912
ENSSSCT00000015175	ENSSSCG00000013889	RPL18A	GO:0002181(cytoplasmic translation);GO:0003735(structural constituent of ribosome);GO:0005840(ribosome);GO:0006412(translation);GO:0022625(cytosolic large ribosomal subunit);GO:0042788(polysomal ribosome)	03010(Ribosome)	ENSSSCT00000090756	ENSSSCG00000048701	yes	known	trans	NA	-48.17	-0.985613
ENSSSCT00000054965	ENSSSCG00000023121	ABCA7	GO:0000166(nucleotide binding);GO:0005319(lipid transporter activity);GO:0005524(ATP binding);GO:0005794(Golgi apparatus);GO:0005886(plasma membrane);GO:0006869(lipid transport);GO:0016020(membrane);GO:0016021(integral component of membrane);GO:0016887(ATPase activity);GO:0030054(cell junction);GO:0033344(cholesterol efflux);GO:0033700(phospholipid efflux);GO:0034188(apolipoprotein A-I receptor a…	02010(ABC transporters)	ENSSSCT00000090756	ENSSSCG00000048701	yes	known	trans	NA	-33.38	0.979567
ENSSSCT00000031268	ENSSSCG00000025134	FAM171B	GO:0016020(membrane);GO:0016021(integral component of membrane)	NA	ENSSSCT00000090756	ENSSSCG00000048701	yes	known	trans	NA	-59.13	0.968104
ENSSSCT00000077646	ENSSSCG00000003839	.	GO:0001568(blood vessel development);GO:0001702(gastrulation with mouth forming second);GO:0001933(negative regulation of protein phosphorylation);GO:0005178(integrin binding);GO:0005886(plasma membrane);GO:0005887(integral component of plasma membrane);GO:0006644(phospholipid metabolic process);GO:0007155(cell adhesion);GO:0007165(signal transduction);GO:0008195(phosphatidate phosphatase activit…	00561(Glycerolipid metabolism);00564(Glycerophospholipid metabolism);00565(Ether lipid metabolism);00600(Sphingolipid metabolism);04072(Phospholipase D signaling pathway);04666(Fc gamma R-mediated phagocytosis);04975(Fat digestion and absorption);05231(Choline metabolism in cancer)	ENSSSCT00000090756	ENSSSCG00000048701	yes	known	trans	NA	-26.27	0.98608
ENSSSCT00000061765	ENSSSCG00000040188	TNFSF12	GO:0005102(signaling receptor binding);GO:0005164(tumor necrosis factor receptor binding);GO:0005615(extracellular space);GO:0005886(plasma membrane);GO:0006955(immune response);GO:0016020(membrane);GO:0016021(integral component of membrane);GO:0097191(extrinsic apoptotic signaling pathway)	04060(Cytokine-cytokine receptor interaction)	ENSSSCT00000090756	ENSSSCG00000048701	yes	known	trans	NA	-53.68	0.974998
ENSSSCT00000005131	ENSSSCG00000004646	ATP8B4	GO:0000166(nucleotide binding);GO:0000287(magnesium ion binding);GO:0005524(ATP binding);GO:0005794(Golgi apparatus);GO:0005802(trans-Golgi network);GO:0005886(plasma membrane);GO:0007030(Golgi organization);GO:0015914(phospholipid transport);GO:0016020(membrane);GO:0016021(integral component of membrane);GO:0034204(lipid translocation);GO:0045332(phospholipid translocation);GO:0046872(metal ion …	NA	ENSSSCT00000090756	ENSSSCG00000048701	yes	known	trans	NA	-30.46	0.989327
ENSSSCT00000059290	ENSSSCG00000006301	TIPRL	GO:0000077(DNA damage checkpoint);GO:0005829(cytosol);GO:0007165(signal transduction);GO:0031929(TOR signaling);GO:0032515(negative regulation of phosphoprotein phosphatase activity);GO:0043666(regulation of phosphoprotein phosphatase activity)	NA	ENSSSCT00000090756	ENSSSCG00000048701	yes	known	trans	NA	-53.89	-0.973849
ENSSSCT00000010872	ENSSSCG00000009921	OASL	GO:0001730(2'-5'-oligoadenylate synthetase activity);GO:0002376(immune system process);GO:0003723(RNA binding);GO:0003725(double-stranded RNA binding);GO:0005634(nucleus);GO:0005654(nucleoplasm);GO:0005829(cytosol);GO:0016020(membrane);GO:0045071(negative regulation of viral genome replication);GO:0045087(innate immune response);GO:0051607(defense response to virus);GO:0060700(regulation of ribon…	05165(Human papillomavirus infection)	ENSSSCT00000090756	ENSSSCG00000048701	yes	known	trans	NA	-44.56	0.979266
ENSSSCT00000007579	ENSSSCG00000030801	.	GO:0003924(GTPase activity);GO:0005525(GTP binding);GO:0016020(membrane);GO:0016021(integral component of membrane);GO:0020005(symbiont-containing vacuole membrane);GO:0031410(cytoplasmic vesicle);GO:0042832(defense response to protozoan);GO:0050830(defense response to Gram-positive bacterium);GO:0071346(cellular response to interferon-gamma)	NA	ENSSSCT00000090756	ENSSSCG00000048701	yes	known	trans	NA	-45.91	0.951377
ENSSSCT00000005129	ENSSSCG00000004644	HDC	GO:0001694(histamine biosynthetic process);GO:0003824(catalytic activity);GO:0004398(histidine decarboxylase activity);GO:0005737(cytoplasm);GO:0006520(cellular amino acid metabolic process);GO:0006548(histidine catabolic process);GO:0016829(lyase activity);GO:0016831(carboxy-lyase activity);GO:0019752(carboxylic acid metabolic process);GO:0030170(pyridoxal phosphate binding);GO:0042423(catechola…	00340(Histidine metabolism)	ENSSSCT00000090756	ENSSSCG00000048701	yes	known	trans	NA	-32.90	0.961356
ENSSSCT00000057880	ENSSSCG00000002774	RIPOR1	GO:0005737(cytoplasm);GO:0005794(Golgi apparatus);GO:0007266(Rho protein signal transduction);GO:0009267(cellular response to starvation);GO:0009611(response to wounding);GO:0016020(membrane);GO:0030335(positive regulation of cell migration);GO:0034067(protein localization to Golgi apparatus);GO:0051683(establishment of Golgi localization);GO:0071889(14-3-3 protein binding);GO:0090316(positive re…	NA	ENSSSCT00000090756	ENSSSCG00000048701	yes	known	trans	NA	-41.75	0.991381
ENSSSCT00000045452	ENSSSCG00000002813	KATNB1	GO:0000922(spindle pole);GO:0005737(cytoplasm);GO:0005813(centrosome);GO:0005815(microtubule organizing center);GO:0005819(spindle);GO:0005829(cytosol);GO:0005856(cytoskeleton);GO:0005874(microtubule);GO:0005886(plasma membrane);GO:0007019(microtubule depolymerization);GO:0007026(negative regulation of microtubule depolymerization);GO:0007049(cell cycle);GO:0007079(mitotic chromosome movement tow…	NA	ENSSSCT00000090756	ENSSSCG00000048701	yes	known	trans	NA	-38.50	0.985482
ENSSSCT00000055832	ENSSSCG00000033190	.	GO:0003094(glomerular filtration);GO:0003097(renal water transport);GO:0005372(water transmembrane transporter activity);GO:0005886(plasma membrane);GO:0005901(caveola);GO:0005903(brush border);GO:0006813(potassium ion transport);GO:0006833(water transport);GO:0006972(hyperosmotic response);GO:0008519(ammonium transmembrane transporter activity);GO:0009925(basal plasma membrane);GO:0015079(potass…	04924(Renin secretion);04964(Proximal tubule bicarbonate reclamation);04976(Bile secretion)	ENSSSCT00000090756	ENSSSCG00000048701	yes	known	trans	NA	-46.16	0.963642
ENSSSCT00000088701	ENSSSCG00000008647	CMPK2	GO:0004127(cytidylate kinase activity);GO:0004550(nucleoside diphosphate kinase activity);GO:0004798(thymidylate kinase activity);GO:0005737(cytoplasm);GO:0005739(mitochondrion);GO:0006165(nucleoside diphosphate phosphorylation);GO:0006227(dUDP biosynthetic process);GO:0006233(dTDP biosynthetic process);GO:0006235(dTTP biosynthetic process);GO:0009041(uridylate kinase activity);GO:0009142(nucleos…	00240(Pyrimidine metabolism)	ENSSSCT00000090756	ENSSSCG00000048701	yes	known	trans	NA	-48.44	0.986374
ENSSSCT00000015660	ENSSSCG00000014336	EGR1	GO:0000122(negative regulation of transcription by RNA polymerase II);GO:0000790(nuclear chromatin);GO:0000976(transcription regulatory region sequence-specific DNA binding);GO:0000977(RNA polymerase II regulatory region sequence-specific DNA binding);GO:0000981(DNA-binding transcription factor activity, RNA polymerase II-specific);GO:0001228(DNA-binding transcription activator activity, RNA poly…	04371(Apelin signaling pathway);04912(GnRH signaling pathway);04928(Parathyroid hormone synthesis, secretion and action);04933(AGE-RAGE signaling pathway in diabetic complications);05020(Prion diseases);05166(Human T-cell leukemia virus 1 infection)	ENSSSCT00000090756	ENSSSCG00000048701	yes	known	trans	NA	-48.33	-0.991688
ENSSSCT00000018767	ENSSSCG00000017238	TTYH2	GO:0005229(intracellular calcium activated chloride channel activity);GO:0005254(chloride channel activity);GO:0005886(plasma membrane);GO:0006811(ion transport);GO:0006821(chloride transport);GO:0016020(membrane);GO:0016021(integral component of membrane);GO:0034707(chloride channel complex);GO:0072320(volume-sensitive chloride channel activity);GO:1902476(chloride transmembrane transport)	NA	ENSSSCT00000090756	ENSSSCG00000048701	yes	known	trans	NA	-44.09	0.960764
ENSSSCT00000032783	ENSSSCG00000012403	OGT	GO:0000123(histone acetyltransferase complex);GO:0005547(phosphatidylinositol-3,4,5-trisphosphate binding);GO:0005634(nucleus);GO:0005654(nucleoplasm);GO:0005829(cytosol);GO:0005886(plasma membrane);GO:0006110(regulation of glycolytic process);GO:0006111(regulation of gluconeogenesis);GO:0006357(regulation of transcription by RNA polymerase II);GO:0006486(protein glycosylation);GO:0006493(protein…	00514(Other types of O-glycan biosynthesis);04931(Insulin resistance)	ENSSSCT00000090756	ENSSSCG00000048701	yes	known	trans	NA	-39.23	-0.961497
ENSSSCT00000075835	ENSSSCG00000035914	PSMB2	GO:0000502(proteasome complex);GO:0004175(endopeptidase activity);GO:0004298(threonine-type endopeptidase activity);GO:0005634(nucleus);GO:0005654(nucleoplasm);GO:0005737(cytoplasm);GO:0005839(proteasome core complex);GO:0006508(proteolysis);GO:0008233(peptidase activity);GO:0010498(proteasomal protein catabolic process);GO:0010499(proteasomal ubiquitin-independent protein catabolic process);GO:0…	03050(Proteasome)	ENSSSCT00000090756	ENSSSCG00000048701	yes	known	trans	NA	-58.46	0.973445
ENSSSCT00000066075	ENSSSCG00000037815	ZC3H12A	GO:0000294(nuclear-transcribed mRNA catabolic process, endonucleolytic cleavage-dependent decay);GO:0000932(P-body);GO:0001933(negative regulation of protein phosphorylation);GO:0002230(positive regulation of defense response to virus by host);GO:0002757(immune response-activating signal transduction);GO:0003677(DNA binding);GO:0003682(chromatin binding);GO:0003723(RNA binding);GO:0003729(mRNA bi…	NA	ENSSSCT00000090756	ENSSSCG00000048701	yes	known	trans	NA	-35.91	0.985899
ENSSSCT00000019060	ENSSSCG00000017507	.	GO:0003700(DNA-binding transcription factor activity);GO:0005634(nucleus);GO:0006357(regulation of transcription by RNA polymerase II);GO:0043565(sequence-specific DNA binding)	NA	ENSSSCT00000090756	ENSSSCG00000048701	yes	known	trans	NA	-41.97	0.983066
ENSSSCT00000076379	ENSSSCG00000033518	LLGL2	GO:0005096(GTPase activator activity);GO:0005737(cytoplasm);GO:0005829(cytosol);GO:0005886(plasma membrane);GO:0006887(exocytosis);GO:0008593(regulation of Notch signaling pathway);GO:0015820(leucine transport);GO:0017137(Rab GTPase binding);GO:0030165(PDZ domain binding);GO:0030864(cortical actin cytoskeleton);GO:0030866(cortical actin cytoskeleton organization);GO:0032878(regulation of establis…	04390(Hippo signaling pathway);04530(Tight junction);05165(Human papillomavirus infection)	ENSSSCT00000090756	ENSSSCG00000048701	yes	known	trans	NA	-38.30	0.969686
ENSSSCT00000014892	ENSSSCG00000013637	QTRT1	GO:0005634(nucleus);GO:0005737(cytoplasm);GO:0005739(mitochondrion);GO:0005741(mitochondrial outer membrane);GO:0006400(tRNA modification);GO:0008033(tRNA processing);GO:0008479(queuine tRNA-ribosyltransferase activity);GO:0016020(membrane);GO:0016740(transferase activity);GO:0016757(transferase activity, transferring glycosyl groups);GO:0016763(transferase activity, transferring pentosyl groups)…	NA	ENSSSCT00000090756	ENSSSCG00000048701	yes	known	trans	NA	-37.91	0.982586
ENSSSCT00000014807	ENSSSCG00000040926	.	GO:0003676(nucleic acid binding);GO:0003723(RNA binding);GO:0005576(extracellular region);GO:0006397(mRNA processing);GO:0006406(mRNA export from nucleus)	NA	ENSSSCT00000090756	ENSSSCG00000048701	yes	known	trans	NA	-25.67	0.977354
ENSSSCT00000058810	ENSSSCG00000001560	BNIP5	NA	NA	ENSSSCT00000090756	ENSSSCG00000048701	yes	known	trans	NA	-39.82	0.986671
ENSSSCT00000083833	ENSSSCG00000035615	GSTK1	GO:0004364(glutathione transferase activity);GO:0004602(glutathione peroxidase activity);GO:0005739(mitochondrion);GO:0005777(peroxisome);GO:0006749(glutathione metabolic process);GO:0015035(protein disulfide oxidoreductase activity);GO:0016740(transferase activity);GO:0030855(epithelial cell differentiation);GO:0055114(oxidation-reduction process);GO:0098869(cellular oxidant detoxification)	00480(Glutathione metabolism);00980(Metabolism of xenobiotics by cytochrome P450);00982(Drug metabolism - cytochrome P450);04146(Peroxisome);05204(Chemical carcinogenesis)	ENSSSCT00000090756	ENSSSCG00000048701	yes	known	trans	NA	-29.52	-0.976146
ENSSSCT00000065403	ENSSSCG00000037735	.	GO:0001614(purinergic nucleotide receptor activity);GO:0004930(G protein-coupled receptor activity);GO:0005525(GTP binding);GO:0007165(signal transduction);GO:0007186(G protein-coupled receptor signaling pathway);GO:0016020(membrane);GO:0016021(integral component of membrane);GO:0035590(purinergic nucleotide receptor signaling pathway)	04024(cAMP signaling pathway)	ENSSSCT00000090756	ENSSSCG00000048701	yes	known	trans	NA	-36.25	0.981983
ENSSSCT00000068386	ENSSSCG00000008953	CXCL8	GO:0002237(response to molecule of bacterial origin);GO:0005125(cytokine activity);GO:0005153(interleukin-8 receptor binding);GO:0005576(extracellular region);GO:0005615(extracellular space);GO:0006935(chemotaxis);GO:0006952(defense response);GO:0006954(inflammatory response);GO:0006955(immune response);GO:0007050(cell cycle arrest);GO:0007165(signal transduction);GO:0008009(chemokine activity);G…	04060(Cytokine-cytokine receptor interaction);04062(Chemokine signaling pathway);04064(NF-kappa B signaling pathway);04072(Phospholipase D signaling pathway);04218(Cellular senescence);04620(Toll-like receptor signaling pathway);04621(NOD-like receptor signaling pathway);04622(RIG-I-like receptor signaling pathway);04657(IL-17 signaling pathway);04932(Non-alcoholic fatty liver disease (NAFLD));04…	ENSSSCT00000090756	ENSSSCG00000048701	yes	known	trans	NA	-36.39	0.977622
ENSSSCT00000058833	ENSSSCG00000039053	VGF	GO:0001541(ovarian follicle development);GO:0002021(response to dietary excess);GO:0005179(hormone activity);GO:0005184(neuropeptide hormone activity);GO:0005615(extracellular space);GO:0005794(Golgi apparatus);GO:0006091(generation of precursor metabolites and energy);GO:0007165(signal transduction);GO:0009409(response to cold);GO:0019953(sexual reproduction);GO:0030073(insulin secretion);GO:003…	NA	ENSSSCT00000090756	ENSSSCG00000048701	yes	known	trans	NA	-51.70	-0.98533
ENSSSCT00000008405	ENSSSCG00000007665	.	GO:0005158(insulin receptor binding);GO:0005829(cytosol);GO:0005886(plasma membrane);GO:0008286(insulin receptor signaling pathway);GO:0043548(phosphatidylinositol 3-kinase binding)	04022(cGMP-PKG signaling pathway);04068(FoxO signaling pathway);04140(Autophagy - animal);04152(AMPK signaling pathway);04211(Longevity regulating pathway);04213(Longevity regulating pathway - multiple species);04910(Insulin signaling pathway);04920(Adipocytokine signaling pathway);04923(Regulation of lipolysis in adipocytes);04930(Type II diabetes mellitus)	ENSSSCT00000090756	ENSSSCG00000048701	yes	known	trans	NA	-38.60	0.99483
ENSSSCT00000013027	ENSSSCG00000011904	UPK1B	GO:0005887(integral component of plasma membrane);GO:0009617(response to bacterium);GO:0016020(membrane);GO:0016021(integral component of membrane);GO:0016324(apical plasma membrane);GO:0030855(epithelial cell differentiation);GO:0120001(apical plasma membrane urothelial plaque)	NA	ENSSSCT00000090756	ENSSSCG00000048701	yes	known	trans	NA	-21.86	0.996856
ENSSSCT00000003418	ENSSSCG00000003080	.	GO:0016020(membrane);GO:0016021(integral component of membrane)	NA	ENSSSCT00000090756	ENSSSCG00000048701	yes	known	trans	NA	-46.62	0.990328
ENSSSCT00000004165	ENSSSCG00000003763	IFI44	GO:0005525(GTP binding);GO:0005737(cytoplasm);GO:0006955(immune response);GO:0009617(response to bacterium)	NA	ENSSSCT00000090756	ENSSSCG00000048701	yes	known	trans	NA	-45.44	0.986641
ENSSSCT00000053161	ENSSSCG00000040053	LSMEM1	GO:0005829(cytosol);GO:0016020(membrane);GO:0016021(integral component of membrane)	NA	ENSSSCT00000090756	ENSSSCG00000048701	yes	known	trans	NA	-39.36	0.950381
ENSSSCT00000068139	ENSSSCG00000006940	CCN1	GO:0001649(osteoblast differentiation);GO:0001934(positive regulation of protein phosphorylation);GO:0002041(intussusceptive angiogenesis);GO:0003181(atrioventricular valve morphogenesis);GO:0003278(apoptotic process involved in heart morphogenesis);GO:0003281(ventricular septum development);GO:0005178(integrin binding);GO:0005520(insulin-like growth factor binding);GO:0005576(extracellular regio…	NA	ENSSSCT00000090756	ENSSSCG00000048701	yes	known	trans	NA	-46.99	-0.982677
ENSSSCT00000003824	ENSSSCG00000003444	.	GO:0005737(cytoplasm);GO:0008284(positive regulation of cell population proliferation);GO:0043066(negative regulation of apoptotic process);GO:0045596(negative regulation of cell differentiation);GO:0045892(negative regulation of transcription, DNA-templated)	NA	ENSSSCT00000090756	ENSSSCG00000048701	yes	known	trans	NA	-38.34	0.997204
ENSSSCT00000073475	ENSSSCG00000004643	SLC27A2	GO:0000038(very long-chain fatty acid metabolic process);GO:0000166(nucleotide binding);GO:0001561(fatty acid alpha-oxidation);GO:0001676(long-chain fatty acid metabolic process);GO:0003824(catalytic activity);GO:0004467(long-chain fatty acid-CoA ligase activity);GO:0005324(long-chain fatty acid transporter activity);GO:0005777(peroxisome);GO:0005778(peroxisomal membrane);GO:0005779(integral comp…	03320(PPAR signaling pathway);04146(Peroxisome);04931(Insulin resistance)	ENSSSCT00000090756	ENSSSCG00000048701	yes	known	trans	NA	-53.29	0.985145
ENSSSCT00000031764	ENSSSCG00000027139	FYTTD1	GO:0003729(mRNA binding);GO:0005634(nucleus);GO:0005654(nucleoplasm);GO:0006406(mRNA export from nucleus);GO:0016607(nuclear speck)	NA	ENSSSCT00000067776	ENSSSCG00000048785	yes	known	trans	NA	-29.01	0.9567
ENSSSCT00000054261	ENSSSCG00000010862	CDC42BPA	GO:0000166(nucleotide binding);GO:0000287(magnesium ion binding);GO:0004672(protein kinase activity);GO:0004674(protein serine/threonine kinase activity);GO:0005524(ATP binding);GO:0005737(cytoplasm);GO:0005856(cytoskeleton);GO:0006468(protein phosphorylation);GO:0016020(membrane);GO:0016301(kinase activity);GO:0016310(phosphorylation);GO:0016477(cell migration);GO:0016740(transferase activity);G…	NA	ENSSSCT00000067776	ENSSSCG00000048785	yes	known	trans	NA	-29.86	0.985538
ENSSSCT00000049315	ENSSSCG00000035240	GPR63	GO:0004930(G protein-coupled receptor activity);GO:0005654(nucleoplasm);GO:0005829(cytosol);GO:0005886(plasma membrane);GO:0007186(G protein-coupled receptor signaling pathway);GO:0016020(membrane);GO:0016021(integral component of membrane);GO:0043235(receptor complex)	NA	ENSSSCT00000067776	ENSSSCG00000048785	yes	known	trans	NA	-34.42	0.950852
ENSSSCT00000012068	ENSSSCG00000011026	ARHGAP12	GO:0001891(phagocytic cup);GO:0002011(morphogenesis of an epithelial sheet);GO:0005096(GTPase activator activity);GO:0005737(cytoplasm);GO:0006911(phagocytosis, engulfment);GO:0007015(actin filament organization);GO:0007165(signal transduction);GO:0043087(regulation of GTPase activity);GO:0043547(positive regulation of GTPase activity);GO:0051058(negative regulation of small GTPase mediated signa…	NA	ENSSSCT00000067776	ENSSSCG00000048785	yes	known	trans	NA	-51.85	0.986702
ENSSSCT00000013065	ENSSSCG00000011940	DZIP3	GO:0000209(protein polyubiquitination);GO:0003723(RNA binding);GO:0004842(ubiquitin-protein transferase activity);GO:0005737(cytoplasm);GO:0019902(phosphatase binding);GO:0031593(polyubiquitin modification-dependent protein binding);GO:0046872(metal ion binding);GO:0061630(ubiquitin protein ligase activity)	NA	ENSSSCT00000067776	ENSSSCG00000048785	yes	known	trans	NA	-39.68	0.973398
ENSSSCT00000011015	ENSSSCG00000010054	ADORA2A	GO:0001609(G protein-coupled adenosine receptor activity);GO:0001963(synaptic transmission, dopaminergic);GO:0001973(G protein-coupled adenosine receptor signaling pathway);GO:0001975(response to amphetamine);GO:0004930(G protein-coupled receptor activity);GO:0005886(plasma membrane);GO:0005887(integral component of plasma membrane);GO:0007165(signal transduction);GO:0007186(G protein-coupled rec…	04015(Rap1 signaling pathway);04020(Calcium signaling pathway);04024(cAMP signaling pathway);04080(Neuroactive ligand-receptor interaction);04270(Vascular smooth muscle contraction);05012(Parkinson disease);05034(Alcoholism)	ENSSSCT00000067776	ENSSSCG00000048785	yes	known	trans	NA	-24.25	0.972515
ENSSSCT00000019076	ENSSSCG00000017522	SP6	GO:0000976(transcription regulatory region sequence-specific DNA binding);GO:0000981(DNA-binding transcription factor activity, RNA polymerase II-specific);GO:0005634(nucleus);GO:0042481(regulation of odontogenesis);GO:0045944(positive regulation of transcription by RNA polymerase II)	NA	ENSSSCT00000067776	ENSSSCG00000048785	yes	known	trans	NA	-39.86	0.974526
ENSSSCT00000014604	ENSSSCG00000013369	.	GO:0005576(extracellular region);GO:0006953(acute-phase response);GO:0034364(high-density lipoprotein particle)	NA	ENSSSCT00000067776	ENSSSCG00000048785	yes	known	trans	NA	-42.85	0.95158
ENSSSCT00000038490	ENSSSCG00000023710	REEP1	GO:0005789(endoplasmic reticulum membrane);GO:0005881(cytoplasmic microtubule);GO:0008017(microtubule binding);GO:0016020(membrane);GO:0016021(integral component of membrane);GO:0031849(olfactory receptor binding);GO:0071782(endoplasmic reticulum tubular network);GO:0071786(endoplasmic reticulum tubular network organization)	NA	ENSSSCT00000067776	ENSSSCG00000048785	yes	known	trans	NA	-55.57	0.952645
ENSSSCT00000037646	ENSSSCG00000021443	SGK1	GO:0000166(nucleotide binding);GO:0004672(protein kinase activity);GO:0004674(protein serine/threonine kinase activity);GO:0004712(protein serine/threonine/tyrosine kinase activity);GO:0005524(ATP binding);GO:0005634(nucleus);GO:0005737(cytoplasm);GO:0005829(cytosol);GO:0006468(protein phosphorylation);GO:0006974(cellular response to DNA damage stimulus);GO:0015459(potassium channel regulator act…	04068(FoxO signaling pathway);04150(mTOR signaling pathway);04151(PI3K-Akt signaling pathway);04960(Aldosterone-regulated sodium reabsorption)	ENSSSCT00000067776	ENSSSCG00000048785	yes	known	trans	NA	-28.38	0.993112
ENSSSCT00000017966	ENSSSCG00000016502	PARP12	GO:0003950(NAD+ ADP-ribosyltransferase activity);GO:0046872(metal ion binding);GO:0070213(protein auto-ADP-ribosylation);GO:0140289(protein mono-ADP-ribosylation);GO:1990404(protein ADP-ribosylase activity)	NA	ENSSSCT00000067776	ENSSSCG00000048785	yes	known	trans	NA	-34.00	0.950659
ENSSSCT00000060136	ENSSSCG00000006994	PCM1	GO:0000242(pericentriolar material);GO:0001764(neuron migration);GO:0005737(cytoplasm);GO:0005813(centrosome);GO:0005814(centriole);GO:0005829(cytosol);GO:0007098(centrosome cycle);GO:0022027(interkinetic nuclear migration);GO:0031122(cytoplasmic microtubule organization);GO:0031965(nuclear membrane);GO:0032991(protein-containing complex);GO:0033365(protein localization to organelle);GO:0034451(c…	NA	ENSSSCT00000067776	ENSSSCG00000048785	yes	known	trans	NA	-34.58	0.97774
ENSSSCT00000077646	ENSSSCG00000003839	.	GO:0001568(blood vessel development);GO:0001702(gastrulation with mouth forming second);GO:0001933(negative regulation of protein phosphorylation);GO:0005178(integrin binding);GO:0005886(plasma membrane);GO:0005887(integral component of plasma membrane);GO:0006644(phospholipid metabolic process);GO:0007155(cell adhesion);GO:0007165(signal transduction);GO:0008195(phosphatidate phosphatase activit…	00561(Glycerolipid metabolism);00564(Glycerophospholipid metabolism);00565(Ether lipid metabolism);00600(Sphingolipid metabolism);04072(Phospholipase D signaling pathway);04666(Fc gamma R-mediated phagocytosis);04975(Fat digestion and absorption);05231(Choline metabolism in cancer)	ENSSSCT00000067776	ENSSSCG00000048785	yes	known	trans	NA	-69.16	0.984161
ENSSSCT00000007579	ENSSSCG00000030801	.	GO:0003924(GTPase activity);GO:0005525(GTP binding);GO:0016020(membrane);GO:0016021(integral component of membrane);GO:0020005(symbiont-containing vacuole membrane);GO:0031410(cytoplasmic vesicle);GO:0042832(defense response to protozoan);GO:0050830(defense response to Gram-positive bacterium);GO:0071346(cellular response to interferon-gamma)	NA	ENSSSCT00000067776	ENSSSCG00000048785	yes	known	trans	NA	-44.49	0.993661
ENSSSCT00000057880	ENSSSCG00000002774	RIPOR1	GO:0005737(cytoplasm);GO:0005794(Golgi apparatus);GO:0007266(Rho protein signal transduction);GO:0009267(cellular response to starvation);GO:0009611(response to wounding);GO:0016020(membrane);GO:0030335(positive regulation of cell migration);GO:0034067(protein localization to Golgi apparatus);GO:0051683(establishment of Golgi localization);GO:0071889(14-3-3 protein binding);GO:0090316(positive re…	NA	ENSSSCT00000067776	ENSSSCG00000048785	yes	known	trans	NA	-33.82	0.953424
ENSSSCT00000019060	ENSSSCG00000017507	.	GO:0003700(DNA-binding transcription factor activity);GO:0005634(nucleus);GO:0006357(regulation of transcription by RNA polymerase II);GO:0043565(sequence-specific DNA binding)	NA	ENSSSCT00000067776	ENSSSCG00000048785	yes	known	trans	NA	-39.32	0.985845
ENSSSCT00000079824	ENSSSCG00000049020	.	GO:0008270(zinc ion binding);GO:0046872(metal ion binding)	NA	ENSSSCT00000067776	ENSSSCG00000048785	yes	known	trans	NA	-32.14	0.97292
ENSSSCT00000058810	ENSSSCG00000001560	BNIP5	NA	NA	ENSSSCT00000067776	ENSSSCG00000048785	yes	known	trans	NA	-36.19	0.967168
ENSSSCT00000068386	ENSSSCG00000008953	CXCL8	GO:0002237(response to molecule of bacterial origin);GO:0005125(cytokine activity);GO:0005153(interleukin-8 receptor binding);GO:0005576(extracellular region);GO:0005615(extracellular space);GO:0006935(chemotaxis);GO:0006952(defense response);GO:0006954(inflammatory response);GO:0006955(immune response);GO:0007050(cell cycle arrest);GO:0007165(signal transduction);GO:0008009(chemokine activity);G…	04060(Cytokine-cytokine receptor interaction);04062(Chemokine signaling pathway);04064(NF-kappa B signaling pathway);04072(Phospholipase D signaling pathway);04218(Cellular senescence);04620(Toll-like receptor signaling pathway);04621(NOD-like receptor signaling pathway);04622(RIG-I-like receptor signaling pathway);04657(IL-17 signaling pathway);04932(Non-alcoholic fatty liver disease (NAFLD));04…	ENSSSCT00000067776	ENSSSCG00000048785	yes	known	trans	NA	-46.25	0.951564
ENSSSCT00000013027	ENSSSCG00000011904	UPK1B	GO:0005887(integral component of plasma membrane);GO:0009617(response to bacterium);GO:0016020(membrane);GO:0016021(integral component of membrane);GO:0016324(apical plasma membrane);GO:0030855(epithelial cell differentiation);GO:0120001(apical plasma membrane urothelial plaque)	NA	ENSSSCT00000067776	ENSSSCG00000048785	yes	known	trans	NA	-39.51	0.953487
ENSSSCT00000016464	ENSSSCG00000015098	CXCR5	GO:0004930(G protein-coupled receptor activity);GO:0006935(chemotaxis);GO:0006955(immune response);GO:0007165(signal transduction);GO:0007186(G protein-coupled receptor signaling pathway);GO:0007204(positive regulation of cytosolic calcium ion concentration);GO:0009897(external side of plasma membrane);GO:0016020(membrane);GO:0016021(integral component of membrane);GO:0016493(C-C chemokine recept…	04060(Cytokine-cytokine receptor interaction);04062(Chemokine signaling pathway)	ENSSSCT00000067776	ENSSSCG00000048785	yes	known	trans	NA	-20.41	0.972731
ENSSSCT00000003824	ENSSSCG00000003444	.	GO:0005737(cytoplasm);GO:0008284(positive regulation of cell population proliferation);GO:0043066(negative regulation of apoptotic process);GO:0045596(negative regulation of cell differentiation);GO:0045892(negative regulation of transcription, DNA-templated)	NA	ENSSSCT00000067776	ENSSSCG00000048785	yes	known	trans	NA	-44.61	0.95713
ENSSSCT00000073475	ENSSSCG00000004643	SLC27A2	GO:0000038(very long-chain fatty acid metabolic process);GO:0000166(nucleotide binding);GO:0001561(fatty acid alpha-oxidation);GO:0001676(long-chain fatty acid metabolic process);GO:0003824(catalytic activity);GO:0004467(long-chain fatty acid-CoA ligase activity);GO:0005324(long-chain fatty acid transporter activity);GO:0005777(peroxisome);GO:0005778(peroxisomal membrane);GO:0005779(integral comp…	03320(PPAR signaling pathway);04146(Peroxisome);04931(Insulin resistance)	ENSSSCT00000067776	ENSSSCG00000048785	yes	known	trans	NA	-68.56	0.961852
ENSSSCT00000010112	ENSSSCG00000009233	GPAT3	GO:0003841(1-acylglycerol-3-phosphate O-acyltransferase activity);GO:0004366(glycerol-3-phosphate O-acyltransferase activity);GO:0005783(endoplasmic reticulum);GO:0005789(endoplasmic reticulum membrane);GO:0016020(membrane);GO:0016021(integral component of membrane);GO:0016740(transferase activity);GO:0016746(transferase activity, transferring acyl groups);GO:0019432(triglyceride biosynthetic pro…	00561(Glycerolipid metabolism);00564(Glycerophospholipid metabolism)	ENSSSCT00000074561	ENSSSCG00000042575	yes	known	cis	100K	NA	0.98202
ENSSSCT00000065011	ENSSSCG00000007331	RBL1	GO:0000122(negative regulation of transcription by RNA polymerase II);GO:0000785(chromatin);GO:0000977(RNA polymerase II regulatory region sequence-specific DNA binding);GO:0001102(RNA polymerase II activating transcription factor binding);GO:0005634(nucleus);GO:0005654(nucleoplasm);GO:0005667(transcription factor complex);GO:0006357(regulation of transcription by RNA polymerase II);GO:0007049(ce…	04110(Cell cycle);04218(Cellular senescence);04350(TGF-beta signaling pathway);05165(Human papillomavirus infection);05203(Viral carcinogenesis)	ENSSSCT00000074561	ENSSSCG00000042575	yes	known	trans	NA	-47.99	0.954991
ENSSSCT00000051276	ENSSSCG00000007521	NELFCD	GO:0005634(nucleus);GO:0045892(negative regulation of transcription, DNA-templated)	NA	ENSSSCT00000074561	ENSSSCG00000042575	yes	known	trans	NA	-41.59	-0.984565
ENSSSCT00000063017	ENSSSCG00000022317	SLC38A10	GO:0003333(amino acid transmembrane transport);GO:0005794(Golgi apparatus);GO:0015171(amino acid transmembrane transporter activity);GO:0016020(membrane);GO:0016021(integral component of membrane);GO:0060348(bone development)	NA	ENSSSCT00000074561	ENSSSCG00000042575	yes	known	trans	NA	-47.48	0.996816
ENSSSCT00000049039	ENSSSCG00000022317	SLC38A10	GO:0003333(amino acid transmembrane transport);GO:0005794(Golgi apparatus);GO:0015171(amino acid transmembrane transporter activity);GO:0016020(membrane);GO:0016021(integral component of membrane);GO:0060348(bone development)	NA	ENSSSCT00000074561	ENSSSCG00000042575	yes	known	trans	NA	-47.48	-0.987552
ENSSSCT00000057488	ENSSSCG00000007331	RBL1	GO:0000122(negative regulation of transcription by RNA polymerase II);GO:0000785(chromatin);GO:0000977(RNA polymerase II regulatory region sequence-specific DNA binding);GO:0001102(RNA polymerase II activating transcription factor binding);GO:0005634(nucleus);GO:0005654(nucleoplasm);GO:0005667(transcription factor complex);GO:0006357(regulation of transcription by RNA polymerase II);GO:0007049(ce…	04110(Cell cycle);04218(Cellular senescence);04350(TGF-beta signaling pathway);05165(Human papillomavirus infection);05203(Viral carcinogenesis)	ENSSSCT00000074561	ENSSSCG00000042575	yes	known	trans	NA	-47.99	-0.968975
ENSSSCT00000017580	ENSSSCG00000016147	PIKFYVE	GO:0000166(nucleotide binding);GO:0000285(1-phosphatidylinositol-3-phosphate 5-kinase activity);GO:0004674(protein serine/threonine kinase activity);GO:0005524(ATP binding);GO:0005829(cytosol);GO:0005911(cell-cell junction);GO:0006612(protein targeting to membrane);GO:0008270(zinc ion binding);GO:0010008(endosome membrane);GO:0012506(vesicle membrane);GO:0016301(kinase activity);GO:0016307(phosph…	00562(Inositol phosphate metabolism);04070(Phosphatidylinositol signaling system);04145(Phagosome);04810(Regulation of actin cytoskeleton)	ENSSSCT00000074561	ENSSSCG00000042575	yes	known	trans	NA	-45.12	0.984608
ENSSSCT00000012797	ENSSSCG00000011689	PLOD2	GO:0001666(response to hypoxia);GO:0005506(iron ion binding);GO:0005783(endoplasmic reticulum);GO:0005789(endoplasmic reticulum membrane);GO:0008475(procollagen-lysine 5-dioxygenase activity);GO:0016020(membrane);GO:0016491(oxidoreductase activity);GO:0016705(oxidoreductase activity, acting on paired donors, with incorporation or reduction of molecular oxygen);GO:0017185(peptidyl-lysine hydroxyla…	00310(Lysine degradation)	ENSSSCT00000074561	ENSSSCG00000042575	yes	known	trans	NA	-30.56	0.980391
ENSSSCT00000044137	ENSSSCG00000034916	GORASP1	GO:0005794(Golgi apparatus);GO:0006487(protein N-linked glycosylation);GO:0007030(Golgi organization);GO:0016020(membrane);GO:0050774(negative regulation of dendrite morphogenesis);GO:0061951(establishment of protein localization to plasma membrane)	NA	ENSSSCT00000074561	ENSSSCG00000042575	yes	known	trans	NA	-50.72	-0.984999
ENSSSCT00000022714	ENSSSCG00000029145	POMGNT1	GO:0000139(Golgi membrane);GO:0006486(protein glycosylation);GO:0006493(protein O-linked glycosylation);GO:0008375(acetylglucosaminyltransferase activity);GO:0016020(membrane);GO:0016021(integral component of membrane);GO:0016266(O-glycan processing);GO:0016740(transferase activity);GO:0016757(transferase activity, transferring glycosyl groups);GO:0030145(manganese ion binding);GO:0030173(integra…	00515(Mannose type O-glycan biosynthesis)	ENSSSCT00000074561	ENSSSCG00000042575	yes	known	trans	NA	-43.62	0.964073
ENSSSCT00000035218	ENSSSCG00000007520	GNAS	GO:0000166(nucleotide binding);GO:0001501(skeletal system development);GO:0001894(tissue homeostasis);GO:0001958(endochondral ossification);GO:0003924(GTPase activity);GO:0005525(GTP binding);GO:0005829(cytosol);GO:0006112(energy reserve metabolic process);GO:0006306(DNA methylation);GO:0007165(signal transduction);GO:0007186(G protein-coupled receptor signaling pathway);GO:0007189(adenylate cycl…	01522(Endocrine resistance);04015(Rap1 signaling pathway);04020(Calcium signaling pathway);04024(cAMP signaling pathway);04072(Phospholipase D signaling pathway);04261(Adrenergic signaling in cardiomyocytes);04270(Vascular smooth muscle contraction);04540(Gap junction);04611(Platelet activation);04713(Circadian entrainment);04714(Thermogenesis);04724(Glutamatergic synapse);04726(Serotonergic syna…	ENSSSCT00000074561	ENSSSCG00000042575	yes	known	trans	NA	-41.43	0.972164
ENSSSCT00000007971	ENSSSCG00000007286	ACSS2	GO:0000166(nucleotide binding);GO:0003824(catalytic activity);GO:0003987(acetate-CoA ligase activity);GO:0005654(nucleoplasm);GO:0005737(cytoplasm);GO:0005829(cytosol);GO:0006085(acetyl-CoA biosynthetic process);GO:0008610(lipid biosynthetic process);GO:0043231(intracellular membrane-bounded organelle);GO:0050218(propionate-CoA ligase activity)	00010(Glycolysis / Gluconeogenesis);00620(Pyruvate metabolism);00630(Glyoxylate and dicarboxylate metabolism);00640(Propanoate metabolism)	ENSSSCT00000074561	ENSSSCG00000042575	yes	known	trans	NA	-40.18	0.988168
ENSSSCT00000046920	ENSSSCG00000015669	ACVR2A	GO:0000166(nucleotide binding);GO:0001702(gastrulation with mouth forming second);GO:0001934(positive regulation of protein phosphorylation);GO:0004672(protein kinase activity);GO:0004674(protein serine/threonine kinase activity);GO:0004675(transmembrane receptor protein serine/threonine kinase activity);GO:0005524(ATP binding);GO:0005737(cytoplasm);GO:0005886(plasma membrane);GO:0006468(protein …	04060(Cytokine-cytokine receptor interaction);04350(TGF-beta signaling pathway);04550(Signaling pathways regulating pluripotency of stem cells);05418(Fluid shear stress and atherosclerosis)	ENSSSCT00000074561	ENSSSCG00000042575	yes	known	trans	NA	-21.51	0.99047
ENSSSCT00000077439	ENSSSCG00000000536	ERGIC2	GO:0005634(nucleus);GO:0005730(nucleolus);GO:0005737(cytoplasm);GO:0005783(endoplasmic reticulum);GO:0005794(Golgi apparatus);GO:0006888(endoplasmic reticulum to Golgi vesicle-mediated transport);GO:0006890(retrograde vesicle-mediated transport, Golgi to endoplasmic reticulum);GO:0016020(membrane);GO:0016021(integral component of membrane);GO:0016192(vesicle-mediated transport);GO:0030134(COPII-c…	NA	ENSSSCT00000074561	ENSSSCG00000042575	yes	known	trans	NA	-56.51	0.965782
ENSSSCT00000022519	ENSSSCG00000027256	CNIH1	GO:0016020(membrane);GO:0016021(integral component of membrane);GO:0016192(vesicle-mediated transport)	NA	ENSSSCT00000074561	ENSSSCG00000042575	yes	known	trans	NA	-85.01	0.97233
ENSSSCT00000024710	ENSSSCG00000003398	UBE4B	GO:0000151(ubiquitin ligase complex);GO:0000209(protein polyubiquitination);GO:0003222(ventricular trabecula myocardium morphogenesis);GO:0004842(ubiquitin-protein transferase activity);GO:0005524(ATP binding);GO:0005634(nucleus);GO:0005737(cytoplasm);GO:0006511(ubiquitin-dependent protein catabolic process);GO:0006513(protein monoubiquitination);GO:0008626(granzyme-mediated apoptotic signaling p…	04120(Ubiquitin mediated proteolysis);04141(Protein processing in endoplasmic reticulum)	ENSSSCT00000074561	ENSSSCG00000042575	yes	known	trans	NA	-44.53	0.98928
ENSSSCT00000059623	ENSSSCG00000013262	AMBRA1	GO:0000045(autophagosome assembly);GO:0000422(autophagy of mitochondrion);GO:0000423(mitophagy);GO:0005737(cytoplasm);GO:0005739(mitochondrion);GO:0005829(cytosol);GO:0005930(axoneme);GO:0006914(autophagy);GO:0008285(negative regulation of cell population proliferation);GO:0021915(neural tube development);GO:0031625(ubiquitin protein ligase binding);GO:0043231(intracellular membrane-bounded organ…	04137(Mitophagy - animal);04140(Autophagy - animal)	ENSSSCT00000074561	ENSSSCG00000042575	yes	known	trans	NA	-39.26	-0.981896
ENSSSCT00000056199	ENSSSCG00000006693	PDZK1	GO:0005886(plasma membrane);GO:0005903(brush border);GO:0015879(carnitine transport);GO:0030165(PDZ domain binding);GO:0032414(positive regulation of ion transmembrane transporter activity);GO:1904064(positive regulation of cation transmembrane transport);GO:1905477(positive regulation of protein localization to membrane)	NA	ENSSSCT00000074561	ENSSSCG00000042575	yes	known	trans	NA	-28.26	0.986966
ENSSSCT00000016433	ENSSSCG00000015067	ZPR1	GO:0000226(microtubule cytoskeleton organization);GO:0001833(inner cell mass cell proliferation);GO:0001834(trophectodermal cell proliferation);GO:0005634(nucleus);GO:0005654(nucleoplasm);GO:0005730(nucleolus);GO:0005737(cytoplasm);GO:0008270(zinc ion binding);GO:0010628(positive regulation of gene expression);GO:0015030(Cajal body);GO:0021510(spinal cord development);GO:0030424(axon);GO:0030426(…	NA	ENSSSCT00000074561	ENSSSCG00000042575	yes	known	trans	NA	-52.49	0.963436
ENSSSCT00000065341	ENSSSCG00000040608	AKR1B1	GO:0001523(retinoid metabolic process);GO:0001758(retinal dehydrogenase activity);GO:0002070(epithelial cell maturation);GO:0003091(renal water homeostasis);GO:0004032(alditol:NADP+ 1-oxidoreductase activity);GO:0005654(nucleoplasm);GO:0005829(cytosol);GO:0008106(alcohol dehydrogenase (NADP+) activity);GO:0016491(oxidoreductase activity);GO:0035809(regulation of urine volume);GO:0043066(negative …	00040(Pentose and glucuronate interconversions);00051(Fructose and mannose metabolism);00052(Galactose metabolism);00561(Glycerolipid metabolism);00790(Folate biosynthesis)	ENSSSCT00000074561	ENSSSCG00000042575	yes	known	trans	NA	-39.97	-0.988389
ENSSSCT00000035911	ENSSSCG00000012165	.	GO:0004222(metalloendopeptidase activity);GO:0005737(cytoplasm);GO:0006508(proteolysis);GO:0008233(peptidase activity);GO:0016020(membrane);GO:0016021(integral component of membrane);GO:0031293(membrane protein intracellular domain proteolysis);GO:0051091(positive regulation of DNA-binding transcription factor activity);GO:1990440(positive regulation of transcription from RNA polymerase II promot…	04141(Protein processing in endoplasmic reticulum)	ENSSSCT00000074561	ENSSSCG00000042575	yes	known	trans	NA	-37.30	0.980141
ENSSSCT00000066491	ENSSSCG00000014252	PRRC1	GO:0005737(cytoplasm);GO:0005794(Golgi apparatus);GO:0016020(membrane);GO:0016021(integral component of membrane);GO:0034199(activation of protein kinase A activity);GO:0034237(protein kinase A regulatory subunit binding);GO:0042802(identical protein binding)	NA	ENSSSCT00000074561	ENSSSCG00000042575	yes	known	trans	NA	-37.78	0.984386
ENSSSCT00000029079	ENSSSCG00000028148	DMD	GO:0001954(positive regulation of cell-matrix adhesion);GO:0002027(regulation of heart rate);GO:0003779(actin binding);GO:0005737(cytoplasm);GO:0005856(cytoskeleton);GO:0005886(plasma membrane);GO:0006355(regulation of transcription, DNA-templated);GO:0007517(muscle organ development);GO:0007519(skeletal muscle tissue development);GO:0008065(establishment of blood-nerve barrier);GO:0008270(zinc i…	05410(Hypertrophic cardiomyopathy (HCM));05412(Arrhythmogenic right ventricular cardiomyopathy (ARVC));05414(Dilated cardiomyopathy (DCM));05416(Viral myocarditis)	ENSSSCT00000074561	ENSSSCG00000042575	yes	known	trans	NA	-38.95	0.957737
ENSSSCT00000087760	ENSSSCG00000027256	CNIH1	GO:0016020(membrane);GO:0016021(integral component of membrane);GO:0016192(vesicle-mediated transport)	NA	ENSSSCT00000074561	ENSSSCG00000042575	yes	known	trans	NA	-85.01	-0.980708
ENSSSCT00000080233	ENSSSCG00000028827	PARVA	GO:0002040(sprouting angiogenesis);GO:0003148(outflow tract septum morphogenesis);GO:0003779(actin binding);GO:0005634(nucleus);GO:0005737(cytoplasm);GO:0005856(cytoskeleton);GO:0005886(plasma membrane);GO:0005925(focal adhesion);GO:0007155(cell adhesion);GO:0007163(establishment or maintenance of cell polarity);GO:0015629(actin cytoskeleton);GO:0030027(lamellipodium);GO:0030031(cell projection a…	04510(Focal adhesion)	ENSSSCT00000074561	ENSSSCG00000042575	yes	known	trans	NA	-47.40	-0.988482
ENSSSCT00000034705	ENSSSCG00000005467	HSDL2	GO:0005739(mitochondrion);GO:0005777(peroxisome)	NA	ENSSSCT00000074561	ENSSSCG00000042575	yes	known	trans	NA	-27.26	-0.984678
ENSSSCT00000049315	ENSSSCG00000035240	GPR63	GO:0004930(G protein-coupled receptor activity);GO:0005654(nucleoplasm);GO:0005829(cytosol);GO:0005886(plasma membrane);GO:0007186(G protein-coupled receptor signaling pathway);GO:0016020(membrane);GO:0016021(integral component of membrane);GO:0043235(receptor complex)	NA	ENSSSCT00000074561	ENSSSCG00000042575	yes	known	trans	NA	-51.52	-0.970694
ENSSSCT00000066062	ENSSSCG00000015499	RABGAP1L	GO:0005096(GTPase activator activity);GO:0005634(nucleus);GO:0005769(early endosome);GO:0005794(Golgi apparatus);GO:0005929(cilium);GO:0017137(Rab GTPase binding);GO:0032880(regulation of protein localization);GO:0090630(activation of GTPase activity)	NA	ENSSSCT00000074561	ENSSSCG00000042575	yes	known	trans	NA	-40.11	0.960109
ENSSSCT00000068882	ENSSSCG00000013554	TRIP10	GO:0005654(nucleoplasm);GO:0005764(lysosome);GO:0005856(cytoskeleton);GO:0005886(plasma membrane);GO:0005938(cell cortex);GO:0006897(endocytosis);GO:0016020(membrane);GO:0030036(actin cytoskeleton organization);GO:0042802(identical protein binding);GO:0043231(intracellular membrane-bounded organelle)	04910(Insulin signaling pathway)	ENSSSCT00000074561	ENSSSCG00000042575	yes	known	trans	NA	-41.94	0.999342
ENSSSCT00000003876	ENSSSCG00000003489	EMC1	GO:0005783(endoplasmic reticulum);GO:0016020(membrane);GO:0016021(integral component of membrane);GO:0032991(protein-containing complex);GO:0072546(ER membrane protein complex)	NA	ENSSSCT00000074561	ENSSSCG00000042575	yes	known	trans	NA	-50.88	-0.976384
ENSSSCT00000012068	ENSSSCG00000011026	ARHGAP12	GO:0001891(phagocytic cup);GO:0002011(morphogenesis of an epithelial sheet);GO:0005096(GTPase activator activity);GO:0005737(cytoplasm);GO:0006911(phagocytosis, engulfment);GO:0007015(actin filament organization);GO:0007165(signal transduction);GO:0043087(regulation of GTPase activity);GO:0043547(positive regulation of GTPase activity);GO:0051058(negative regulation of small GTPase mediated signa…	NA	ENSSSCT00000074561	ENSSSCG00000042575	yes	known	trans	NA	-45.89	-0.957355
ENSSSCT00000078439	ENSSSCG00000022034	SMYD3	GO:0000978(RNA polymerase II cis-regulatory region sequence-specific DNA binding);GO:0000993(RNA polymerase II complex binding);GO:0001162(RNA polymerase II intronic transcription regulatory region sequence-specific DNA binding);GO:0005634(nucleus);GO:0005654(nucleoplasm);GO:0005829(cytosol);GO:0006334(nucleosome assembly);GO:0006469(negative regulation of protein kinase activity);GO:0008168(meth…	NA	ENSSSCT00000074561	ENSSSCG00000042575	yes	known	trans	NA	-41.90	0.997208
ENSSSCT00000078067	ENSSSCG00000002632	SLC28A1	GO:0005337(nucleoside transmembrane transporter activity);GO:0005415(nucleoside:sodium symporter activity);GO:0005886(plasma membrane);GO:0005887(integral component of plasma membrane);GO:0015212(cytidine transmembrane transporter activity);GO:0015213(uridine transmembrane transporter activity);GO:0015293(symporter activity);GO:0015389(pyrimidine- and adenine-specific:sodium symporter activity);G…	NA	ENSSSCT00000074561	ENSSSCG00000042575	yes	known	trans	NA	-38.88	-0.962291
ENSSSCT00000047279	ENSSSCG00000039652	OTUD3	GO:0004843(thiol-dependent ubiquitin-specific protease activity);GO:0005737(cytoplasm);GO:0006508(proteolysis);GO:0008233(peptidase activity);GO:0008234(cysteine-type peptidase activity);GO:0016579(protein deubiquitination);GO:0035871(protein K11-linked deubiquitination);GO:0036459(thiol-dependent ubiquitinyl hydrolase activity);GO:0044313(protein K6-linked deubiquitination);GO:0050821(protein st…	NA	ENSSSCT00000074561	ENSSSCG00000042575	yes	known	trans	NA	-46.56	-0.978817
ENSSSCT00000090406	ENSSSCG00000016049	HIBCH	GO:0003860(3-hydroxyisobutyryl-CoA hydrolase activity);GO:0005739(mitochondrion);GO:0006574(valine catabolic process);GO:0009083(branched-chain amino acid catabolic process);GO:0016787(hydrolase activity)	00280(Valine, leucine and isoleucine degradation);00410(beta-Alanine metabolism);00640(Propanoate metabolism)	ENSSSCT00000074561	ENSSSCG00000042575	yes	known	trans	NA	-52.14	-0.971671
ENSSSCT00000061113	ENSSSCG00000016778	NLN	GO:0004175(endopeptidase activity);GO:0004222(metalloendopeptidase activity);GO:0005737(cytoplasm);GO:0005739(mitochondrion);GO:0005758(mitochondrial intermembrane space);GO:0005829(cytosol);GO:0005886(plasma membrane);GO:0006111(regulation of gluconeogenesis);GO:0006508(proteolysis);GO:0006518(peptide metabolic process);GO:0008233(peptidase activity);GO:0008237(metallopeptidase activity);GO:0016…	04614(Renin-angiotensin system)	ENSSSCT00000074561	ENSSSCG00000042575	yes	known	trans	NA	-49.73	0.968514
ENSSSCT00000059189	ENSSSCG00000031074	FAM110D	NA	NA	ENSSSCT00000074561	ENSSSCG00000042575	yes	known	trans	NA	-38.83	-0.988603
ENSSSCT00000011121	ENSSSCG00000010156	ARID4B	GO:0003676(nucleic acid binding);GO:0003677(DNA binding);GO:0003723(RNA binding);GO:0006349(regulation of gene expression by genetic imprinting);GO:0006355(regulation of transcription, DNA-templated);GO:0007283(spermatogenesis);GO:0034773(histone H4-K20 trimethylation);GO:0036124(histone H3-K9 trimethylation);GO:0045944(positive regulation of transcription by RNA polymerase II);GO:0097368(establi…	NA	ENSSSCT00000074561	ENSSSCG00000042575	yes	known	trans	NA	-30.29	-0.986146
ENSSSCT00000051606	ENSSSCG00000013305	CAPRIN1	GO:0003723(RNA binding);GO:0005737(cytoplasm);GO:0005829(cytosol);GO:0010494(cytoplasmic stress granule);GO:0017148(negative regulation of translation);GO:0030154(cell differentiation);GO:0031252(cell leading edge);GO:0050775(positive regulation of dendrite morphogenesis);GO:0061003(positive regulation of dendritic spine morphogenesis)	NA	ENSSSCT00000074561	ENSSSCG00000042575	yes	known	trans	NA	-45.65	0.973185
ENSSSCT00000003769	ENSSSCG00000003398	UBE4B	GO:0000151(ubiquitin ligase complex);GO:0000209(protein polyubiquitination);GO:0003222(ventricular trabecula myocardium morphogenesis);GO:0004842(ubiquitin-protein transferase activity);GO:0005524(ATP binding);GO:0005634(nucleus);GO:0005737(cytoplasm);GO:0006511(ubiquitin-dependent protein catabolic process);GO:0006513(protein monoubiquitination);GO:0008626(granzyme-mediated apoptotic signaling p…	04120(Ubiquitin mediated proteolysis);04141(Protein processing in endoplasmic reticulum)	ENSSSCT00000074561	ENSSSCG00000042575	yes	known	trans	NA	-44.87	-0.991302
ENSSSCT00000060167	ENSSSCG00000013857	EPS15L1	GO:0005509(calcium ion binding);GO:0006897(endocytosis);GO:0016197(endosomal transport);GO:0030132(clathrin coat of coated pit)	04144(Endocytosis)	ENSSSCT00000074561	ENSSSCG00000042575	yes	known	trans	NA	-47.79	-0.959863
ENSSSCT00000003113	ENSSSCG00000002813	KATNB1	GO:0000922(spindle pole);GO:0005737(cytoplasm);GO:0005813(centrosome);GO:0005815(microtubule organizing center);GO:0005819(spindle);GO:0005829(cytosol);GO:0005856(cytoskeleton);GO:0005874(microtubule);GO:0005886(plasma membrane);GO:0007019(microtubule depolymerization);GO:0007026(negative regulation of microtubule depolymerization);GO:0007049(cell cycle);GO:0007079(mitotic chromosome movement tow…	NA	ENSSSCT00000074561	ENSSSCG00000042575	yes	known	trans	NA	-49.16	0.970518
ENSSSCT00000057522	ENSSSCG00000000749	SLC6A12	GO:0005332(gamma-aminobutyric acid:sodium symporter activity);GO:0005886(plasma membrane);GO:0005887(integral component of plasma membrane);GO:0006836(neurotransmitter transport);GO:0008028(monocarboxylic acid transmembrane transporter activity);GO:0015293(symporter activity);GO:0015718(monocarboxylic acid transport);GO:0015812(gamma-aminobutyric acid transport);GO:0016020(membrane);GO:0016021(in…	04721(Synaptic vesicle cycle);04727(GABAergic synapse)	ENSSSCT00000074561	ENSSSCG00000042575	yes	known	trans	NA	-46.81	-0.952965
ENSSSCT00000007747	ENSSSCG00000007076	NDUFAF5	GO:0005739(mitochondrion);GO:0008168(methyltransferase activity);GO:0030961(peptidyl-arginine hydroxylation);GO:0031314(extrinsic component of mitochondrial inner membrane);GO:0032981(mitochondrial respiratory chain complex I assembly)	04714(Thermogenesis)	ENSSSCT00000074561	ENSSSCG00000042575	yes	known	trans	NA	-43.65	0.987209
ENSSSCT00000072680	ENSSSCG00000010272	ADAMTS14	GO:0004222(metalloendopeptidase activity);GO:0005576(extracellular region);GO:0006508(proteolysis);GO:0008233(peptidase activity);GO:0008237(metallopeptidase activity);GO:0016787(hydrolase activity);GO:0030198(extracellular matrix organization);GO:0030199(collagen fibril organization);GO:0031012(extracellular matrix);GO:0046872(metal ion binding)	NA	ENSSSCT00000074561	ENSSSCG00000042575	yes	known	trans	NA	-48.69	-0.970589
ENSSSCT00000012356	ENSSSCG00000011286	KLHL40	GO:0005737(cytoplasm);GO:0007275(multicellular organism development);GO:0031397(negative regulation of protein ubiquitination);GO:0031672(A band);GO:0031674(I band);GO:0032435(negative regulation of proteasomal ubiquitin-dependent protein catabolic process);GO:0048741(skeletal muscle fiber development)	NA	ENSSSCT00000074561	ENSSSCG00000042575	yes	known	trans	NA	-43.69	-0.975199
ENSSSCT00000042621	ENSSSCG00000037358	HPS5	GO:0005576(extracellular region);GO:0006953(acute-phase response);GO:0010629(negative regulation of gene expression);GO:0010739(positive regulation of protein kinase A signaling);GO:0033138(positive regulation of peptidyl-serine phosphorylation);GO:0034364(high-density lipoprotein particle);GO:0044242(cellular lipid catabolic process);GO:0045892(negative regulation of transcription, DNA-templated…	NA	ENSSSCT00000074561	ENSSSCG00000042575	yes	known	trans	NA	-45.76	-0.986825
ENSSSCT00000028332	ENSSSCG00000028827	PARVA	GO:0002040(sprouting angiogenesis);GO:0003148(outflow tract septum morphogenesis);GO:0003779(actin binding);GO:0005634(nucleus);GO:0005737(cytoplasm);GO:0005856(cytoskeleton);GO:0005886(plasma membrane);GO:0005925(focal adhesion);GO:0007155(cell adhesion);GO:0007163(establishment or maintenance of cell polarity);GO:0015629(actin cytoskeleton);GO:0030027(lamellipodium);GO:0030031(cell projection a…	04510(Focal adhesion)	ENSSSCT00000074561	ENSSSCG00000042575	yes	known	trans	NA	-47.40	0.951542
ENSSSCT00000037199	ENSSSCG00000037910	DUSP6	GO:0000188(inactivation of MAPK activity);GO:0001933(negative regulation of protein phosphorylation);GO:0004721(phosphoprotein phosphatase activity);GO:0004725(protein tyrosine phosphatase activity);GO:0005654(nucleoplasm);GO:0005737(cytoplasm);GO:0005829(cytosol);GO:0006470(protein dephosphorylation);GO:0008138(protein tyrosine/serine/threonine phosphatase activity);GO:0008330(protein tyrosine/t…	04010(MAPK signaling pathway);05202(Transcriptional misregulation in cancer);05221(Acute myeloid leukemia)	ENSSSCT00000074561	ENSSSCG00000042575	yes	known	trans	NA	-33.84	0.99059
ENSSSCT00000037150	ENSSSCG00000022849	IL2RA	GO:0002664(regulation of T cell tolerance induction);GO:0004911(interleukin-2 receptor activity);GO:0016020(membrane);GO:0016021(integral component of membrane);GO:0019976(interleukin-2 binding);GO:0038110(interleukin-2-mediated signaling pathway)	04060(Cytokine-cytokine receptor interaction);04144(Endocytosis);04151(PI3K-Akt signaling pathway);04630(Jak-STAT signaling pathway);04640(Hematopoietic cell lineage);04658(Th1 and Th2 cell differentiation);04659(Th17 cell differentiation);05162(Measles);05166(Human T-cell leukemia virus 1 infection);05200(Pathways in cancer)	ENSSSCT00000074561	ENSSSCG00000042575	yes	known	trans	NA	-40.19	-0.959295
ENSSSCT00000008223	ENSSSCG00000007508	ZBP1	GO:0003677(DNA binding);GO:0005634(nucleus);GO:0005737(cytoplasm);GO:0005829(cytosol);GO:0051607(defense response to virus);GO:0060340(positive regulation of type I interferon-mediated signaling pathway);GO:0060545(positive regulation of necroptotic process)	04217(Necroptosis);04623(Cytosolic DNA-sensing pathway)	ENSSSCT00000074561	ENSSSCG00000042575	yes	known	trans	NA	-47.57	-0.987481
ENSSSCT00000004434	ENSSSCG00000004010	ERMARD	GO:0016020(membrane);GO:0016021(integral component of membrane)	NA	ENSSSCT00000074561	ENSSSCG00000042575	yes	known	trans	NA	-54.45	0.954989
ENSSSCT00000004888	ENSSSCG00000004423	TUBE1	GO:0000166(nucleotide binding);GO:0000226(microtubule cytoskeleton organization);GO:0000278(mitotic cell cycle);GO:0003924(GTPase activity);GO:0005200(structural constituent of cytoskeleton);GO:0005525(GTP binding);GO:0005737(cytoplasm);GO:0005856(cytoskeleton);GO:0005874(microtubule);GO:0007017(microtubule-based process)	NA	ENSSSCT00000074561	ENSSSCG00000042575	yes	known	trans	NA	-42.05	0.973486
ENSSSCT00000087917	ENSSSCG00000011166	ZMYND11	GO:0003690(double-stranded DNA binding);GO:0005634(nucleus);GO:0005654(nucleoplasm);GO:0008270(zinc ion binding);GO:0035064(methylated histone binding);GO:0043124(negative regulation of I-kappaB kinase/NF-kappaB signaling);GO:0046329(negative regulation of JNK cascade);GO:0046872(metal ion binding);GO:0051607(defense response to virus);GO:2001237(negative regulation of extrinsic apoptotic signali…	NA	ENSSSCT00000074561	ENSSSCG00000042575	yes	known	trans	NA	-43.51	-0.955076
ENSSSCT00000080967	ENSSSCG00000026695	TNFSF14	GO:0005164(tumor necrosis factor receptor binding);GO:0006915(apoptotic process);GO:0006955(immune response);GO:0010820(positive regulation of T cell chemotaxis);GO:0016020(membrane);GO:0016021(integral component of membrane);GO:0031295(T cell costimulation);GO:0043154(negative regulation of cysteine-type endopeptidase activity involved in apoptotic process);GO:0045663(positive regulation of myob…	04060(Cytokine-cytokine receptor interaction);04064(NF-kappa B signaling pathway);05168(Herpes simplex virus 1 infection)	ENSSSCT00000074561	ENSSSCG00000042575	yes	known	trans	NA	-54.69	-0.991177
ENSSSCT00000024594	ENSSSCG00000025139	ZNF507	GO:0005634(nucleus);GO:0010468(regulation of gene expression)	NA	ENSSSCT00000074561	ENSSSCG00000042575	yes	known	trans	NA	-41.01	0.950016
ENSSSCT00000027054	ENSSSCG00000021443	SGK1	GO:0000166(nucleotide binding);GO:0004672(protein kinase activity);GO:0004674(protein serine/threonine kinase activity);GO:0004712(protein serine/threonine/tyrosine kinase activity);GO:0005524(ATP binding);GO:0005634(nucleus);GO:0005737(cytoplasm);GO:0005829(cytosol);GO:0006468(protein phosphorylation);GO:0006974(cellular response to DNA damage stimulus);GO:0015459(potassium channel regulator act…	04068(FoxO signaling pathway);04150(mTOR signaling pathway);04151(PI3K-Akt signaling pathway);04960(Aldosterone-regulated sodium reabsorption)	ENSSSCT00000074561	ENSSSCG00000042575	yes	known	trans	NA	-46.29	-0.963143
ENSSSCT00000011015	ENSSSCG00000010054	ADORA2A	GO:0001609(G protein-coupled adenosine receptor activity);GO:0001963(synaptic transmission, dopaminergic);GO:0001973(G protein-coupled adenosine receptor signaling pathway);GO:0001975(response to amphetamine);GO:0004930(G protein-coupled receptor activity);GO:0005886(plasma membrane);GO:0005887(integral component of plasma membrane);GO:0007165(signal transduction);GO:0007186(G protein-coupled rec…	04015(Rap1 signaling pathway);04020(Calcium signaling pathway);04024(cAMP signaling pathway);04080(Neuroactive ligand-receptor interaction);04270(Vascular smooth muscle contraction);05012(Parkinson disease);05034(Alcoholism)	ENSSSCT00000074561	ENSSSCG00000042575	yes	known	trans	NA	-46.62	-0.970629
ENSSSCT00000089370	ENSSSCG00000012077	MX1	GO:0000166(nucleotide binding);GO:0000266(mitochondrial fission);GO:0003374(dynamin family protein polymerization involved in mitochondrial fission);GO:0003924(GTPase activity);GO:0005525(GTP binding);GO:0005634(nucleus);GO:0005737(cytoplasm);GO:0005829(cytosol);GO:0005886(plasma membrane);GO:0008017(microtubule binding);GO:0009615(response to virus);GO:0014069(postsynaptic density);GO:0015630(mi…	05160(Hepatitis C);05162(Measles);05164(Influenza A);05165(Human papillomavirus infection)	ENSSSCT00000074561	ENSSSCG00000042575	yes	known	trans	NA	-40.36	-0.953101
ENSSSCT00000019076	ENSSSCG00000017522	SP6	GO:0000976(transcription regulatory region sequence-specific DNA binding);GO:0000981(DNA-binding transcription factor activity, RNA polymerase II-specific);GO:0005634(nucleus);GO:0042481(regulation of odontogenesis);GO:0045944(positive regulation of transcription by RNA polymerase II)	NA	ENSSSCT00000074561	ENSSSCG00000042575	yes	known	trans	NA	-50.16	-0.976143
ENSSSCT00000014604	ENSSSCG00000013369	.	GO:0005576(extracellular region);GO:0006953(acute-phase response);GO:0034364(high-density lipoprotein particle)	NA	ENSSSCT00000074561	ENSSSCG00000042575	yes	known	trans	NA	-34.89	-0.973551
ENSSSCT00000055212	ENSSSCG00000012076	MX2	GO:0000166(nucleotide binding);GO:0000266(mitochondrial fission);GO:0002376(immune system process);GO:0003374(dynamin family protein polymerization involved in mitochondrial fission);GO:0003924(GTPase activity);GO:0005525(GTP binding);GO:0005634(nucleus);GO:0005643(nuclear pore);GO:0005737(cytoplasm);GO:0005886(plasma membrane);GO:0008017(microtubule binding);GO:0009615(response to virus);GO:0014…	NA	ENSSSCT00000074561	ENSSSCG00000042575	yes	known	trans	NA	-54.44	-0.98843
ENSSSCT00000017067	ENSSSCG00000015669	ACVR2A	GO:0000166(nucleotide binding);GO:0001702(gastrulation with mouth forming second);GO:0001934(positive regulation of protein phosphorylation);GO:0004672(protein kinase activity);GO:0004674(protein serine/threonine kinase activity);GO:0004675(transmembrane receptor protein serine/threonine kinase activity);GO:0005524(ATP binding);GO:0005737(cytoplasm);GO:0005886(plasma membrane);GO:0006468(protein …	04060(Cytokine-cytokine receptor interaction);04350(TGF-beta signaling pathway);04550(Signaling pathways regulating pluripotency of stem cells);05418(Fluid shear stress and atherosclerosis)	ENSSSCT00000074561	ENSSSCG00000042575	yes	known	trans	NA	-40.84	-0.984539
ENSSSCT00000045243	ENSSSCG00000009881	OAS2	GO:0001730(2'-5'-oligoadenylate synthetase activity);GO:0002376(immune system process);GO:0003723(RNA binding);GO:0003725(double-stranded RNA binding);GO:0005524(ATP binding);GO:0005634(nucleus);GO:0005654(nucleoplasm);GO:0005737(cytoplasm);GO:0005829(cytosol);GO:0006401(RNA catabolic process);GO:0009617(response to bacterium);GO:0016020(membrane);GO:0016779(nucleotidyltransferase activity);GO:00…	04621(NOD-like receptor signaling pathway);05160(Hepatitis C);05162(Measles);05164(Influenza A);05168(Herpes simplex virus 1 infection);05169(Epstein-Barr virus infection)	ENSSSCT00000074561	ENSSSCG00000042575	yes	known	trans	NA	-32.83	-0.987209
ENSSSCT00000040668	ENSSSCG00000040796	IPP	GO:0003779(actin binding)	NA	ENSSSCT00000074561	ENSSSCG00000042575	yes	known	trans	NA	-74.31	0.973829
ENSSSCT00000055357	ENSSSCG00000040796	IPP	GO:0003779(actin binding)	NA	ENSSSCT00000074561	ENSSSCG00000042575	yes	known	trans	NA	-74.31	-0.978916
ENSSSCT00000056915	ENSSSCG00000032436	.	GO:0005886(plasma membrane);GO:0016020(membrane);GO:0016021(integral component of membrane);GO:0034341(response to interferon-gamma);GO:0035455(response to interferon-alpha);GO:0035456(response to interferon-beta);GO:0045071(negative regulation of viral genome replication);GO:0046597(negative regulation of viral entry into host cell);GO:0051607(defense response to virus);GO:0060337(type I interfe…	NA	ENSSSCT00000074561	ENSSSCG00000042575	yes	known	trans	NA	-59.37	-0.983202
ENSSSCT00000038490	ENSSSCG00000023710	REEP1	GO:0005789(endoplasmic reticulum membrane);GO:0005881(cytoplasmic microtubule);GO:0008017(microtubule binding);GO:0016020(membrane);GO:0016021(integral component of membrane);GO:0031849(olfactory receptor binding);GO:0071782(endoplasmic reticulum tubular network);GO:0071786(endoplasmic reticulum tubular network organization)	NA	ENSSSCT00000074561	ENSSSCG00000042575	yes	known	trans	NA	-38.87	-0.986545
ENSSSCT00000077521	ENSSSCG00000040608	AKR1B1	GO:0001523(retinoid metabolic process);GO:0001758(retinal dehydrogenase activity);GO:0002070(epithelial cell maturation);GO:0003091(renal water homeostasis);GO:0004032(alditol:NADP+ 1-oxidoreductase activity);GO:0005654(nucleoplasm);GO:0005829(cytosol);GO:0008106(alcohol dehydrogenase (NADP+) activity);GO:0016491(oxidoreductase activity);GO:0035809(regulation of urine volume);GO:0043066(negative …	00040(Pentose and glucuronate interconversions);00051(Fructose and mannose metabolism);00052(Galactose metabolism);00561(Glycerolipid metabolism);00790(Folate biosynthesis)	ENSSSCT00000074561	ENSSSCG00000042575	yes	known	trans	NA	-40.07	-0.981465
ENSSSCT00000032259	ENSSSCG00000025924	IGFBP5	GO:0001558(regulation of cell growth);GO:0001649(osteoblast differentiation);GO:0001968(fibronectin binding);GO:0005520(insulin-like growth factor binding);GO:0005576(extracellular region);GO:0005615(extracellular space);GO:0007565(female pregnancy);GO:0014912(negative regulation of smooth muscle cell migration);GO:0017148(negative regulation of translation);GO:0019838(growth factor binding);GO:0…	NA	ENSSSCT00000074561	ENSSSCG00000042575	yes	known	trans	NA	-45.07	-0.989439
ENSSSCT00000007604	ENSSSCG00000006940	CCN1	GO:0001649(osteoblast differentiation);GO:0001934(positive regulation of protein phosphorylation);GO:0002041(intussusceptive angiogenesis);GO:0003181(atrioventricular valve morphogenesis);GO:0003278(apoptotic process involved in heart morphogenesis);GO:0003281(ventricular septum development);GO:0005178(integrin binding);GO:0005520(insulin-like growth factor binding);GO:0005576(extracellular regio…	NA	ENSSSCT00000074561	ENSSSCG00000042575	yes	known	trans	NA	-42.44	0.983875
ENSSSCT00000090737	ENSSSCG00000009881	OAS2	GO:0001730(2'-5'-oligoadenylate synthetase activity);GO:0002376(immune system process);GO:0003723(RNA binding);GO:0003725(double-stranded RNA binding);GO:0005524(ATP binding);GO:0005634(nucleus);GO:0005654(nucleoplasm);GO:0005737(cytoplasm);GO:0005829(cytosol);GO:0006401(RNA catabolic process);GO:0009617(response to bacterium);GO:0016020(membrane);GO:0016779(nucleotidyltransferase activity);GO:00…	04621(NOD-like receptor signaling pathway);05160(Hepatitis C);05162(Measles);05164(Influenza A);05168(Herpes simplex virus 1 infection);05169(Epstein-Barr virus infection)	ENSSSCT00000074561	ENSSSCG00000042575	yes	known	trans	NA	-38.40	-0.972867
ENSSSCT00000018334	ENSSSCG00000016838	RANBP3L	GO:0005096(GTPase activator activity);GO:0005634(nucleus);GO:0005643(nuclear pore);GO:0005737(cytoplasm);GO:0006611(protein export from nucleus);GO:0008536(Ran GTPase binding);GO:0043547(positive regulation of GTPase activity);GO:0046332(SMAD binding);GO:0046907(intracellular transport)	NA	ENSSSCT00000074561	ENSSSCG00000042575	yes	known	trans	NA	-22.71	-0.988437
ENSSSCT00000007492	ENSSSCG00000006841	CLCC1	GO:0005254(chloride channel activity);GO:0005783(endoplasmic reticulum);GO:0016020(membrane);GO:0016021(integral component of membrane);GO:0031965(nuclear membrane);GO:0043231(intracellular membrane-bounded organelle);GO:0044233(mitochondria-associated endoplasmic reticulum membrane);GO:1902476(chloride transmembrane transport)	NA	ENSSSCT00000074561	ENSSSCG00000042575	yes	known	trans	NA	-41.84	0.988316
ENSSSCT00000080756	ENSSSCG00000007032	PLAT	GO:0001666(response to hypoxia);GO:0004252(serine-type endopeptidase activity);GO:0005102(signaling receptor binding);GO:0005576(extracellular region);GO:0005615(extracellular space);GO:0005737(cytoplasm);GO:0006508(proteolysis);GO:0008233(peptidase activity);GO:0008236(serine-type peptidase activity);GO:0009986(cell surface);GO:0014909(smooth muscle cell migration);GO:0016787(hydrolase activity)…	04371(Apelin signaling pathway);04610(Complement and coagulation cascades);05202(Transcriptional misregulation in cancer);05215(Prostate cancer);05418(Fluid shear stress and atherosclerosis)	ENSSSCT00000074561	ENSSSCG00000042575	yes	known	trans	NA	-54.28	0.972176
ENSSSCT00000088141	ENSSSCG00000008648	RSAD2	GO:0001650(fibrillar center);GO:0003824(catalytic activity);GO:0005739(mitochondrion);GO:0005741(mitochondrial outer membrane);GO:0005743(mitochondrial inner membrane);GO:0005783(endoplasmic reticulum);GO:0005789(endoplasmic reticulum membrane);GO:0005811(lipid droplet);GO:0009615(response to virus);GO:0034157(positive regulation of toll-like receptor 7 signaling pathway);GO:0034165(positive regu…	05160(Hepatitis C);05164(Influenza A)	ENSSSCT00000074561	ENSSSCG00000042575	yes	known	trans	NA	-43.22	-0.958281
ENSSSCT00000066576	ENSSSCG00000032652	.	GO:0000049(tRNA binding);GO:0000166(nucleotide binding);GO:0005524(ATP binding);GO:0051607(defense response to virus)	NA	ENSSSCT00000074561	ENSSSCG00000042575	yes	known	trans	NA	-39.20	-0.977679
ENSSSCT00000063945	ENSSSCG00000034802	.	GO:0001580(detection of chemical stimulus involved in sensory perception of bitter taste);GO:0005737(cytoplasm);GO:0006612(protein targeting to membrane);GO:0031849(olfactory receptor binding);GO:0051205(protein insertion into membrane)	NA	ENSSSCT00000074561	ENSSSCG00000042575	yes	known	trans	NA	-43.87	-0.987175
ENSSSCT00000069947	ENSSSCG00000011678	XRN1	GO:0000956(nuclear-transcribed mRNA catabolic process);GO:0003676(nucleic acid binding);GO:0003723(RNA binding);GO:0004518(nuclease activity);GO:0004527(exonuclease activity);GO:0004534(5'-3' exoribonuclease activity);GO:0005634(nucleus);GO:0005737(cytoplasm);GO:0005829(cytosol);GO:0005886(plasma membrane);GO:0008409(5'-3' exonuclease activity);GO:0016075(rRNA catabolic process);GO:0016787(hydrol…	03008(Ribosome biogenesis in eukaryotes);03018(RNA degradation)	ENSSSCT00000074561	ENSSSCG00000042575	yes	known	trans	NA	-43.56	-0.974711
ENSSSCT00000000813	ENSSSCG00000000749	SLC6A12	GO:0005332(gamma-aminobutyric acid:sodium symporter activity);GO:0005886(plasma membrane);GO:0005887(integral component of plasma membrane);GO:0006836(neurotransmitter transport);GO:0008028(monocarboxylic acid transmembrane transporter activity);GO:0015293(symporter activity);GO:0015718(monocarboxylic acid transport);GO:0015812(gamma-aminobutyric acid transport);GO:0016020(membrane);GO:0016021(in…	04721(Synaptic vesicle cycle);04727(GABAergic synapse)	ENSSSCT00000074561	ENSSSCG00000042575	yes	known	trans	NA	-46.81	-0.988887
ENSSSCT00000017966	ENSSSCG00000016502	PARP12	GO:0003950(NAD+ ADP-ribosyltransferase activity);GO:0046872(metal ion binding);GO:0070213(protein auto-ADP-ribosylation);GO:0140289(protein mono-ADP-ribosylation);GO:1990404(protein ADP-ribosylase activity)	NA	ENSSSCT00000074561	ENSSSCG00000042575	yes	known	trans	NA	-41.60	-0.978586
ENSSSCT00000086782	ENSSSCG00000015846	RBPMS	GO:0003676(nucleic acid binding);GO:0003713(transcription coactivator activity);GO:0003723(RNA binding);GO:0003729(mRNA binding);GO:0005654(nucleoplasm);GO:0005829(cytosol);GO:0006979(response to oxidative stress);GO:0008143(poly(A) binding);GO:0010494(cytoplasmic stress granule);GO:0010862(positive regulation of pathway-restricted SMAD protein phosphorylation);GO:0042803(protein homodimerization…	NA	ENSSSCT00000074561	ENSSSCG00000042575	yes	known	trans	NA	-32.89	-0.982075
ENSSSCT00000041072	ENSSSCG00000031579	PCP4L1	NA	NA	ENSSSCT00000074561	ENSSSCG00000042575	yes	known	trans	NA	-40.33	-0.96324
ENSSSCT00000064582	ENSSSCG00000030653	GANAB	GO:0003824(catalytic activity);GO:0004553(hydrolase activity, hydrolyzing O-glycosyl compounds);GO:0005975(carbohydrate metabolic process);GO:0006491(N-glycan processing);GO:0008152(metabolic process);GO:0016787(hydrolase activity);GO:0016798(hydrolase activity, acting on glycosyl bonds);GO:0017177(glucosidase II complex);GO:0030246(carbohydrate binding);GO:0033919(glucan 1,3-alpha-glucosidase ac…	00510(N-Glycan biosynthesis);04141(Protein processing in endoplasmic reticulum)	ENSSSCT00000074561	ENSSSCG00000042575	yes	known	trans	NA	-45.29	-0.963287
ENSSSCT00000076208	ENSSSCG00000023379	UBE2L6	GO:0000151(ubiquitin ligase complex);GO:0000166(nucleotide binding);GO:0000209(protein polyubiquitination);GO:0005524(ATP binding);GO:0005634(nucleus);GO:0006511(ubiquitin-dependent protein catabolic process);GO:0016740(transferase activity);GO:0019787(ubiquitin-like protein transferase activity);GO:0019941(modification-dependent protein catabolic process);GO:0031625(ubiquitin protein ligase bind…	04120(Ubiquitin mediated proteolysis);05012(Parkinson disease)	ENSSSCT00000074561	ENSSSCG00000042575	yes	known	trans	NA	-50.09	-0.976324
ENSSSCT00000035898	ENSSSCG00000010451	IFIT2	GO:0003723(RNA binding);GO:0005737(cytoplasm);GO:0005783(endoplasmic reticulum);GO:0005829(cytosol);GO:0009615(response to virus);GO:0032091(negative regulation of protein binding);GO:0035457(cellular response to interferon-alpha);GO:0043065(positive regulation of apoptotic process);GO:0051607(defense response to virus)	NA	ENSSSCT00000074561	ENSSSCG00000042575	yes	known	trans	NA	-37.96	-0.97889
ENSSSCT00000056968	ENSSSCG00000008124	NEURL3	GO:0016567(protein ubiquitination);GO:0046872(metal ion binding);GO:0061630(ubiquitin protein ligase activity)	NA	ENSSSCT00000074561	ENSSSCG00000042575	yes	known	trans	NA	-48.84	-0.979242
ENSSSCT00000034675	ENSSSCG00000003081	CEACAM16	GO:0005615(extracellular space);GO:0007605(sensory perception of sound);GO:0032426(stereocilium tip);GO:0042802(identical protein binding)	NA	ENSSSCT00000074561	ENSSSCG00000042575	yes	known	trans	NA	-46.44	-0.984845
ENSSSCT00000015175	ENSSSCG00000013889	RPL18A	GO:0002181(cytoplasmic translation);GO:0003735(structural constituent of ribosome);GO:0005840(ribosome);GO:0006412(translation);GO:0022625(cytosolic large ribosomal subunit);GO:0042788(polysomal ribosome)	03010(Ribosome)	ENSSSCT00000074561	ENSSSCG00000042575	yes	known	trans	NA	-37.40	0.963456
ENSSSCT00000054965	ENSSSCG00000023121	ABCA7	GO:0000166(nucleotide binding);GO:0005319(lipid transporter activity);GO:0005524(ATP binding);GO:0005794(Golgi apparatus);GO:0005886(plasma membrane);GO:0006869(lipid transport);GO:0016020(membrane);GO:0016021(integral component of membrane);GO:0016887(ATPase activity);GO:0030054(cell junction);GO:0033344(cholesterol efflux);GO:0033700(phospholipid efflux);GO:0034188(apolipoprotein A-I receptor a…	02010(ABC transporters)	ENSSSCT00000074561	ENSSSCG00000042575	yes	known	trans	NA	-34.02	-0.9771
ENSSSCT00000031268	ENSSSCG00000025134	FAM171B	GO:0016020(membrane);GO:0016021(integral component of membrane)	NA	ENSSSCT00000074561	ENSSSCG00000042575	yes	known	trans	NA	-38.45	-0.982042
ENSSSCT00000077646	ENSSSCG00000003839	.	GO:0001568(blood vessel development);GO:0001702(gastrulation with mouth forming second);GO:0001933(negative regulation of protein phosphorylation);GO:0005178(integrin binding);GO:0005886(plasma membrane);GO:0005887(integral component of plasma membrane);GO:0006644(phospholipid metabolic process);GO:0007155(cell adhesion);GO:0007165(signal transduction);GO:0008195(phosphatidate phosphatase activit…	00561(Glycerolipid metabolism);00564(Glycerophospholipid metabolism);00565(Ether lipid metabolism);00600(Sphingolipid metabolism);04072(Phospholipase D signaling pathway);04666(Fc gamma R-mediated phagocytosis);04975(Fat digestion and absorption);05231(Choline metabolism in cancer)	ENSSSCT00000074561	ENSSSCG00000042575	yes	known	trans	NA	-83.33	-0.957367
ENSSSCT00000064310	ENSSSCG00000000774	USP18	GO:0004197(cysteine-type endopeptidase activity);GO:0004843(thiol-dependent ubiquitin-specific protease activity);GO:0005634(nucleus);GO:0005829(cytosol);GO:0006511(ubiquitin-dependent protein catabolic process);GO:0016579(protein deubiquitination);GO:0036459(thiol-dependent ubiquitinyl hydrolase activity)	NA	ENSSSCT00000074561	ENSSSCG00000042575	yes	known	trans	NA	-98.56	-0.971114
ENSSSCT00000061765	ENSSSCG00000040188	TNFSF12	GO:0005102(signaling receptor binding);GO:0005164(tumor necrosis factor receptor binding);GO:0005615(extracellular space);GO:0005886(plasma membrane);GO:0006955(immune response);GO:0016020(membrane);GO:0016021(integral component of membrane);GO:0097191(extrinsic apoptotic signaling pathway)	04060(Cytokine-cytokine receptor interaction)	ENSSSCT00000074561	ENSSSCG00000042575	yes	known	trans	NA	-42.36	-0.990454
ENSSSCT00000066221	ENSSSCG00000011689	PLOD2	GO:0001666(response to hypoxia);GO:0005506(iron ion binding);GO:0005783(endoplasmic reticulum);GO:0005789(endoplasmic reticulum membrane);GO:0008475(procollagen-lysine 5-dioxygenase activity);GO:0016020(membrane);GO:0016491(oxidoreductase activity);GO:0016705(oxidoreductase activity, acting on paired donors, with incorporation or reduction of molecular oxygen);GO:0017185(peptidyl-lysine hydroxyla…	00310(Lysine degradation)	ENSSSCT00000074561	ENSSSCG00000042575	yes	known	trans	NA	-46.44	-0.962522
ENSSSCT00000005131	ENSSSCG00000004646	ATP8B4	GO:0000166(nucleotide binding);GO:0000287(magnesium ion binding);GO:0005524(ATP binding);GO:0005794(Golgi apparatus);GO:0005802(trans-Golgi network);GO:0005886(plasma membrane);GO:0007030(Golgi organization);GO:0015914(phospholipid transport);GO:0016020(membrane);GO:0016021(integral component of membrane);GO:0034204(lipid translocation);GO:0045332(phospholipid translocation);GO:0046872(metal ion …	NA	ENSSSCT00000074561	ENSSSCG00000042575	yes	known	trans	NA	-36.72	-0.980325
ENSSSCT00000059290	ENSSSCG00000006301	TIPRL	GO:0000077(DNA damage checkpoint);GO:0005829(cytosol);GO:0007165(signal transduction);GO:0031929(TOR signaling);GO:0032515(negative regulation of phosphoprotein phosphatase activity);GO:0043666(regulation of phosphoprotein phosphatase activity)	NA	ENSSSCT00000074561	ENSSSCG00000042575	yes	known	trans	NA	-32.68	0.955185
ENSSSCT00000010872	ENSSSCG00000009921	OASL	GO:0001730(2'-5'-oligoadenylate synthetase activity);GO:0002376(immune system process);GO:0003723(RNA binding);GO:0003725(double-stranded RNA binding);GO:0005634(nucleus);GO:0005654(nucleoplasm);GO:0005829(cytosol);GO:0016020(membrane);GO:0045071(negative regulation of viral genome replication);GO:0045087(innate immune response);GO:0051607(defense response to virus);GO:0060700(regulation of ribon…	05165(Human papillomavirus infection)	ENSSSCT00000074561	ENSSSCG00000042575	yes	known	trans	NA	-37.80	-0.951775
ENSSSCT00000057880	ENSSSCG00000002774	RIPOR1	GO:0005737(cytoplasm);GO:0005794(Golgi apparatus);GO:0007266(Rho protein signal transduction);GO:0009267(cellular response to starvation);GO:0009611(response to wounding);GO:0016020(membrane);GO:0030335(positive regulation of cell migration);GO:0034067(protein localization to Golgi apparatus);GO:0051683(establishment of Golgi localization);GO:0071889(14-3-3 protein binding);GO:0090316(positive re…	NA	ENSSSCT00000074561	ENSSSCG00000042575	yes	known	trans	NA	-47.01	-0.981431
ENSSSCT00000045452	ENSSSCG00000002813	KATNB1	GO:0000922(spindle pole);GO:0005737(cytoplasm);GO:0005813(centrosome);GO:0005815(microtubule organizing center);GO:0005819(spindle);GO:0005829(cytosol);GO:0005856(cytoskeleton);GO:0005874(microtubule);GO:0005886(plasma membrane);GO:0007019(microtubule depolymerization);GO:0007026(negative regulation of microtubule depolymerization);GO:0007049(cell cycle);GO:0007079(mitotic chromosome movement tow…	NA	ENSSSCT00000074561	ENSSSCG00000042575	yes	known	trans	NA	-61.86	-0.963414
ENSSSCT00000084856	ENSSSCG00000000536	ERGIC2	GO:0005634(nucleus);GO:0005730(nucleolus);GO:0005737(cytoplasm);GO:0005783(endoplasmic reticulum);GO:0005794(Golgi apparatus);GO:0006888(endoplasmic reticulum to Golgi vesicle-mediated transport);GO:0006890(retrograde vesicle-mediated transport, Golgi to endoplasmic reticulum);GO:0016020(membrane);GO:0016021(integral component of membrane);GO:0016192(vesicle-mediated transport);GO:0030134(COPII-c…	NA	ENSSSCT00000074561	ENSSSCG00000042575	yes	known	trans	NA	-56.51	-0.968208
ENSSSCT00000055832	ENSSSCG00000033190	.	GO:0003094(glomerular filtration);GO:0003097(renal water transport);GO:0005372(water transmembrane transporter activity);GO:0005886(plasma membrane);GO:0005901(caveola);GO:0005903(brush border);GO:0006813(potassium ion transport);GO:0006833(water transport);GO:0006972(hyperosmotic response);GO:0008519(ammonium transmembrane transporter activity);GO:0009925(basal plasma membrane);GO:0015079(potass…	04924(Renin secretion);04964(Proximal tubule bicarbonate reclamation);04976(Bile secretion)	ENSSSCT00000074561	ENSSSCG00000042575	yes	known	trans	NA	-31.68	-0.999897
ENSSSCT00000088701	ENSSSCG00000008647	CMPK2	GO:0004127(cytidylate kinase activity);GO:0004550(nucleoside diphosphate kinase activity);GO:0004798(thymidylate kinase activity);GO:0005737(cytoplasm);GO:0005739(mitochondrion);GO:0006165(nucleoside diphosphate phosphorylation);GO:0006227(dUDP biosynthetic process);GO:0006233(dTDP biosynthetic process);GO:0006235(dTTP biosynthetic process);GO:0009041(uridylate kinase activity);GO:0009142(nucleos…	00240(Pyrimidine metabolism)	ENSSSCT00000074561	ENSSSCG00000042575	yes	known	trans	NA	-43.59	-0.991628
ENSSSCT00000023671	ENSSSCG00000027710	PDZD3	GO:0005903(brush border);GO:0006811(ion transport);GO:0007168(receptor guanylyl cyclase signaling pathway);GO:0008022(protein C-terminus binding);GO:0010754(negative regulation of cGMP-mediated signaling);GO:0030251(guanylate cyclase inhibitor activity);GO:0031283(negative regulation of guanylate cyclase activity);GO:0043296(apical junction complex);GO:0045177(apical part of cell);GO:1990381(ubiq…	NA	ENSSSCT00000074561	ENSSSCG00000042575	yes	known	trans	NA	-37.49	-0.956713
ENSSSCT00000005091	ENSSSCG00000004610	CCPG1	GO:0008284(positive regulation of cell population proliferation);GO:0016020(membrane);GO:0016021(integral component of membrane);GO:0045787(positive regulation of cell cycle);GO:0045944(positive regulation of transcription by RNA polymerase II);GO:2001106(regulation of Rho guanyl-nucleotide exchange factor activity)	NA	ENSSSCT00000074561	ENSSSCG00000042575	yes	known	trans	NA	-32.84	0.954984
ENSSSCT00000090342	ENSSSCG00000050899	.	NA	NA	ENSSSCT00000074561	ENSSSCG00000042575	yes	known	trans	NA	-58.52	-0.952543
ENSSSCT00000000526	ENSSSCG00000000488	MDM2	GO:0000122(negative regulation of transcription by RNA polymerase II);GO:0001568(blood vessel development);GO:0001974(blood vessel remodeling);GO:0002027(regulation of heart rate);GO:0002039(p53 binding);GO:0003170(heart valve development);GO:0003181(atrioventricular valve morphogenesis);GO:0003203(endocardial cushion morphogenesis);GO:0003281(ventricular septum development);GO:0003283(atrial sep…	01522(Endocrine resistance);01524(Platinum drug resistance);04068(FoxO signaling pathway);04110(Cell cycle);04115(p53 signaling pathway);04120(Ubiquitin mediated proteolysis);04144(Endocytosis);04151(PI3K-Akt signaling pathway);04218(Cellular senescence);04625(C-type lectin receptor signaling pathway);04919(Thyroid hormone signaling pathway);05163(Human cytomegalovirus infection);05165(Human papi…	ENSSSCT00000074561	ENSSSCG00000042575	yes	known	trans	NA	-66.41	0.970896
ENSSSCT00000015660	ENSSSCG00000014336	EGR1	GO:0000122(negative regulation of transcription by RNA polymerase II);GO:0000790(nuclear chromatin);GO:0000976(transcription regulatory region sequence-specific DNA binding);GO:0000977(RNA polymerase II regulatory region sequence-specific DNA binding);GO:0000981(DNA-binding transcription factor activity, RNA polymerase II-specific);GO:0001228(DNA-binding transcription activator activity, RNA poly…	04371(Apelin signaling pathway);04912(GnRH signaling pathway);04928(Parathyroid hormone synthesis, secretion and action);04933(AGE-RAGE signaling pathway in diabetic complications);05020(Prion diseases);05166(Human T-cell leukemia virus 1 infection)	ENSSSCT00000074561	ENSSSCG00000042575	yes	known	trans	NA	-45.57	0.98074
ENSSSCT00000034038	ENSSSCG00000012077	MX1	GO:0000166(nucleotide binding);GO:0000266(mitochondrial fission);GO:0003374(dynamin family protein polymerization involved in mitochondrial fission);GO:0003924(GTPase activity);GO:0005525(GTP binding);GO:0005634(nucleus);GO:0005737(cytoplasm);GO:0005829(cytosol);GO:0005886(plasma membrane);GO:0008017(microtubule binding);GO:0009615(response to virus);GO:0014069(postsynaptic density);GO:0015630(mi…	05160(Hepatitis C);05162(Measles);05164(Influenza A);05165(Human papillomavirus infection)	ENSSSCT00000074561	ENSSSCG00000042575	yes	known	trans	NA	-40.36	-0.967512
ENSSSCT00000018767	ENSSSCG00000017238	TTYH2	GO:0005229(intracellular calcium activated chloride channel activity);GO:0005254(chloride channel activity);GO:0005886(plasma membrane);GO:0006811(ion transport);GO:0006821(chloride transport);GO:0016020(membrane);GO:0016021(integral component of membrane);GO:0034707(chloride channel complex);GO:0072320(volume-sensitive chloride channel activity);GO:1902476(chloride transmembrane transport)	NA	ENSSSCT00000074561	ENSSSCG00000042575	yes	known	trans	NA	-40.15	-0.968799
ENSSSCT00000032783	ENSSSCG00000012403	OGT	GO:0000123(histone acetyltransferase complex);GO:0005547(phosphatidylinositol-3,4,5-trisphosphate binding);GO:0005634(nucleus);GO:0005654(nucleoplasm);GO:0005829(cytosol);GO:0005886(plasma membrane);GO:0006110(regulation of glycolytic process);GO:0006111(regulation of gluconeogenesis);GO:0006357(regulation of transcription by RNA polymerase II);GO:0006486(protein glycosylation);GO:0006493(protein…	00514(Other types of O-glycan biosynthesis);04931(Insulin resistance)	ENSSSCT00000074561	ENSSSCG00000042575	yes	known	trans	NA	-41.60	0.989508
ENSSSCT00000080381	ENSSSCG00000049592	.	NA	NA	ENSSSCT00000074561	ENSSSCG00000042575	yes	known	trans	NA	-41.73	-0.964172
ENSSSCT00000075963	ENSSSCG00000005229	VLDLR	GO:0005509(calcium ion binding);GO:0005615(extracellular space);GO:0005905(clathrin-coated pit);GO:0006629(lipid metabolic process);GO:0006869(lipid transport);GO:0006897(endocytosis);GO:0006898(receptor-mediated endocytosis);GO:0008202(steroid metabolic process);GO:0008203(cholesterol metabolic process);GO:0016020(membrane);GO:0016021(integral component of membrane);GO:0021517(ventral spinal cor…	NA	ENSSSCT00000074561	ENSSSCG00000042575	yes	known	trans	NA	-24.88	0.972809
ENSSSCT00000075835	ENSSSCG00000035914	PSMB2	GO:0000502(proteasome complex);GO:0004175(endopeptidase activity);GO:0004298(threonine-type endopeptidase activity);GO:0005634(nucleus);GO:0005654(nucleoplasm);GO:0005737(cytoplasm);GO:0005839(proteasome core complex);GO:0006508(proteolysis);GO:0008233(peptidase activity);GO:0010498(proteasomal protein catabolic process);GO:0010499(proteasomal ubiquitin-independent protein catabolic process);GO:0…	03050(Proteasome)	ENSSSCT00000074561	ENSSSCG00000042575	yes	known	trans	NA	-89.61	-0.968754
ENSSSCT00000066075	ENSSSCG00000037815	ZC3H12A	GO:0000294(nuclear-transcribed mRNA catabolic process, endonucleolytic cleavage-dependent decay);GO:0000932(P-body);GO:0001933(negative regulation of protein phosphorylation);GO:0002230(positive regulation of defense response to virus by host);GO:0002757(immune response-activating signal transduction);GO:0003677(DNA binding);GO:0003682(chromatin binding);GO:0003723(RNA binding);GO:0003729(mRNA bi…	NA	ENSSSCT00000074561	ENSSSCG00000042575	yes	known	trans	NA	-34.95	-0.991076
ENSSSCT00000079824	ENSSSCG00000049020	.	GO:0008270(zinc ion binding);GO:0046872(metal ion binding)	NA	ENSSSCT00000074561	ENSSSCG00000042575	yes	known	trans	NA	-27.21	-0.985445
ENSSSCT00000044242	ENSSSCG00000038718	ADRM1	GO:0000502(proteasome complex);GO:0002020(protease binding);GO:0005634(nucleus);GO:0005654(nucleoplasm);GO:0005737(cytoplasm);GO:0005829(cytosol);GO:0005886(plasma membrane);GO:0006368(transcription elongation from RNA polymerase II promoter);GO:0006511(ubiquitin-dependent protein catabolic process);GO:0008541(proteasome regulatory particle, lid subcomplex);GO:0010950(positive regulation of endop…	NA	ENSSSCT00000074561	ENSSSCG00000042575	yes	known	trans	NA	-44.99	-0.975086
ENSSSCT00000014892	ENSSSCG00000013637	QTRT1	GO:0005634(nucleus);GO:0005737(cytoplasm);GO:0005739(mitochondrion);GO:0005741(mitochondrial outer membrane);GO:0006400(tRNA modification);GO:0008033(tRNA processing);GO:0008479(queuine tRNA-ribosyltransferase activity);GO:0016020(membrane);GO:0016740(transferase activity);GO:0016757(transferase activity, transferring glycosyl groups);GO:0016763(transferase activity, transferring pentosyl groups)…	NA	ENSSSCT00000074561	ENSSSCG00000042575	yes	known	trans	NA	-43.26	-0.992921
ENSSSCT00000058810	ENSSSCG00000001560	BNIP5	NA	NA	ENSSSCT00000074561	ENSSSCG00000042575	yes	known	trans	NA	-45.73	-0.966617
ENSSSCT00000000299	ENSSSCG00000000278	.	GO:0003677(DNA binding);GO:0003700(DNA-binding transcription factor activity);GO:0005634(nucleus);GO:0006355(regulation of transcription, DNA-templated)	NA	ENSSSCT00000074561	ENSSSCG00000042575	yes	known	trans	NA	-48.32	-0.972701
ENSSSCT00000083833	ENSSSCG00000035615	GSTK1	GO:0004364(glutathione transferase activity);GO:0004602(glutathione peroxidase activity);GO:0005739(mitochondrion);GO:0005777(peroxisome);GO:0006749(glutathione metabolic process);GO:0015035(protein disulfide oxidoreductase activity);GO:0016740(transferase activity);GO:0030855(epithelial cell differentiation);GO:0055114(oxidation-reduction process);GO:0098869(cellular oxidant detoxification)	00480(Glutathione metabolism);00980(Metabolism of xenobiotics by cytochrome P450);00982(Drug metabolism - cytochrome P450);04146(Peroxisome);05204(Chemical carcinogenesis)	ENSSSCT00000074561	ENSSSCG00000042575	yes	known	trans	NA	-32.17	0.969852
ENSSSCT00000065704	ENSSSCG00000000774	USP18	GO:0004197(cysteine-type endopeptidase activity);GO:0004843(thiol-dependent ubiquitin-specific protease activity);GO:0005634(nucleus);GO:0005829(cytosol);GO:0006511(ubiquitin-dependent protein catabolic process);GO:0016579(protein deubiquitination);GO:0036459(thiol-dependent ubiquitinyl hydrolase activity)	NA	ENSSSCT00000074561	ENSSSCG00000042575	yes	known	trans	NA	-51.93	-0.97867
ENSSSCT00000065403	ENSSSCG00000037735	.	GO:0001614(purinergic nucleotide receptor activity);GO:0004930(G protein-coupled receptor activity);GO:0005525(GTP binding);GO:0007165(signal transduction);GO:0007186(G protein-coupled receptor signaling pathway);GO:0016020(membrane);GO:0016021(integral component of membrane);GO:0035590(purinergic nucleotide receptor signaling pathway)	04024(cAMP signaling pathway)	ENSSSCT00000074561	ENSSSCG00000042575	yes	known	trans	NA	-41.41	-0.977228
ENSSSCT00000058833	ENSSSCG00000039053	VGF	GO:0001541(ovarian follicle development);GO:0002021(response to dietary excess);GO:0005179(hormone activity);GO:0005184(neuropeptide hormone activity);GO:0005615(extracellular space);GO:0005794(Golgi apparatus);GO:0006091(generation of precursor metabolites and energy);GO:0007165(signal transduction);GO:0009409(response to cold);GO:0019953(sexual reproduction);GO:0030073(insulin secretion);GO:003…	NA	ENSSSCT00000074561	ENSSSCG00000042575	yes	known	trans	NA	-29.40	0.987578
ENSSSCT00000008405	ENSSSCG00000007665	.	GO:0005158(insulin receptor binding);GO:0005829(cytosol);GO:0005886(plasma membrane);GO:0008286(insulin receptor signaling pathway);GO:0043548(phosphatidylinositol 3-kinase binding)	04022(cGMP-PKG signaling pathway);04068(FoxO signaling pathway);04140(Autophagy - animal);04152(AMPK signaling pathway);04211(Longevity regulating pathway);04213(Longevity regulating pathway - multiple species);04910(Insulin signaling pathway);04920(Adipocytokine signaling pathway);04923(Regulation of lipolysis in adipocytes);04930(Type II diabetes mellitus)	ENSSSCT00000074561	ENSSSCG00000042575	yes	known	trans	NA	-40.15	-0.979038
ENSSSCT00000013027	ENSSSCG00000011904	UPK1B	GO:0005887(integral component of plasma membrane);GO:0009617(response to bacterium);GO:0016020(membrane);GO:0016021(integral component of membrane);GO:0016324(apical plasma membrane);GO:0030855(epithelial cell differentiation);GO:0120001(apical plasma membrane urothelial plaque)	NA	ENSSSCT00000074561	ENSSSCG00000042575	yes	known	trans	NA	-35.93	-0.982949
ENSSSCT00000003418	ENSSSCG00000003080	.	GO:0016020(membrane);GO:0016021(integral component of membrane)	NA	ENSSSCT00000074561	ENSSSCG00000042575	yes	known	trans	NA	-46.39	-0.97269
ENSSSCT00000004165	ENSSSCG00000003763	IFI44	GO:0005525(GTP binding);GO:0005737(cytoplasm);GO:0006955(immune response);GO:0009617(response to bacterium)	NA	ENSSSCT00000074561	ENSSSCG00000042575	yes	known	trans	NA	-44.80	-0.983928
ENSSSCT00000053161	ENSSSCG00000040053	LSMEM1	GO:0005829(cytosol);GO:0016020(membrane);GO:0016021(integral component of membrane)	NA	ENSSSCT00000074561	ENSSSCG00000042575	yes	known	trans	NA	-32.60	-0.969963
ENSSSCT00000068139	ENSSSCG00000006940	CCN1	GO:0001649(osteoblast differentiation);GO:0001934(positive regulation of protein phosphorylation);GO:0002041(intussusceptive angiogenesis);GO:0003181(atrioventricular valve morphogenesis);GO:0003278(apoptotic process involved in heart morphogenesis);GO:0003281(ventricular septum development);GO:0005178(integrin binding);GO:0005520(insulin-like growth factor binding);GO:0005576(extracellular regio…	NA	ENSSSCT00000074561	ENSSSCG00000042575	yes	known	trans	NA	-43.39	0.980142
ENSSSCT00000003824	ENSSSCG00000003444	.	GO:0005737(cytoplasm);GO:0008284(positive regulation of cell population proliferation);GO:0043066(negative regulation of apoptotic process);GO:0045596(negative regulation of cell differentiation);GO:0045892(negative regulation of transcription, DNA-templated)	NA	ENSSSCT00000074561	ENSSSCG00000042575	yes	known	trans	NA	-42.54	-0.95086
ENSSSCT00000073475	ENSSSCG00000004643	SLC27A2	GO:0000038(very long-chain fatty acid metabolic process);GO:0000166(nucleotide binding);GO:0001561(fatty acid alpha-oxidation);GO:0001676(long-chain fatty acid metabolic process);GO:0003824(catalytic activity);GO:0004467(long-chain fatty acid-CoA ligase activity);GO:0005324(long-chain fatty acid transporter activity);GO:0005777(peroxisome);GO:0005778(peroxisomal membrane);GO:0005779(integral comp…	03320(PPAR signaling pathway);04146(Peroxisome);04931(Insulin resistance)	ENSSSCT00000074561	ENSSSCG00000042575	yes	known	trans	NA	-35.82	-0.972971
ENSSSCT00000051152	ENSSSCG00000022200	SYT17	GO:0000149(SNARE binding);GO:0001786(phosphatidylserine binding);GO:0005509(calcium ion binding);GO:0005544(calcium-dependent phospholipid binding);GO:0005802(trans-Golgi network);GO:0005886(plasma membrane);GO:0014059(regulation of dopamine secretion);GO:0016020(membrane);GO:0016192(vesicle-mediated transport);GO:0017156(calcium-ion regulated exocytosis);GO:0017158(regulation of calcium ion-depe…	NA	ENSSSCT00000073632	ENSSSCG00000042386	no	known	cis	100K
ENSSSCT00000003597	ENSSSCG00000003238	SPACA6	GO:0001669(acrosomal vesicle);GO:0007342(fusion of sperm to egg plasma membrane involved in single fertilization);GO:0016020(membrane);GO:0016021(integral component of membrane)	NA	ENSSSCT00000069320	ENSSSCG00000047144	no	known	cis	10K
ENSSSCT00000039193	ENSSSCG00000035212	KLF6	GO:0000976(transcription regulatory region sequence-specific DNA binding);GO:0000978(RNA polymerase II cis-regulatory region sequence-specific DNA binding);GO:0000981(DNA-binding transcription factor activity, RNA polymerase II-specific);GO:0001228(DNA-binding transcription activator activity, RNA polymerase II-specific);GO:0001650(fibrillar center);GO:0005634(nucleus);GO:0005654(nucleoplasm);GO:…	NA	ENSSSCT00000070569	ENSSSCG00000038429	no	known	cis	100K
ENSSSCT00000019488	ENSSSCG00000017908	GP1BA	GO:0005615(extracellular space);GO:0005886(plasma membrane);GO:0007155(cell adhesion);GO:0007596(blood coagulation);GO:0016020(membrane);GO:0016021(integral component of membrane);GO:0031012(extracellular matrix);GO:0031362(anchored component of external side of plasma membrane);GO:0042730(fibrinolysis);GO:0070527(platelet aggregation)	04512(ECM-receptor interaction);04611(Platelet activation);04640(Hematopoietic cell lineage)	ENSSSCT00000083362	ENSSSCG00000046841	no	known	cis	100K
ENSSSCT00000030725	ENSSSCG00000028381	FLYWCH1	GO:0005654(nucleoplasm);GO:0005829(cytosol);GO:0016604(nuclear body)	NA	ENSSSCT00000049770	ENSSSCG00000036096	no	known	cis	100K
